# Supplementary material for: Insights into the metagenomic and metabolomic compositions of the bacterial communities in Thai traditional fermented foods as well as the relationships between food nutrition and food microbiomes
Source: PeerJ. 2025 Jun 27;13:e19606. doi: 10.7717/peerj.19606 (PMC12208106; doi:10.7717/peerj.19606)
Supplement: Supplemental Information 6 [file peerj-13-19606-s006.fasta]

>ASV0
TACGTAGGTGGCAAGCGTTATCCGGATTTATTGGGCGTAAAGAGAGTGCAGGCGGTTTTCTAAGTCTGATGTGAAAGCCTTCGGCTTAACCGGAGAAGTGCATCGGAAACTGGATAACTTGAGTGCAGAAGAGGGTAGTGGAACTCCATGTGTAGCGGTGGAATGCGTAGATATATGGAAGAACACCAGTGGCGAAGGCGGCTACCTGGTCTGCAACTGACGCTGAGACTCGAAAGCATGGGTAGCGAACAGG
>ASV1
TACGTAGGTGGCAAGCGTTGTCCGGATTTATTGGGCGTAAAGCGAGCGCAGGCGGTTTCTTAAGTCTGATGTGAAAGCCTTCGGCTCAACCGAAGAAGTGCATCGGAAACTGGGAAACTTGAGTGCAGAAGAGGACAGTGGAACTCCATGTGTAGCGGTGAAATGCGTAGATATATGGAAGAACACCAGTGGCGAAGGCGGCTGTCTGGTCTGTAACTGACGCTGAGGCTCGAAAGCATGGGTAGCAAACAGG
>ASV2
TACGAGAGGGGTAAGCATTATTCATCATTAATGGGTCTAAAGGGTACGTAGGCTGTATCATAAGACTGAAAGGTATCGAACTAAATGAATAAGAGTTTTTCAGTAACTATGAAACTAGAGTGTAATGGAGGAAAGAGGAACTCCGAGAGTAGGGATGGAATCTGTTGATCCTCGGAAGACCGCTTAAGGCGAAGGCTTTTTTCTAACTAAACACTGACGCTGAGGTACGAAAGTATGGGGAGCAAAACGG
>ASV3
TACAGAGGATGCAAGCGTTATCCGGAATGATTGGGCGTAAAGCGTCTGTAGGTGGCTTTTTAAGTCCGCCGTCAAATCCCAGGGCTCAACCCTGGACAGGCGGTGGAAACTACCAAGCTTGAGTACGGTAGGGGCAGAGGGAATTTCCGGTGGAGCGGTGAAATGCGTAGAGATCGGAAAGAACACCAACGGCGAAAGCACTCTGCTGGGCCGACACTGACACTGAGAGACGAAAGCTAGGGGAGCGAATGGG
>ASV4
TACGTAGGTGGCAAGCGTTGTCCGGATTTATTGGGCGTAAAGAGAATGTAGGCGGTTTATTAAGTTTGAAGTGAAAGCCCTCGGCTCAACCGAGGAAGTGCTTCGAAAACTGGTAAACTTGAGTGCAGAAGAGGAAAGTGGAACTCCATGTGTAGCGGTGGAATGCGTAGATATATGGAAGAACACCAGTGGCGAAGGCGGCTTTCTGGTCTGTAACTGACGCTGAGATTCGAAAGCATGGGTAGCAAACAGG
>ASV5
TACGTAGGTGGCAAGCGTTGTCCGGATTTATTGGGCGTAAAGAGAATGTAGGCGGTCTATTAAGTTTGAAGTGAAAGCCCTCGGCTCAACCGAGGAAGTGCTTCGAAAACTGGTAGACTTGAGTGCAGAAGAGGAAAGTGGAACTCCATGTGTAGCGGTGGAATGCGTAGATATATGGAAGAACACCAGTGGCGAAGGCGGCTTTCTGGTCTGTAACTGACGCTGAGATTCGAAAGCATGGGTAGCAAACAGG
>ASV6
TACGTAGGTCCCAAGCGTTGTCCGGATTTATTGGGCGTAAAGCGAGCGCAGGTGGTTTCTTAAGTCTGATGTAAAAGGCAGTGGCTCAACCATTGTGTGCATTGGAAACTGGGAGACTTGAGTGCAGGAGAGGAGAGTGGAATTCCATGTGTAGCGGTGAAATGCGTAGATATATGGAGGAACACCGGAGGCGAAAGCGGCTCTCTGGCCTGTAACTGACACTGAGGCTCGAAAGCGTGGGGAGCAAACAGG
>ASV7
TACGGGAGGAGCGAGCATTATTCGGAATGATTAGGCGTAAAGAGTTTGTAGGTGGTTTTTTAAGTTGAAAGAAACAAATTAAAGCTCAACTTTATACATTTTTTCAAAACTGATTAACTTGAGTATAAATAGAGGATAATGGAATTTCTATTGGAGTGATAAAATATGTTGATAATAGAAGGAAGATCAAAAGCGAAGGCAATTATCTGGGTATATACTGACACTGAGAAACGAAAGCTTGGGTAGCGAACGGG
>ASV8
TACGGAGGGTGCAAGCGTTAATCGGAATTACTGGGCGTAAAGCGCACGCAGGCGGTCTGTCAAGTCGGATGTGAAATCCCCGGGCTCAACCTGGGAACTGCATTCGAAACTGGCAGGCTAGAGTCTTGTAGAGGGGGGTAGAATTCCAGGTGTAGCGGTGAAATGCGTAGAGATCTGGAGGAATACCGGTGGCGAAGGCGGCCCCCTGGACAAAGACTGACGCTCAGGTGCGAAAGCGTGGGGAGCAAACAGG
>ASV9
TACGGAGGGTGCAAGCGTTGTCCGGATTTATTGGGTTTAAAGGGTGCGTAGGCGGTTTATTAAGTCAGTGGTGAAAGACGGTCGCTCAACGATTGCAGTGCCATTGATACTGGTAGACTTGAGTGAGATTGAGGTAGCTGGAATGGATAGTGTAGCGGTGAAATGCATAGATATTATCCAGAACACCGATTGCGAAGGCAGGTTACTAAGTCTTAACTGACGCTGAGGCACGAAAGTGTGGGGATCAAACAGG
>ASV10
TACGGAGGGTGCAAGCGTTAATCGGAATTACTGGGCGTAAAGCGCACGCAGGCGGTCAATTAAGTCAGATGTGAAAGCCCCGAGCTTAACTTGGGAATTGCATCTGAAACTGGTTGGCTAGAGTCTTGTAGAGGGGGGTAGAATTCCACGTGTAGCGGTGAAATGCGTAGAGATGTGGAGGAATACCGGTGGCGAAGGCGGCCCCCTGGACAAAGACTGACGCTCAGGTGCGAAAGCGTGGGGAGCAAACAGG
>ASV11
TACGTAGGTGGCAAGCGTTGTCCGGATTTATTGGGCGTAAAGCGAGCGCAGGCGGTTTTTTAAGTCTGATGTGAAAGCCTTCGGCTCAACCGAAGAAGTGCATCGGAAACTGGGAAACTTGAGTGCAGAAGAGGACAGTGGAACTCCATGTGTAGCGGTGAAATGCGTAGATATATGGAAGAACACCAGTGGCGAAGGCGGCTGTCTGGTCTGTAACTGACGCTGAGGCTCGAAAGTATGGGTAGCAAACAGG
>ASV12
TACGTAGGGTGCAAGCGTTAATCGGAATTACTGGGCGTAAAGCGTGCGCAGGCGGTTATATAAGACAGATGTGAAATCCCCGGGCTCAACCTGGGAACTGCATTTGTGACTGTATAGCTGGAGTGCGGCAGAGGGGGATGGAATTCCGCGTGTAGCAGTGAAATGCGTAGATATGCGGAGGAACACCGATGGCGAAGGCAATCCCCTGGGCCTGCACTGACGCTCATGCACGAAAGCGTGGGGAGCAAACAGG
>ASV13
GACAGAGGATGCAAGCGTTATCCGGAATGATTGGGCGTAAAGCGTCTGTAGGTGGCTTTTCAAGTCCGCCGTCAAATCCCAGGGCTCAACCCTGGACAGGCGGTGGAAACTACCAAGCTGGAGTACGGTAGGGGCAGAGGGAATTTCCGGTGGAGCGGTGAAATGCATTGAGATCGGAAAGAACACCAACGGCGAAAGCACTCTGCTGGGCCGACACTGACACTGAGAGACGAAAGCTAGGGGAGCAAATGGG
>ASV14
GACGGGGGGGGCAAGTGTTCTTCGGAATGACTAGGCGTAAAGGGCACGTAGGCGGTGAATCGGGTTGAAAGTGAAAGTCGCCAAAAAGTGGCGGAATGCTCTCGAAACCAATTCACTTGAGTGAGACAGAGGAGAGTGGAATTTCGTGTGTAGGGGTGAAATCCGTAGATCTACGAAGGAACGCCAAAAGCGAAGGCAGCTCTCTGGGTCCCTACCGACGCTGGGGTGCGAAAGCATGGGGAGCGAACAGG
>ASV15
TACGGAGGGTGCAAGCGTTAATCGGAATTACTGGGCGTAAAGCGCACGCAGGCGGTCTGTCAAGTCGGATGTGAAATCCCCGGGCTCAACCTGGGAACTGCATTCGAAACTGGCAGGCTGGAGTCTTGTAGAGGGGGGTAGAATTCCAGGTGTAGCGGTGAAATGCGTAGAGATCTGGAGGAATACCGGTGGCGAAGGCGGCCCCCTGGACAAAGACTGACGCTCAGGTGCGAAAGCGTGGGGAGCAAACAGG
>ASV16
AACGGGGGGGGCAAGTGTTCTTCGGAATGACTAGGCGTAAAGGGCACGTAGGCGGTTCATCGGGTTGAAAGTGAAAGTCGTCAAAAAGTGGCGGAATGCTTTCGAAACCACTGAACTTGAGTGAGACAGAGGAGAGTGGAATTTCGTGTGGAGGGGTGAAATCTACGGATCTACGAAGGAACGCCAAAAGCGAAGGCAGCTCTCTGGGTCTCTACCGACGCTGGTGTGCGAAAGCATGGGGAGCGAACGGG
>ASV17
TACGTAGGTCCCGAGCGTTGTCCGGATTTATTGGGCGTAAAGCGAGCGCAGGTGGTTTATTAAGTCTGGTGTAAAAGGCAGTGGCTCAACCATTGTATGCATTGGAAACTGGTAGACTTGAGTGCAGGAGAGGAGAGTGGAATTCCATGTGTAGCGGTGAAATGCGTAGATATATGGAGGAACACCGGTGGCGAAAGCGGCTCTCTGGCCTGTAACTGACACTGAGGCTCGAAAGCGTGGGGAGCAAACAGG
>ASV18
TACGTAGGTGGCAAGCGTTGTCCGGATTTATTGGGCGTAAAGCGAGCGCAGGCGGAAAGATAAGTCAGATGTGAAAGCCCTCGGCTTAACCGAGGAATAGCATCGGAAACTGTCTTTCTTGAGTGCAGAAGAGGAGAGTGGAACTCCATGTGTAGCGGTGGAATGCGTAGATATATGGAAGAACACCAGTGGCGAAGGCGGCTCTCTGGTCTGTAACTGACGCTGAGGCTCGAAAGCATGGGTAGCGAACAGG
>ASV19
TACGTAGGGTGCAAGCGTTAATCGGAATTACTGGGCGTAAAGCGTGCGCAGGCGGTTTTGTAAGTCTGATGTGAAATCCCCGGGCTCAACCTGGGAATTGCATTGGAGACTGCAAGGCTAGAATCTGGCAGAGGGGGGTAGAATTCCACGTGTAGCAGTGAAATGCGTAGATATGTGGAGGAACACCGATGGCGAAGGCAGCCCCCTGGGTCAAGATTGACGCTCATGCACGAAAGCGTGGGGAGCAAACAGG
>ASV20
TACGTAGGTGGCAAGCGTTATCCGGATTTATTGGGCGTAAAGCGAGCGCAGGCGGTCTTTTAAGTCTAATGTGAAAGCCTTCGGCTCAACCGAAGAAGTGCATTGGAAACTGGGAGACTTGAGTGCAGAAGAGGACAGTGGAACTCCATGTGTAGCGGTGAAATGCGTAGATATATGGAAGAACACCAGTGGCGAAGGCGGCTGTCTGGTCTGCAACTGACGCTGAGGCTCGAAAGCATGGGTAGCGAACAGG
>ASV21
TACGGAGGGGGCTAGCGTTGTTCGGAATTACTGGGCGTAAAGCGCACGTAGGCGGCTTTGTAAGTTAGAGGTGAAAGCCTGGAGCTCAACTCCAGAACTGCCTTTAAGACTGCATCGCTTGAATCCAGGAGAGGTGAGTGGAATTCCGAGTGTAGAGGTGAAATTCGTAGATATTCGGAAGAACACCAGTGGCGAAGGCGGCTCACTGGACTGGTATTGACGCTGAGGTGCGAAAGCGTGGGGAGCAAACAGG
>ASV22
TACAGAGGATGCAAGCGTTATCCGGAATGATTGGGCGTAAAGCGTCTGTAGGTGGCTTTTTAAGTCCGCCGTCAAATCCCAGGGCTCAACCCTGGACAGGCGGTGGAAACTACCAAGCTGGAGTACGGTAGGGGCAGAGGGAATTTCCGGTGGAGCGGTGAAATGCGTAGAGATCGGAAAGAACACCAACGGCGAAAGCACTCTGCTGGGCCGACACTGACACTGAGAGACGAAAGCTAGGGGAGCGAATGGG
>ASV23
TACGTAGGTGGCAAGCGTTGTCCGGATTTATTGGGCGTAAAGCGAGCGCAGGCGGAATGATAAGTCTGATGTGAAAGCCCACGGCTCAACCGTGGAACTGCATCGGAAACTGTCATTCTTGAGTGCAGAAGAGGAGAGTGGAACTCCATGTGTAGCGGTGGAATGCGTAGATATATGGAAGAACACCAGTGGCGAAGGCGGCTCTCTGGTCTGCAACTGACGCTGAGGCTCGAAAGCATGGGTAGCGAACAGG
>ASV24
TACGAAGGGGGCTAGCGTTGCTCGGAATCACTGGGCGTAAAGGGCGCGTAGGCGGCCGATTAAGTCGGGGGTGAAAGCCTGTGGCTCAACCACAGAATTGCCTTCGATACTGGTTGGCTTGAGACCGGAAGAGGACAGCGGAACTGCGAGTGTAGAGGTGAAATTCGTAGATATTCGCAAGAACACCAGTGGCGAAGGCGGCTGTCTGGTCCGGTTCTGACGCTGAGGCGCGAAAGCGTGGGGAGCAAACAGG
>ASV25
TACGGAGGGTGCAAGCGTTAATCGGAATTACTGGGCGTAAAGCGCACGCAGGCGGTCTGTCAAGTCGGATGTGAAATCCCCGGGCTCAACCTGGGAACTGCATCCGAAACTGGCAGGCTAGAGTCTTGTAGAGGGGGGTAGAATTCCAGGTGTAGCGGTGAAATGCGTAGAGATCTGGAGGAATACCGGTGGCGAAGGCGGCCCCCTGGACAAAGACTGACGCTCAGGTGCGAAAGCGTGGGGAGCAAACAGG
>ASV26
TACGGAGGGTGCGAGCGTTAATCGGAATTACTGGGCGTAAAGCGCATGCAGGTGGTTCATTAAGTCAGATGTGAAAGCCCGGGGCTCAACCTCGGAACTGCATTTGAAACTGGTGAACTAGAGTACTGTAGAGGGGGGTAGAATTTCAGGTGTAGCGGTGAAATGCGTAGAGATCTGAAGGAATACCAGTGGCGAAGGCGGCCCCCTGGACAGATACTGACACTCAGATGCGAAAGCGTGGGGAGCAAACAGG
>ASV27
TACGGAGGGTGCAAGCGTTAATCGGAATTACTGGGCGTAAAGCGCACGCAGGCGGTCTGTTAAGTCAGATGTGAAATCCCCGGGCTCAACCTGGGAACTGCATTTGAAACTGGCAGGCTTGAGTCTCGTAGAGGGGGGTAGAATTCCAGGTGTAGCGGTGAAATGCGTAGAGATCTGGAGGAATACCGGTGGCGAAGGCGGCCCCCTGGACGAAGACTGACGCTCAGGTGCGAAAGCGTGGGGAGCAAACAGG
>ASV28
TACGGAGGGGGCTAGCGTTGTTCGGAATTACTGGGCGTAAAGCGCACGTAGGCGGCTTTGTAAGTCAGAGGTGAAAGCCTGGAGCTCAACTCCAGAACTGCCTTTGAGACTGCATCGCTTGAATCCAGGAGAGGTGAGTGGAATTCCGAGTGTAGAGGTGAAATTCGTAGATATTCGGAAGAACACCAGTGGCGAAGGCGGCTCACTGGACTGGTATTGACGCTGAGGTGCGAAAGCGTGGGGAGCAAACAGG
>ASV29
TACGAGAGGGGTAAGCATTATTCATCATTAATGGGTCTAAAGGGTACGTAGGCTGTATCATAAGACTGAAGGATATCAAACTAAACGAATAAGAGTTTTTCAGTAACTATGAAACTAGAGTGTAATGGAGGAAAAAGGAACTCCGAAAGTAGGGATGAAATCTGTTGATCTTCGGAAGACCGCTTAAGGCGAAGGCTTTTTTCTAACTAAACACTGACGCTGAGGTACGAAAGTATGGGGAGCAAAACGG
>ASV30
TACGGAGGGTGCGAGCGTTAATCGGAATTACTGGGCGTAAAGCGCATGCAGGCGGTTTGTTAAGTCAGATGTGAAAGCCCGGGGCTCAACCTCGGAACCGCATTTGAAACTGGCAGGCTAGAGTCTTGTAGAGGGGGGTAGAATTTCAGGTGTAGCGGTGAAATGCGTAGAGATCTGAAGGAATACCAGTGGCGAAGGCGGCCCCCTGGACAAAGACTGACGCTCAGATGCGAAAGCGTGGGTAGCAAACAGG
>ASV31
TACGAAGGGGGCTAGCGTTGCTCGGAATCACTGGGCGTAAAGGGCGCGTAGGCGGCTTTTTAAGTCGGGGGTGAAAGCCTGTGGCTCAACCACAGAATTGCCTTCGATACTGGAAAGCTTGAGACCGGAAGAGGACAGCGGAACTGCGAGTGTAGAGGTGAAATTCGTAGATATTCGCAAGAACACCAGTGGCGAAGGCGGCTGTCTGGTCCGGTTCTGACGCTGAGGCGCGAAAGCGTGGGGAGCAAACAGG
>ASV32
TACGTATGTCCCGAGCGTTATCCGGATTTATTGGGCGTAAAGCGAGCGCAGACGGTTTATTAAGTCTGATGTGAAAGCCCGGAGCTCAACTCCGGAATGGCATTGGAAACTGGTTAACTTGAGTGCAGTAGAGGTAAGTGGAACTCCATGTGTAGCGGTGGAATGCGTAGATATATGGAAGAACACCAGTGGCGAAGGCGGCTTACTGGACTGCAACTGACGTTGAGGCTCGAAAGTGTGGGTAGCAAACAGG
>ASV33
TACGTAGGTGGCAAGCGTTGTCCGGATTTATTGGGCGTAAAGCGAGCGCAGGCGGTTTCTTAAGTCTGATGTGAAAGCCTTCGGCTCAACCGAAGAAGTGCATCGGAAACTGGGGAACTTGAGTGCAGAAGAGGACAGTGGAACTCCATGTGTAGCGGTGAAATGCGTAGATATATGGAAGAACACCAGTGGCGAAGGCGGCTGTCTGGTCTGTAACTGACGCTGAGGCTCGAAAGCATGGGTAGCAAACAGG
>ASV34
TACCGGCAGCTCGAGTGATGGCCGATCTTATTGGGCCTAAAGCGTCCGTAGCCGGCCACACAAGTCCATCGGGAAATCCGCCAGCCTAACTGGCGGGCGTCCGGTGGAAACTGTGTGGCTCGGGATCGGAAGACCCAACGGGTACGTCTTGGGTAGGAGTGAAATCCCGTAATCCTGGACGGACCACCGATAGCGAAAGCACGTTGGGAAGACGAATCCGACGGTGAGGGACGAAAGCCAGGGTCTCGAACCGG
>ASV35
TACGTAGGTGGCAAGCGTTATCCGGAATTATTGGGCGTAAAGCGCGCGTAGGCGGTCTCTTAAGTCTGATGTGAAAGCCCCCGGCTCAACCGGGGAGGGTCATTGGAAACTGGGAGACTTGAGTGCAGAAGAGGAGAGTGGAATTCCATGTGTAGCGGTGAAATGCGCAGAGATATGGAGGAACACCAGTGGCGAAGGCGGCTCTCTGGTCTGTAACTGACGCTGAGGTGCGAAAGCGTGGGGATCAAACAGG
>ASV36
TACGTATGTTCCAAGCGTTATCCGGATTTATTGGGCGTAAAGCGAGCGCAGACGGTTATTTAAGTCTGAAGTGAAAGCCCTCAGCTCAACTGAGGAATTGCTTTGGAAACTGGATGACTTGAGTGCAGTAGAGGAAAGTGGAACTCCATGTGTAGCGGTGAAATGCGTAGATATATGGAAGAACACCAGTGGCGAAGGCGGCTTTCTGGACTGTAACTGACGTTGAGGCTCGAAAGTGTGGGTAGCAAACAGG
>ASV37
TACGTAGGTGGCAAGCGTTGTCCGGATTTATTGGGCGTAAAGCGAGCGCAGGCGGTTTCTTAAGTCTGATGTGAAAGCCTTCGGCTTAACCGAAGAAGTGCATCGGAAACTGGGGAACTTGAGTGCAGAAGAGGACAGTGGAACTCCATGTGTAGCGGTGGAATGCGTAGATATATGGAAGAACACCAGTGGCGAAGGCGGCTGTCTAGTCTGCAACTGACGCTGAGGCTCGAAAGCATGGGTAGCGAACAGG
>ASV38
TACGGAGGGTGCGAGCGTTAATCGGAATTACTGGGCGTAAAGCGCATGCAGGTGGTTTGTTAAGTCAGATGTGAAAGCCCGGGGCTCAACCTCGGAATAGCATTTGAAACTGGCAGACTAGAGTACTGTAGAGGGGGGTAGAATTTCAGGTGTAGCGGTGAAATGCGTAGAGATCTGAAGGAATACCGGTGGCGAAGGCGGCCCCCTGGACAGATACTGACACTCAGATGCGAAAGCGTGGGGAGCAAACAGG
>ASV39
TACGTATGTCGCAAGCGTTATCCGGATTTATTGGGCGTAAAGCGCGTCTAGGTGGTTTGATAAGTCTGATGTGAAAATGCGGAGCTCAACTCCGTATTGCGTTGGAAACTGTCAAACTAGAGTATCGGAGAGGTGGGCGGAACTACAAGTGTAGAGGTGAAATTCGTAGATATTTGTAGGAATGCCGATAGAGAAGTCAGCTCACTGGACGAATACTGACACTGAAGCGCGAAAGCATGGGGAGCAAACAGG
>ASV40
TACGTAGGGTGCAAGCGTTAATCGGAATTACTGGGCGTAAAGCGTGCGCAGGCGGTTTTGTAAGTCTGTCGTGAAATCCCCGGGCTCAACCTGGGAATGGCGATGGAGACTGCAAGGCTAGAGTTTGGCAGAGGGGGGTAGAATTCCACGTGTAGCAGTGAAATGCGTAGATATGTGGAGGAACACCGATGGCGAAGGCAGCCCCCTGGGTCAAGACTGACGCTCATGCACGAAAGCGTGGGGAGCAAACAGG
>ASV41
TACGTAGGGTGCAAGCGTTAATCGGAATTACTGGGCGTAAAGCGTGCGCAGGCGGTTTTGTAAGACAGGCGTGAAATCCCCGGGCTCAACCTGGGAATGGCGCTTGTGACTGCAAAGCTGGAGTGCGGCAGAGGGGGATGGAATTCCGCGTGTAGCAGTGAAATGCGTAGATATGCGGAGGAACACCAATGGCGAAGGCAATCCCCTGGGCCTGCACTGACGCTCATGCACGAAAGCGTGGGGAGCAAACAGG
>ASV42
TACGTATGTCGCAAGCGTTATCCGGAATTATTGGGCGTAAAGCGAGTCTAGGCGGCTTGTTAAGTCAGATGTGAAAATGCGGGGCTCAACTCCGTATTGCGTTTGAAACTGGCAGGCTAGAGTACTGGAGAGGTGGGCGGAACTACAAGTGTAGAGGTGAAATTCGTAGATATTTGTAGGAATGCCGATAGTGAAGACAGCTCACTGGACAGATACTGACGCTAAAGCTCGAAAGCGTGGGGAGCAAACAGG
>ASV43
TACGGAGGGTGCAAGCGTTAATCGGAATTACTGGGCGTAAAGCGCACGCAGGCGGTTTGTTAAGTCAGATGTGAAATCCCCGGGCTCAACCTGGGAACTGCATTTGAAACTGGCAAGCTTGAGTCTCGTAGAGGGGGGTAGAATTCCAGGTGTAGCGGTGAAATGCGTAGAGATCTGGAGGAATACCGGTGGCGAAGGCGGCCCCCTGGACGAAGACTGACGCTCAGGTGCGAAAGCGTGGGGAGCAAACAGG
>ASV44
TACGTATGTCCCGAGCGTTATCCGGATTTATTGGGCGTAAAGCGAGCGCAGACGGTTGATTAAGTCTGATGTGAAAGCCCGGAGCTCAACTCCGGAATGGCATTGGAAACTGGTTAACTTGAGTGTTGTAGAGGTAAGTGGAACTCCATGTGTAGCGGTGGAATGCGTAGATATATGGAAGAACACCAGTGGCGAAGGCGGCTTACTGGACAACAACTGACGTTGAGGCTCGAAAGTGTGGGTAGCAAACAGG
>ASV45
TACGTATGTTCCAAGCGTTATCCGGATTTATTGGGCGTAAAGCGAGCGCAGACGGTTATTTAAGTCTGAAGTGAAAGCCCTCAGCTCAACTGAGGAATGGCTTTGGAAACTGGATGACTTGAGTGCAGTAGAGGAAAGTGGAACTCCATGTGTAGCGGTGAAATGCGTAGATATATGGAAGAACACCAGTGGCGAAGGCGGCTTTCTGGACTGTAACTGACGTTGAGGCTCGAAAGTGTGGGTAGCAAACAGG
>ASV46
TACGTAGGTGGCAAGCGTTGTCCGGATTTATTGGGCGTAAAGCGAGCGCAGGCGGTTTTTTAAGTCTGATGTGAAAGCCTTCGGCTTAACCGGAGAAGTGCATCGGAAACTGGGAGACTTGAGTGCAGAAGAGGACAGTGGAACTCCATGTGTAGCGGTGGAATGCGTAGATATATGGAAGAACACCAGTGGCGAAGGCGGCTGTCTAGTCTGTAACTGACGCTGAGGCTCGAAAGCATGGGTAGCGAACAGG
>ASV47
TACGTAGGTGGCAAGCGTTGTCCGGATTTATTGGGCGTAAAGCGAGCGCAGGCGGTTCTTTAAGTCTGATGTGAAAGCCCCCGGCTCAACCGGGGAGGGTCATTGGAAACTGGAGAACTTGAGTGCAGAAGAGGAGAGTGGAATTCCATGTGTAGCGGTGAAATGCGTAGATATATGGAGGAACACCAGTGGCGAAGGCGACTCTCTGGTCTGTAACTGACGCTGAGGCTCGAAAGCGTGGGGAGCAAACAGG
>ASV48
TACGTAGGTGGCAAGCGTTGTCCGGATTTATTGGGCGTAAAGCGAGCGCAGGCGGTTTCTTAAGTCTGATGTGAAAGCCCCCGGCTCAACCGGGGAGGGTCATTGGAAACTGGGAGACTTGAGTGCAGAAGAGGAGAGTGGAATTCCATGTGTAGCGGTGAAATGCGTAGATATATGGAGGAACACCAGTGGCGAAGGCGGCTCTCTGGTCTGTAACTGACGCTGAGGCTCGAAAGCGTGGGGAGCAAACAGG
>ASV49
TACGGAGGGGGCTAGCGTTGTTCGGAATTACTGGGCGTAAAGCGCACGTAGGCGGCTTTGTAAGTCAGAGGTGAAAGCCTGGAGCTCAACTCCAGAACTGCCTTTGAGACTGCATCGCTTGAATCCAGGAGAGGTCAGTGGAATTCCGAGTGTAGAGGTGAAATTCGTAGATATTCGGAAGAACACCAGTGGCGAAGGCGGCTGACTGGACTGGTATTGACGCTGAGGTGCGAAAGCGTGGGGAGCAAACAGG
>ASV50
GACAGAGGATGCAAGCGTTATCCGGAATGATTGGGCGTAAAGCGTCTGTAGGTGGCTTTTCAAGTCCGCCGTCAAATCCCAGGGCTCAACCCTGGACAGGCGGTGGAAACTACCAAGCTGGAGTACGGTAGGGGCAGAGGGAATTTCCGGTGGAGCGGTGAAATGCGTAGAGATCGGGAAGAACACCAACGGCGAAAGCACTCTGCTGGGCCGACACTGACACTGAGAGACGAAAGCTAGGGGAGCAAATGGG
>ASV51
TACGTAGGTCCCGAGCGTTGTCCGGATTTATTGGGCGTAAAGCGAGCGCAGGTGGTTTAATAAGTCTGATGTAAAAGGCAGTGGCTCAACCATTGTGTGCATTGGAAACTGTTAGACTTGAGTGCAGTAGAGGAGAGTGGAATTCCATGTGTAGCGGTGAAATGCGTAGATATATGGAGGAACACCGGTGGCGAAAGCGGCTCTCTGGACTGTCACTGACACTGAGGCTCGAAAGCGTGGGTAGCAAACAGG
>ASV52
TACGGAGGGTGCAAGCGTTAATCGGAATTACTGGGCGTAAAGCGCACGCAGGCGGTTGGATAAGTTAGATGTGAAAGCCCCGGGCTCAACCTGGGAATTGCATTTAAAACTGTCCAGCTAGAGTCTTGTAGAGGGGGGTAGAATTCCAGGTGTAGCGGTGAAATGCGTAGAGATCTGGAGGAATACCGGTGGCGAAGGCGGCCCCCTGGACAAAGACTGACGCTCAGGTGCGAAAGCGTGGGGAGCAAACAGG
>ASV53
TACGGAGGGTCCGAGCGTTAATCGGAATTACTGGGCGTAAAGCGTGCGCAGGCGGTTTGTTAAGCGAGATGTGAAAGCCCCGGGCTCAACCTGGGAATTGCATTTCGAACTGGCGAACTAGAGTCTTGTAGAGGGGGGTAGAATTCCAGGTGTAGCGGTGAAATGCGTAGAGATCTGGAGGAATACCGGTGGCGAAGGCGGCCCCCTGGACAAAGACTGACGCTCAGGCACGAAAGCGTGGGGAGCAAACAGG
>ASV54
TACGTAGGGCGCAAGCGTTATCCGGAATTATTGGGCGTAAAGAGCTCGTAGGCGGTTTGTCGCGTCTGCTGTGAAATCCCGAGGCTCAACCTCGGGCCTGCAGTGGGTACGGGCAGACTAGAGTGCGGTAGGGGAGATTGGAATTCCTGGTGTAGCGGTGGAATGCGCAGATATCAGGAGGAACACCGATGGCGAAGGCAGATCTCTGGGCCGTAACTGACGCTGAGGAGCGAAAGGGTGGGGAGCAAACAGG
>ASV55
TACGGAGGGTGCGAGCGTTAATCGGAATTACTGGGCGTAAAGCGCATGCAGGTGGTTTGTTAAGTCAGATGTGAAAGCCCGGGGCTCAACCTCGGAATTGCATTTGAAACTGGCAGGCTAGAGTACTGTAGAGGGGGGTAGAATTTCAGGTGTAGCGGTGAAATGCGTAGAGATCTGAAGGAATACCGGTGGCGAAGGCGGCCCCCTGGACAGATACTGACACTCAGATGCGAAAGCGTGGGGAGCAAACAGG
>ASV56
TACGAAGGGGGCTAGCGTTGCTCGGAATCACTGGGCGTAAAGGGCGCGTAGGCGGTCTTTTAAGTCGGGGGTGAAAGCCTGTGGCTCAACCACAGAATTGCCTTCGATACTGGGAGACTTGAGTTCGGAAGAGGTTGGTGGAACTGCGAGTGTAGAGGTGAAATTCGTAGATATTCGCAAGAACACCGGTGGCGAAGGCGGCCAACTGGTCCGACACTGACGCTGAGGCGCGAAAGCGTGGGGAGCAAACAGG
>ASV57
TACGGAGGGGGCTAGCGTTGTTCGGAATTACTGGGCGTAAAGCGCACGTAGGCGGACTGGAAAGTCAGAGGTGAAATCCCAGGGCTCAACCTTGGAACTGCCTTTGAAACTATCAGTCTGGAGTTCGAGAGAGGTGAGTGGAATTCCGAGTGTAGAGGTGAAATTCGTAGATATTCGGAGGAACACCAGTGGCGAAGGCGGCTCACTGGCTCGATACTGACGCTGAGGTGCGAAAGCGTGGGGAGCAAACAGG
>ASV58
TACCGGCAGCCCGAGTGATGGCCGATCTTATTGGGCCTAAAGCGTCCGTAGCTGGCCGCACAAGTCCATCGGGAAATCCACCTGCTCAACAGGTGGGCGTCCGGTGGAAACTGTGTGGCTTGGGACCGGAAGGCGCGACGGGTACGTCCGGGGTAGGAGTGAAATCCTGTAATCCTGGACGGACCGCCGATGGCGAAAGCACGTCGCGAAAACGGATCCGACAGTGAGGGACGAAAGCTAGGGTCTCGAACCGG
>ASV59
TACGGAGGGTGCAAGCGTTACCCGGAATCACTGGGCGTAAAGGGCGTGTAGGCGGGATGTTAAGTCTGGCTTTAAAGACCGGGGCTCAACCTCGGGAGTGGGCTGGATACTGGCATTCTTGACCTCTGGAGAGGTACTCGGAATTTCTGGTGTAGCGGTGGAATGCGTAGATACCAGAAGGAACACCGATGGCGAAGGCAGAGTACTGGACAGAAGGTGACGCTGAGGCGCGAAAGTGTGGGGAGCGAACCGG
>ASV60
TACGTAGGTGGCAAGCGTTATCCGGAATTATTGGGCGTAAAGCGCGCGCAGGCGGTTTCTTAAGTCTGATGTGAAAGCCCACGGCTCAACCGTGGAGGGTCATTGGAAACTGGGGAACTTGAGTGCAGAAGAGAAAAGCGGAATTCCACGTGTAGCGGTGAAATGCGTAGAGATGTGGAGGAACACCAGTGGCGAAGGCGGCTTTTTGGTCTGTAACTGACGCTGAGGCGCGAAAGCGTGGGGAGCAAACAGG
>ASV61
TACCGGCAGCTCGAGTGATGGCCGATCTTATTGGGCCTAAAGCGTCCGTAGCTGGCCTCGCAAGTCCGTCGGGAAATCCACTAGCCCAACTAGTGGGCGTCCGGCGGAAACTACGAGGCTTGGGACCGGAAGGCTCGAAGGGTACGTCCGGGGTAGGAGTGAAATCCCGTAATCCCGAACGGACCACCGATGGCGAAAGCACTTCGAGAAGACGGATCCGACAGTGAGGGACGAAAGCCAGGGTCTCGAACCGG
>ASV62
TACCGGCAGCACGAGTGATGGCCGATCTTATTGGGCCTAAAGCGTCCGTAGCCGGCCGAGCAAGTTCGTCGGGAAATCCACCAGCTCAACTGGTGGGCGTCCGGCGAAAACTGTTCGGCTTGGGGCCGGAAGACCCAAGGGGTACGTCCGGGGTAGGAGTGAAATCCCGTAATCCCGGACGGACCGCCGATGGCGAAAGCACCTTGGGAAGACGGACCCGACGGTGAGGGACGAAAGCTGGGGTCTCGAACCGG
>ASV63
TACGGAGGGTGCGAGCGTTAATCGGAATTACTGGGCGTAAAGCGCATGCAGGTGGTTTGTTAAGTCAGATGTGAAAGCCCGGGGCTCAACCTCGGAAGGTCATTTGAAACTGGCAAACTAGAGTACTGTAGAGGGGGGTAGAATTTCAGGTGTAGCGGTGAAATGCGTAGAGATCTGAAGGAATACCAGTGGCGAAGGCGGCCCCCTGGACAGATACTGACACTCAGATGCGAAAGCGTGGGGAGCAAACAGG
>ASV64
TACCGGCAGCCCAAGTGATGGCCGATCTTATTGGGCCTAAAGCGTCCGTAGCTGGCCGCACAAGTCCATCGGGAAATCCACCTGCTCAACAGGTGGGCGTCCGGTGGAAACTGTGTGGCTTGGGACCGGAAGGCGCGACGGGTACGTCCGGGGTAGGAGTGAAATCCTGTAATCCTGGACGGACCGCCGATGGCGAAAGCACGTCGCGAAAACGGATCCGACAGTGAGGGACGAAAGCTAGGGTCTCGAACCGG
>ASV65
TACAGAGGGTGCGAGCGTTAATCGGAATTACTGGGCGTAAAGCGAGTGTAGGTGGCTCATTAAGTCACATGTGAAATCCCCGGGCTTAACCTGGGAACTGCATGTGATACTGGTGGTGCTAGAATATGTGAGAGGGAAGTAGAATTCCAGGTGTAGCGGTGAAATGCGTAGAGATCTGGAGGAATACCGATGGCGAAGGCAGCTTCCTGGCATAATATTGACACTGAGATTCGAAAGCGTGGGTAGCAAACAGG
>ASV66
TACGAAGGGTGCAAGCGTTAATCGGAATTACTGGGCGTAAAGCGCGCGTAGGTGGTTCGTTAAGTTGGATGTGAAAGCCCCGGGCTCAACCTGGGAACTGCATCCAAAACTGGCGAGCTAGAGTACGGTAGAGGGTGGTGGAATTTCCTGTGTAGCGGTGAAATGCGTAGATATAGGAAGGAACACCAGTGGCGAAGGCGACCACCTGGACTGATACTGACACTGAGGTGCGAAAGCGTGGGGAGCAAACAGG
>ASV67
TACGTAGGTGGCAAGCGTTGTCCGGATTTATTGGGCGTAAAGCGAGCGCAGGCGGTTTCTTAAGTCTGATGTGAAAGCCCCCGGCTCAACCGGGGAGGGTCATTGGAAACTGGGAGACTTGAGTGCAGAAGAGGAGAGTGGAATTCCATGTGTAGCGGTGAAATGCGTAGATATATGGAGGAACACCAGTGGCGAAGGCGGCTCTCTGGTCTGTAACTGACGCTGAGGCTCGAAAGCGTGGGGAGCGAACAGG
>ASV68
TACCGGCAGCCCGAGTGATGGCCGATCTTATTGGGCCTAAAGCGTCCGTAGCTGGCCGCACAAGTCCATCGGGAAATCCACCTGCTCAACAGGTGGGCGTCCGGTGGAAACTGTGTGGCTTGGGACCGGAAGGCGCGACGGGTACGTCCGGGGTAGGAGTGAAATCCTGTAATCCTGGACGGACCGCCGATGGCGAAAGCACGTCGCGAAGACGGATCCGACAGTGAGGGACGAAAGCTAGGGTCTCGAACCGG
>ASV69
TACGGAGGGCGCAAGCGTTACTCGGAATCACTGGGCGTAAAGAGCGTGTAGGCGGATAGATAAGTTAGGAGTGAAATCCTATGGCTCAACCATAGAACTGCTTCTAAAACTGTCTATCTAGAGTATGGGAGAGGTAGATGGAATTTCTGGTGTAGGGGTAAAATCCGTAGAGATCAGAAGGAATACCGATTGCGAAGGCGATCTACTGGAACATAACTGACGCTGAGACGCGAAAGCGTGGGGAGCAAACAGG
>ASV70
TACGTAGGTCCCGAGCGTTGTCCGGATTTATTGGGCGTAAAGCGAGCGCAGGTGGTTTAATAAGTCTGATGTAAAAGGCAGTGGCTCAACCATTGTGTGCATTGGAAACTGTTAGACTTGAGTGCAGTAGAGGAGAGTGGAATTCCATGTGTAGCGGTGAAATGCGTAGATATATGGAGGAACACCGGTGGCGAAAGCGGCTCTCTGGACTGTAACTGACACTGAGGCTCGAAAGCGTGGGTAGCAAACAGG
>ASV71
TACGTAGGGTGCAAGCGTTAATCGGAATTACTGGGCGTAAAGCGTGCGCAGGCGGTTATATAAGTCAGATGTGAAATCCCCGGGCTCAACCTGGGAACTGCATTTGAGACTGTATGGCTAGAGTGTGTCAGAGGGGGGTAGAATTCCACGTGTAGCAGTGAAATGCGTAGATATGTGGAGGAATACCGATGGCGAAGGCAGCCCCCTGGGATAACACTGACGCTCATGCACGAAAGCGTGGGGAGCAAACAGG
>ASV72
TACCGGCAGCTCGAGTGATGGCCGATCTTATTGGGCCTAAAGCGTCCGTAGCCGGCCACACAAGTCCATCGGGAAATCCGCCAGCCTAACTGGCGGGCGTCCGGTGGAAACTGTGTGGCTTGGGATCGGAAGACCCAACGGGTACGTCTTGGGTAGGAGTGAAATCCTGTAATCCTGGACGGACCACCGATAGCGAAAGCACGTTGGGAAGACGAATCCGACGGTGAGGGACGAAAGCCAGGGTCTCGAACCGG
>ASV73
TACAGAGGGTGCAAGCGTTAATCGGATTTACTGGGCGTAAAGCGCGCGTAGGTGGCTAATTAAGTCAAATGTGAAATCCCCGAGCTTAACTTGGGAATTGCATTCGATACTGGTTAGCTAGAGTATGGGAGAGGATGGTAGAATTCCAGGTGTAGCGGTGAAATGCGTAGAGATCTGGAGGAATACCGATGGCGAAGGCAGCCATCTGGCCTAATACTGACACTGAGGTGCGAAAGCATGGGGAGCAAACAGG
>ASV74
TACGTAGAGTGCAAGCGTTGTCCGGAATTATTGGGCGTAAAGGGTACGCAGGCGGATAATCAAGTCAAGCGTGAAAGGTGTCGGCTTAACCGACAGACTGCGTTTGAAACTGGTTATCTTGAGTGTAACAGAGGAGAGTGGAATTCCTAGTGTAGTGGTGAAATACGTAGATATTAGGAAGAACACCAGTGGCGAAGGCGACTCTCTGGGTTAACACTGACGCTGAGGTACGAAAGCTGGGGGAGCGAACGGG
>ASV75
TACGGAGGGTGCAAGCGTTAATCGGAATTACTGGGCGTAAAGCGCACGCAGGCGGTCTGTTAAGTCAGATGTGAAATCCCCGGGCTCAACCTGGGAACTGCATTTGAAACTGGCAGGCTTGAGTCTTGTAGAGGGGGGTAGAATTCCAGGTGTAGCGGTGAAATGCGTAGAGATCTGGAGGAATACCGGTGGCGAAGGCGGCCCCCTGGACAAAGACTGACGCTCAGGTGCGAAAGCGTGGGGAGCAAACAGG
>ASV76
TACCGGCAGCTCAAGTGATGGCCGATCTTATTGGGCCTAAAGCGTCCGTAGCTGGCCTCGCAAGTCCGTCGGGAAATCCATCAGCTCAACTGATGGGCGTCCGGCGGAAACTACAAGGCTTGGGACCGGAAGGCTCGAGGGGTACGTCCGGGGTAGGAGTGAAATCCCGTAATCCCGAACGGACCACCGATGGCGAAAGCACCTCGAGAAGACGGCTCCGACAGTGAGGGACGAAAGCTAGGGTCTCGAACCGG
>ASV77
TACGGAGGGTGCAAGCGTTAATCGGAATTACTGGGCGTAAAGCGCACGCAGGCGGTTGATTGAGTCAGATGTGAAATCCCCGGGCTTAACCCGGGAATTGCATCTGATACTGGTCAGCTAGAGTCTTGTAGAGGGGGGTAGAATTCCATGTGTAGCGGTGAAATGCGTAGAGATGTGGAGGAATACCGGTGGCGAAGGCGGCCCCCTGGACAAAGACTGACGCTCAGGTGCGAAAGCGTGGGGAGCAAACAGG
>ASV78
TACGTAGGTGGCAAGCGTTGTCCGGATTTATTGGGCGTAAAGTGAGCGCAGGCGGTTTTTTAAGTCTGATGTGAAAGCCTTCGGCTCAACCGAAGAAGTGCATCGGAAACTGGGAAACTTGAGTGCAGAAGAGGACAGTGGAACTCCATGTGTAGCGGTGAAATGCGTAGATATATGGAAGAACACCAGTGGCGAAGGCGGCTGTCTGGTCTGTAACTGACGCTGAGGCTCGAAAGTATGGGTAGCAAACAGG
>ASV79
TACGTAGGGTGCAAGCGTTAATCGGAATTACTGGGCGTAAAGCGTGCGCAGGCGGTGATGTAAGACAGGCGTGAAATCCCCGGGCTCAACCTGGGAATGGCGCTTGTGACTGCATCGCTGGAGTGCGGCAGAGGGGGATGGAATTCCGCGTGTAGCAGTGAAATGCGTAGATATGCGGAGGAACACCGATGGCGAAGGCAATCCCCTGGGCCTGCACTGACGCTCATGCACGAAAGCGTGGGGAGCAAACAGG
>ASV80
CACCGGCAGCTCAAGTGATGGCCGATTTTATTGGGCCTAAAGCGTCCGTAGCCTGCCGTACGGGTCCGTCGGGAAATCCGCCCGCTCAACGGGCGGACGTCCGGCGGAAACCATACGGCTTGGGACCAGAGGACCCGAGGGGTACGTCGGGGGTAGGAGTGAAATCCCGAGATCCTCGACGGACCGCCGGTGGCGAAAGCGCCTCGGGAAGATGGATCCGACGGTCAGGGACGAAAGCTTGGGTCTCGAACCGG
>ASV81
TACCGGCAGCTCGAGTGATGGCCGATCTTATTGGGCCTAAAGCGTCCGTAGCTGGCCTCGCAAGTCCGTCGGGAAATCCACTGGCCCAACCAGTGGGCGTCCGGCGGAAACTACGAGGCTTGGGACCGGAAGGCTCGAAGGGTACGTCCGGGGTAGGAGTGAAATCCCGTAATCCCGAACGGACCACCGATGGCGAAAGCACTTCGAGAAGACGGATCCGACAGTGAGGGACGAAAGCCAGGGTCTCGAACCGG
>ASV82
TACGTAGGGTGCGAGCGTTAATCGGAATTACTGGGCGTAAAGCGTGCGCAGGCGGTTATGTAAGACAGATGTGAAATCCCCGGGCTCAACCTGGGACCTGCATTTGTGACTGCATAGCTAGAGTACGGTAGAGGGGGATGGAATTCCGCGTGTAGCAGTGAAATGCGTAGATATGCGGAGGAACACCGATGGCGAAGGCAATCCCCTGGACCTGTACTGACGCTCATGCACGAAAGCGTGGGGAGCAAACAGG
>ASV83
TACGAAGGGGGCTAGCGTTGCTCGGAATGACTGGGCGTAAAGGGCGCGTAGGCGGTTGATGCAGTCAGATGTGAAATCCCCGGGCTTAACCTGGGAACTGCATTTGAGACGCATTGACTAGAGTTCGAGAGAGGGTTGTGGAATTCCCAGTGTAGAGGTGAAATTCGTAGATATTGGGAAGAACACCGGTGGCGAAGGCGGCAACCTGGCTCGATACTGACGCTGAGGCGCGAAAGCGTGGGGAGCAAACAGG
>ASV84
TACGTAGGTGGCAAGCGTTGTCCGGATTTATTGGGCGTAAAGGGAACGCAGGCGGTCTTTTAAGTCTGATGTGAAAGCCTTCGGCTTAACCGGAGAAGTGCATTGGAAACTGGAAGACTTGAGTGCAGAAGAGGAGAGTGGAACTCCATGTGTAGCGGTGAAATGCGTAGATATATGGAAGAACACCAGTGGCGAAAGCGGCTCTCTGGTCTGTAACTGACGCTGAGGTTCGAAAGCGTGGGGAGCGAACAGG
>ASV85
TACGGAGGGTGCAAGCGTTGTCCGGAATCACTGGGCGTAAAGGGTGCGCAGGCGGGGCAGCAAGTCGGAGGTGAAAGCCCATGGCTCAACCATGGAAGTGCCTTCGAAACTGTTGCTCTTGAGTCCCGGAGAGGCTGTCGGAATTCGTGGTGTAGCGGTGAAATGCGTAGATATCACGAGGAACACCAGAGGCGAAAGCGGACAGCTGGACGGGTACTGACGCTCAGGCACGAAAGCGTGGGGAGCAAACAGG
>ASV86
TACGAAGGGGGCTAGCGTTGTTCGGAATTACTGGGCGTAAAGCGCACGTAGGCGGATATTTAAGTCAGGGGTGAAATCCCAGAGCTCAACTCTGGAACTGCCTTTGATACTGGGTATCTTGAGTATGGAAGAGGTAAGTGGAATTCCGAGTGTAGAGGTGAAATTCGTAGATATTCGGAGGAACACCAGTGGCGAAGGCGGCTTACTGGTCCATTACTGACGCTGAGGTGCGAAAGCGTGGGGAGCAAACAGG
>ASV87
TACGGAGGGTGCAAGCGTTAATCGGAATTACTGGGCGTAAAGCGCACGCAGGCGGTTTGTTAAGTCAGATGTGAAATCCCCGGGCTCAACCTGGGAACTGCATCTGATACTGGCAAGCTTGAGTCTCGTAGAGGGGGGTAGAATTCCAGGTGTAGCGGTGAAATGCGTAGAGATCTGGAGGAATACCGGTGGCGAAGGCGGCCCCCTGGACGAAGACTGACGCTCAGGTGCGAAAGCGTGGGGAGCAAACAGG
>ASV88
TACCGGCAGCCCAAGTGATGGCCGATCTTATTGGGCCTAAAGCGTCCGTAGCTGGCCGCGCAAGTCCATCGGGAAATCCACCTGCTCAACAGGTGGGCGCCCGGTAGAAACTGCGTGGCTTGGGACCGGAAGGCGCGACGGGTACGTCCGGGGTAGGAGTGAAATCCCGTAATCCTGGACGGACCGCCGATGGCGAAAGCACGTCGCGAGAACGGATCCGACAGTGAGGGACGAAAGCCAGGGTCTCGAACCGG
>ASV89
TACCGGCAGCTCGAGTGATGGCCGATCTTATTGGGCCTAAAGCGTCCGTAGCTGGCCTCGCAAGTCCGTCGGGAAATCCACTAGCCCAACTAGTGGGCGTCCGGCGGAAACTACGAAGCTTGGGACCGGAAGGCTCGAAGGGTACGTCCGGGGTAGGAGTGAAATCCCGTAATCCCGAACGGACCACCGATGGCGAAAGCACTTCGAGAAGACGGATCCGACAGTGAGGGACGAAAGCCAGGGTCTCGAACCGG
>ASV90
TACGTAGGGTGCTAGCGTTATCCGGATTTACTGGGCGTAAAGGGTGCGTAGGTGGTCTTTCAAGTCGGTGGTTAAAGGCTACGGCTCAACCGTATTAAGCCGCCGAAACTGGAAGACTTGAGTGCAGGAGAGGAAAGTGGAATTCTCAGTGTAGCGGTGAAATGCGTAGATATTGAGAAGAACACCAGTAGCGAAGGCGGCTTTCTGGACTGTAACTGACACTGAGGCACGAAAGCGTGGGTAGCAAACAGG
>ASV91
TACGTAGGTGGCAAGCGTTATCCGGAATTATTGGGCGTAAAGCGCGCGTAGGCGGTTTCTTAAGTCTGATGTGAAAGCCCACGGCTCAACCGTGGAGGGTCATTGGAAACTGGGAAACTTGAGTGCAGAAGAGGAAAGTGGAATTCCATGTGTAGCGGTGAAATGCGCAGAGATATGGAGGAACACCAGTGGCGAAGGCGACTTTCTGGTCTGTAACTGACGCTGATGTGCGAAAGCGTGGGGATCAAACAGG
>ASV92
TACGGAGGGTGCAAGCGTTAATCGGAATTACTGGGCGTAAAGCGCGCGTAGGTGGCTTGATAAGCCGGTTGTGAAAGCCCCGGGCTCAACCTGGGAACGGCATCCGGAACTGTCAAGCTAGAGTGCAGGAGAGGAAGGTAGAATTCCCGGTGTAGCGGTGAAATGCGTAGAGATCGGGAGGAATACCAGTGGCGAAGGCGGCCTTCTGGACTGACACTGACACTGAGGTGCGAAAGCGTGGGTAGCAAACAGG
>ASV93
TACAGAGGGTGCAAGCGTTAATCGGAATTACTGGGCGTAAAGCGCGCGTAGGTGGTTTGTTAAGTTGGATGTGAAAGCCCCGGGCTCAACCTGGGAACTGCATCCAAAACTGGCAAGCTAGAGTACGGTAGAGGGTGGTGGAATTTCCTGTGTAGCGGTGAAATGCGTAGATATAGGAAGGAACACCAGTGGCGAAGGCGACCACCTGGACTGATACTGACACTGAGGTGCGAAAGCGTGGGGAGCAAACAGG
>ASV94
TACAGAGGGTGCAAGCGTTAATCGGAATTACTGGGCGTAAAGCGCGCGTAGGTGGTTTGTTAAGTTGGATGTGAAATCCCCGGGCTCAACCTGGGAACTGCATTCAAAACTGACTGACTAGAGTATGGTAGAGGGTGGTGGAATTTCCTGTGTAGCGGTGAAATGCGTAGATATAGGAAGGAACACCAGTGGCGAAGGCGACCACCTGGACTAATACTGACACTGAGGTGCGAAAGCGTGGGGAGCAAACAGG
>ASV95
CACCGGCAGCCCGAGTGATGGCCGATATTATTGGGCCTAAAGCGTCCGTAGCTGGCCGGGGAGGTCCGTCGGGAAATCCACTCGCTCAACGAGTGGGCGTCCGGCGGAAACCCTCCGGCTTGGGACCGGAAGACCGAAGGGGTACGTCCGGGGTAGGAGTGAAATCCCGTAATCCTGGACGGACCACCGGTGGCGAAAGCGCCTTCGGAGGACGGATCCGACAGTGAGGGACGAAAGCTAGGGTCTCGAACCGG
>ASV96
TACGGAGGGTGCGAGCGTTAATCGGAATTACTGGGCGTAAAGCGCGCGTAGGTGGCTTGATAAGCCGGTTGTGAAAGCCCCGGGCTCAACCTGGGAACGGCATCCGGAACTGTCAAGCTAGAGTGCAGGAGAGGAAGGTAGAATTCCCGGTGTAGCGGTGAAATGCGTAGAGATCGGGAGGAATACCAGTGGCGAAGGCGGCCTTCTGGACTGACACTGACACTGAGGTGCGAAAGCGTGGGTAGCAAACAGG
>ASV97
TACGAAGGGGGCTAGCGTTGTTCGGAATTACTGGGCGTAAAGCGCACGTAGGCGGACATTTAAGTCAGGGGTGAAATCCCGGGGCTCAACCCCGGAACTGCCTTTGATACTGGGTGTCTTGAGTTCGGAAGAGGTGAGTGGAATTGCGAGTGTAGAGGTGAAATTCGTAGATATTCGCAGGAACACCAGTGGCGAAGGCGGCTCACTGGTCCGATACTGACGCTGAGGTGCGAAAGCGTGGGGAGCAAACAGG
>ASV98
TACGAAGGGTGCAAGCGTTACTCGGAATTACTGGGCGTAAAGCGTGCGTAGGTGGTCGTTTAAGTCCGTTGTGAAAGCCCTGGGCTCAACCTGGGAACTGCAGTGGATACTGGGCGACTAGAATGTGGTAGAGGGTAGCGGAATTCCTGGTGTAGCAGTGAAATGCGTAGAGATCAGGAGGAACATCCATGGCGAAGGCAGCTACCTGGACCAACATTGACACTGAGGCACGAAAGCGTGGGGAGCAAACAGG
>ASV99
TACCGGCAGCCCGAGTGATGGCCGATCTTATTGGGCCTAAAGCGTCCGTAGCTGGCCGCACAAGTCCATCGGGAAATCCACCTGCTCAACAGGTGGGCGCCCGGTGGAAACTGTGTGGCTTGGGACCGGAAGGCGCGACGGGTACGTCCGGGGTAGGAGTGAAATCCTGTAATCCTGGACGGACCGCCGATGGCGAAAGCACGTCGCGAAGACGGATCCGACAGTGAGGGACGAAAGCTAGGGTCTCGAACCGG
>ASV100
TACGAAGGGGGCTAGCGTTGTTCGGAATTACTGGGCGTAAAGCGCACGTAGGCGGACATTTAAGTCAGGGGTGAAATCCCGGGGCTCAACCCCGGAACGGCCTTTGATACTGGGTGTCTTGAGTTCGGAAGAGGTGAGTGGAATTGCGAGTGTAGAGGTGAAATTCGTAGATATTCGCAGGAACACCAGTGGCGAAGGCGGCTCACTGGTCCGATACTGACGCTGAGGTGCGAAAGCGTGGGGAGCAAACAGG
>ASV101
TACGTAGGGTGCGAGCGTTAATCGGAATTACTGGGCGTAAAGCGTGCGCAGGCGGTTATGTAAGACAGATGTGAAATCCCCGGGCTCAACCTGGGAACTGCATTAGTGACTGCATAGCTGGAGTACGGCAGAGGGGGATGGAATTCCGCGTGTAGCAGTGAAATGCGTAGATATGCGGAGGAACACCGATGGCGAAGGCAATCCCCTGGGCCTGTACTGACGCTCATGCACGAAAGCGTGGGGAGCAAACAGG
>ASV102
TACGGAGGGAGCTAGCGTTATTCGGAATTACTGGGCGTAAAGCGCACGTAGGCGGCTTTGTAAGTAAGAGGTGAAAGCCTGGTGCTCAACACCAGAACTGCCTTTTAGACTGCATCGCTTGAATCCAGGAGAGGTGAGTGGAATTCCGAGTGTAGAGGTGAAATTCGTAGATATTCGGAAGAACACCAGTGGCGAAGGCGGCTCACTGGACTGGTATTGACGCTGAGGTGCGAAAGCGTGGGGAGCAAACAGG
>ASV103
TACGTAGGTGGCAAGCGTTGTCCGGATTTATTGGGCGTAAAGCGAGCGCAGGCGGTTTCTTAAGTCTGATGTGAAAGCCTTCGGCTTAACCGAAGAAGTGCATCGGAAACTGGGGAACTTGAGTGCAGAAGAGGACAGTGGAACTCCATGTGTAGCGGTGGAATGCGTAGATATATGGAAGAACACCAGTGGCGAAGGCGGCTGTCTAGTCTGCAACTGACGCTGAGGCTCGAAAGCATGGATAGCGAACAGG
>ASV104
TACCGGCAGCACGAGTGATGGCCGATATTATTGGGCCTAAAGCGTCCGTAGCTTGCTGTGTAAGTCCATTGGGAAATCCACGCGCTCAACGCGTGGGCGTCCGGTGGAAACTGCACGGCTTGGGGCCGAGAGACTCGACGGGTACGTCCGGGGTAGGAGTGAAATCCCGTAATCCTGGACGGACCACCAATGGGGAAACCACGTCGAGAGACCGGACCCGACAGTGAGGGACGAAAGCCAGGGTCTCGAACCGG
>ASV105
TACGTAGGGCGCAAGCGTTGTCCGGAATTATTGGGCGTAAAGAGCTCGTAGGCGGTTTGTCGCGTCTGCTGTGAAAGCCCGGGGCTTAACCCCGGGTGTGCAGTGGGTACGGGCAGACTTGAGTGCAGTAGGGGAGACTGGAACTCCTGGTGTAGCGGTGAAATGCGCAGATATCAGGAAGAACACCGATGGCGAAGGCAGGTCTCTGGGCTGTTACTGACGCTGAGGAGCGAAAGCATGGGGAGCGAACAGG
>ASV106
TACCGGCAGCTCGAGTGATGGCCGATCTTATTGGGCCTAAAGCGTCCGTAGCCGGCCACACAAGTCCATCGGGAAATCCGCCAGCCCAACTGGCGGGCGTCCGGTGGAAACTGTGTGGCTCGGGATCGGAAGACCCAACGGGTACGTCTTGGGTAGGAGTGAAATCCCGTAATCCTGGACGGACCACCGATAGCGAAAGCACGTTGGGAAGACGAATCCGACGGTGAGGGACGAAAGCCAGGGTCTCGAACCGG
>ASV107
TACGGAGGGAGCTAGCGTTGTTCGGAATTACTGGGCGTAAAGCGCACGTAGGCGGCTTTGTAAGTTAGAGGTGAAAGCCTGGAGCTCAACTCCAGAATTGCCTTTAAGACTGCATCGCTTGAATCCAGGAGAGGTGAGTGGAATTCCGAGTGTAGAGGTGAAATTCGTAGATATTCGGAAGAACACCAGTGGCGAAGGCGGCTCACTGGACTGGTATTGACGCTGAGGTGCGAAAGCGTGGGGAGCAAACAGG
>ASV108
TACGTATGTTCCAAGCGTTATCCGGATTTATTGGGCGTAAAGCGAGCGCAGACGGTTATTTAAGTCTGAAGTGAAAGCCCTCAGCTCAACTGAGGAAGGGCTTTGGAAACTGGATAACTTGAGTGCAGTAGAGGAAAGTGGAACTCCATGTGTAGCGGTGAAATGCGTAGATATATGGAAGAACACCGGTGGCGAAAGCGGCTTTCTGGACTGTAACTGACGTTGAGGCTCGAAAGTGTGGGTAGCAAACAGG
>ASV109
TACGTAGGGTGCAAGCGTTAATCGGAATTACTGGGCGTAAAGCGTGCGCAGGCGGTTATATAAGACAGATGTGAAATCCCCGGGCTCAACCTGGGAACTGCATTTGTGACTGTATAGCTAGAGTACGGCAGAGGGGGATGGAATTCCGCGTGTAGCAGTGAAATGCGTAGATATGCGGAGGAACACCGATGGCGAAGGCAATCCCCTGGGCCTGTACTGACGCTCATGCACGAAAGCGTGGGGAGCAAACAGG
>ASV110
TACGTAGGTGGCAAGCGTTGTCCGGATTTATTGGGCGTAAAGCGAGCGCAGGCGGTCTTTTAAGTCTGATGTGAAAGCCCTCGGCTCAACCGAGGAAGGTCATTGGAAACTGGAGGACTTGAGTGCAGAAGAGGAGAGTGGAATTCCATGTGTAGCGGTGAAATGCGTAGATATATGGAGGAACACCAGTGGCGAAGGCGACTCTCTGGTCTGTAACTGACGCTGAGGCTCGAAAGCGTGGGGAGCAAACAGG
>ASV111
TACGGAGGGTGCAAGCGTTAATCGGAATTACTGGGCGTAAAGCGCGCGTAGGTGGCTTGATAAGCCGGTTGTGAAAGCCCCGGGCTCAACCTGGGAACGGCATCCGGAACTGTCAGGCTAGAGTGCAGGAGAGGAAGGTGGAATTCCCGGTGTAGCGGTGAAATGCGTAGAGATCGGGAGGAATACCAGTGGCGAAGGCGGCCTTCTGGACTGACACTGACACTGAGGTGCGAAAGCGTGGGTAGCAAACAGG
>ASV112
TACCGGCAGCTCGAGTGATGGCCGATGTTATTGGGCCTAAAGCGTCCGTAGCCGGCCGGACAAGTCCGTCGGGAAATCCACGTGCTCAACGCGTGGGCGTCCGGCGGAAACTGTTCGGCTTGGGGCCGGAAGACCCGAGGGGTACGTCTGGGGTAGGAGTGAAATCCTGTAATCCTGGACGGACCGCCGGTGGCGAAAGCGCCTCGGGAAGACGGACCCGACGGTGAGGGACGAAAGCTAGGGTCTCGAACCGG
>ASV113
GACGGGGGGGGCAAGTGTTCTTCGGAATGACTGGGCGTAAAGGGCACGTAGGCGGTGAATCGGGTTGAAAGTGAAAGTCGCCAAAAACTGGCGGAATGCTCTCGAAACCAATTCACTTGAGTGAGACAGAGGAGAGTGGAATTTCGTGTGTAGGGGTGAAATCCGTAGATCTACGAAGGAACGCCAAAAGCGAAGGCAGCTCTCTGGGTCCCTACCGACGCTGGGGTGCGAAAGCATGGGGAGCGAACAGG
>ASV114
TACGTAGGGTGCGAGCGTTAATCGGAATTACTGGGCGTAAAGCGTGCGCAGGCGGTGATGTAAGACAGATGTGAAATCCCCGGGCTCAACCTGGGACCTGCATTTGTGACTGCATCGCTAGAGTACGGTAGAGGGGGATGGAATTCCGCGTGTAGCAGTGAAATGCGTAGATATGCGGAGGAACACCGATGGCGAAGGCAATCCCCTGGACCTGTACTGACGCTCATGCACGAAAGCGTGGGGAGCAAACAGG
>ASV115
TACGGAGGGTGCGAGCGTTAATCGGAATTACTGGGCGTAAAGCGCGCGTAGGCGGCGTGATAAGCCGGTTGTGAAAGCCCCGGGCTCAACCTGGGAACGGCATCCGGAACTGTCAGGCTAGAGTGCAGGAGAGGAAGGTAGAATTCCCGGTGTAGCGGTGAAATGCGTAGAGATCGGGAGGAATACCAGTGGCGAAGGCGGCCTTCTGGACTGACACTGACGCTGAGGTGCGAAAGCGTGGGTAGCAAACAGG
>ASV116
TACCGGCAGCTCAAGTGATGTCCCATATTATTGGGCCTAAAGCGTCCGTAGCTGGCCAACCAAGTCTATCGGGAAATCCACCCGCCCAACGGGTGGGCGTCCGGTAGAAACTGGCTGGCTTGGAACCGGAAGGCTCAGAGAGTACGTCCGGGGTAGGAGTGAAATCCCGTAATCCCGGACGGACTACCGATGGCGAAAGCACTCTGAGAAGACGGCTTCGACAGTGAGGGACGAAAGCTCGGGTCTCAAACCGG
>ASV117
TACGTAGGGTGCAAGCGTTAATCGGAATTACTGGGCGTAAAGCGTGCGCAGGCGGTTCGGAAAGAAAGATGTGAAATCCCAGAGCTTAACTTTGGAACTGCATTTTTAACTACCGAGCTAGAGTGTGTCAGAGGGAGGTGGAATTCCGCGTGTAGCAGTGAAATGCGTAGATATGCGGAGGAACACCGATGGCGAAGGCAGCCTCCTGGGATAACACTGACGCTCATGCACGAAAGCGTGGGGAGCAAACAGG
>ASV118
TACGGAGGGTGCGAGCGTTAATCGGAATTACTGGGCGTAAAGCGCATGCAGGTGGTTCATTAAGTCAGATGTGAAAGCCCGGGGCTCAACCTCGGAACCGCATTTGAAACTGGTGAACTAGAGTGCTGTAGAGGGGGGTAGAATTTCAGGTGTAGCGGTGAAATGCGTAGAGATCTGAAGGAATACCAGTGGCGAAGGCGGCCCCCTGGACAGACACTGACACTCAGATGCGAAAGCGTGGGGAGCAAACAGG
>ASV119
TACGGAGGGGGCTAGCGTTGTTCGGAATTACTGGGCGTAAAGCGCACGTAGGCGGACCAGAAAGTTGGGGGTGAAATCCCGGGGCTCAACCTCGGAACTGCCTTCAAAACTATTGGTCTGGAGTTCGAGAGAGGTGAGTGGAATTCCGAGTGTAGAGGTGAAATTCGTAGATATTCGGAGGAACACCAGTGGCGAAGGCGGCTCACTGGCTCGATACTGACGCTGAGGTGCGAAAGCGTGGGGAGCAAACAGG
>ASV120
TACGTAGGTCTCGAGCGTTGTCCGGATTTATTGGGCGTAAAGCGAGCGCAGGCGGTTGTTTAAGTCTGAAGTTAAAGGCTGTGGCTCAACCATAGTTTGCTTTGGAAACTGGATAACTTGAGTGCAGAAGGGGAGAGTGGAATTCCATGTGTAGCGGTGAAATGCGTAGATATATGGAGGAACACCGGTGGCGAAAGCGGCTCTCTGGTCTGTAACTGACGCTGAGGCTCGAAAGCGTGGGGAGCAAACAGG
>ASV121
TACCGGCAGTCCAAGTGATGGCCGATATTATTGGGCCTAAAGCGTCCGTAGCCGGCCGGACAAGTCCGTTGGGAAATCGACGCGCTCAACGCGTCGGCGTCCAGCGGAAACTGTCCGGCTTGGGGCCGGAAGACCTGAGGGGTACGTCCGGGGTAGGAGTGAAATCCTGTAATCCTGGACGGACCACCAATGGGGAAACCACCTCAGGAAGACGGACCCGACGGTGAGGGACGAAAGCTAGGGTCTCGAACCGG
>ASV122
TACGGAGGGTGCAAGCGTTAATCGGAATTACTGGGCGTAAAGCGCACGTAGGCGGTTATATAAGTCAGATGTGAAAGCCCCGGGCTCAACCTGGGAATTGCATTTGAAACTGTGTAACTAGAATACGGGAGAGGGGGGTAGAATTCCAAGTGTAGCGGTGAAATGCGTAGAGATTTGGAGGAATACCAGTGGCGAAGGCGGCCCCCTGGCCCGATATTGACGCTGAGGTGCGAAAGCGTGGGGAGCAAACAGG
>ASV123
TACGTAGGTGGCAAGCGTTGTCCGGAATTATTGGGCGTAAAGCGCGCGCAGGCGGCCTCTTAAGTCTGATGTGAAAGCCCCCGGCTCAACCGGGGAGGGCCATTGGAAACTGGGAGGCTTGAGTATAGGAGAGAAGAGTGGAATTCCACGTGTAGCGGTGAAATGCGTAGAGATGTGGAGGAACACCAGTGGCGAAGGCGACTCTTTGGCCTATAACTGACGCTGAGGCGCGAAAGCGTGGGGAGCAAACAGG
>ASV124
TACCGGCAGCACGAGTGATGACCGATATTATTGGGCCTAAAGCGTCCGTAGCTGGCCAAGCAAGTCCATTGGGAAATCCACGCGCTCAACGCGTGGGCGTCCGGTGGAAACTGTTTGGCTTGGGGCCAGAAGACCTGAGGGGTACGTCCGGGGTAGGAGTGAAATCCTGTAATCCTGGACGGACCACCAATGGGGAAACCACCTCAGGAGGATGGACCCGACAGTGAGGGACGAAAGCTAGGGTCTCGAACCGG
>ASV125
TACGGAGGGTGCGAGCGTTAATCGGAATTACTGGGCGTAAAGCGTGCGCAGGCGGTTTGTTAAGCGAGATGTGAAAGCCCCGGGCTCAACCTGGGAACCGCATTTCGAACTGGCAAACTAGAGTCTTGTAGAGGGGGGTAGAATTCCAGGTGTAGCGGTGAAATGCGTAGAGATCTGGAGGAATACCGGTGGCGAAGGCGGCCCCCTGGACAAAGACTGACGCTCAGGCACGAAAGCGTGGGGAGCAAACAGG
>ASV126
TACGTAGGTGGCAAGCGTTGTCCGGATTTATTGGGCGTAAAGCGAGCGCAGGCGGTTTTTTAAGTCTGATGTGAAAGCCTTCGGCTCAACCGAAGAAGTGCATCGGAAACTGGGAGACTTGAGTGCAGAAGAGGACAGTGGAACTCCATGTGTAGCGGTGAAATGCGTAGATATATGGAAGAACACCAGTGGCGAAGGCGGCTGTCTGGTCTGTAACTGACGCTGAGGCTCGAAAGTATGGGTAGCAAACAGG
>ASV127
TACGAAGGGGGCTAGCGTTGCTCGGAATCACTGGGCGTAAAGGGCGCGTAGGCGGCGTTTTAAGTCGGGGGTGAAAGCCTGTGGCTCAACCACAGAATGGCCTTCGATACTGGGACGCTTGAGTATGGTAGAGGTTGGTGGAACTGCGAGTGTAGAGGTGAAATTCGTAGATATTCGCAAGAACACCGGTGGCGAAGGCGGCCAACTGGACCATTACTGACGCTGAGGCGCGAAAGCGTGGGGAGCAAACAGG
>ASV128
TACCGGCAGCTCAAGTGATGGCCGATCTTATTGGGCCTAAAGCGTCCGTAGCTGGCCTCGCAAGTCCGTCGGGAAATCCATTAGCTCAACTAATGGGCGTCCGGCGGAAACTACAAGGCTTGGGACCGGAAGGCTCGAGGGGTACGTCCGGGGTAGGAGTGAAATCCCGTAATCCCGAACGGACCACCGATGGCGAAAGCACCTCGAGAAGACGGCTCCGACAGTGAGGGACGAAAGCTAGGGTCTCGAACCGG
>ASV129
TACGTAGGGTGCGAGCGTTAATCGGAATTACTGGGCGTAAAGCGTGCGCAGGCGGTTATATAAGACAGATGTGAAATCCCCGGGCTCAACCTGGGACCTGCATTTGTGACTGTATAGCTAGAGTACGGTAGAGGGGGATGGAATTCCGCGTGTAGCAGTGAAATGCGTAGATATGCGGAGGAACACCGATGGCGAAGGCAATCCCCTGGACCTGTACTGACGCTCATGCACGAAAGCGTGGGGAGCAAACAGG
>ASV130
TACGGAGGGTGCAAGCGTTAATCGGAATTACTGGGCGTAAAGCGCACGCAGGCGGTCTGTTAAGTCAGATGTGAAATCCCCGGGCTTAACCTGGGAACTGCATTTGAAACTGGCAGGCTTGAGTCTCGTAGAGGGGGGTAGAATTCCAGGTGTAGCGGTGAAATGCGTAGAGATCTGGAGGAATACCGGTGGCGAAGGCGGCCCCCTGGACGAAGACTGACGCTCAGGTGCGAAAGCGTGGGGAGCAAACAGG
>ASV131
TACGTAGGTGGCAAGCGTTGTCCGGAATTATTGGGCGTAAAGGGCTCGCAGGCGGTTTCTTAAGTCTGATGTGAAAGCCCCCGGCTCAACCGGGGAGGGTCATTGGAAACTGGGAAACTTGAGTGCAGAAGAGGAGAGTGGAATTCCACGTGTAGCGGTGAAATGCGTAGAGATGTGGAGGAACACCAGTGGCGAAGGCGACTCTCTGGTCTGTAACTGACGCTGAGGAGCGAAAGCGTGGGGAGCGAACAGG
>ASV132
GACAGAGGATGCAAGCGTTATCCGGAATGATTGGGCGTAAAGCGAAATATATTAAATCAAAAGGTGGCTTTTCAAGTCCGCCGTCAAATCCCAGGGCTCAACCCTGGACAGGCGGTGGAAACTACCAAGCTGGAGTACGGGAATTTCCGGTGGAGCGGTGAAATGCGTAGAGATCGGGAAGAACGGCGAAAGCACTCTGCTGGGCCGACACTGAGAGACGAAAGCTAGGGGAGCAAATGGG
>ASV133
TACCGGCAGCCCAAGTGATGGCCGATCTTATTGGGCCTAAAGCGTCCGTAGCTGGCCGCGCAAGTCCATCGGGAAATCCACCTGCCCAACAGGTGGGCGCCCGGTAGAAACTGCGTGGCTTGGGACCGGAAGGCGCGACGGGTACGTCCGGGGTAGGAGTGAAATCCCGTAATCCTGGACGGACCGCCGATGGCGAAAGCACGTCGCGAGAACGGATCCGACAGTGAGGGACGAAAGCCAGGGTCTCGAACCGG
>ASV134
TACGGAGGGTGCAAGCGTTATCCGGATTTATTGGGTTTAAAGGGTCCGTAGGCGGACTTATAAGTCAGTGGTGAAAGCCTGTCGCTTAACGATAGAACTGCCATTGATACTGTAAGTCTTGAGTATATTTGAGGTAGCTGGAATAAGTAGTGTAGCGGTGAAATGCATAGATATTACTTAGAACACCAATTGCGAAGGCAGGTTACCAAGATATAACTGACGCTGAGGGACGAAAGCGTGGGGAGCGAACAGG
>ASV135
TACCGGCAGTCCGAGTGATGGCCGATATTATTGGGCCTAAAGCGTCCGTAGCTTGCTGTGTAAGTCCATTGGGAAATCGACCAGCTCAACTGGTCGGCGTCCGGTGGAAACTACACAGCTTGGGGCCGAGAGACTCAACGGGTACGTCCGGGGTAGGAGTGAAATCCTGTAATCCTGGACGGACCACCAATGGGGAAACCACGTTGAGAGACCGGACCCGACAGTGAGGGACGAAAGCCAGGGTCTCGAACCGG
>ASV136
TACAGAGGGTGCGAGCGTTAATCGGATTTACTGGGCGTAAAGCGTGCGTAGGCGGCTTTTTAAGTCGGATGTGAAATCCCCGAGCTTAACTTGGGAATTGCATTCGATACTGGGAAGCTAGAGTATGGGAGAGGATGGTAGAATTCCAGGTGTAGCGGTGAAATGCGTAGAGATCTGGAGGAATACCGATGGCGAAGGCAGCCATCTGGCCTAATACTGACGCTGAGGTACGAAAGCATGGGGAGCAAACAGG
>ASV137
TACGGAGGGTGCAAGCGTTACCCGGAATCACTGGGCGTAAAGGGCGTGTAGGCGGCTTTATAAGTCTGGTTTTAAAGACCGAGGCTCAACCTCGGAAATGGACTGGATACTGTGAGGCTTGACCTCTGGAGAGGTAACTGGAATTCCTGGTGTAGCGGTGGAATGCGTAGATACCAGGAGGAACACCAATGGCGAAGGCAAGTTACTGGACAGAAGGTGACGCTGAGGCGCGAAAGTGTGGGGAGCGAACCGG
>ASV138
TACGTAGGGTGCAAGCGTTAATCGGAATTACTGGGCGTAAAGCGTGCGCAGGCGGTTTTGTAAGTCTGACGTGAAATCCCCGGGCTCAACCTGGGAATTGCGTTGGAGACTGCAAGGCTAGAATCTGGCAGAGGGGGGTAGAATTCCACGTGTAGCAGTGAAATGCGTAGAGATGTGGAGGAACACCGATGGCGAAGGCAGCCCCCTGGGTCAAGATTGACGCTCATGCACGAAAGCGTGGGGAGCAAACAGG
>ASV139
TACGTAGGGTGCGAGCGTTAATCGGAATTACTGGGCGTAAAGCGTGCGCAGGCGGTTGTGTAAGACAGGCGTGAAATCCCCGGGCTCAACCTGGGAATGGCGCTTGTGACTGCACAGCTGGAGTGCGGCAGAGGGGGATGGAATTCCGCGTGTAGCAGTGAAATGCGTAGATATGCGGAGGAACACCGATGGCGAAGGCAATCCCCTGGGCCTGCACTGACGCTCATGCACGAAAGCGTGGGGAGCAAACAGG
>ASV140
TACGGAGGGTGCGAGCGTTAATCGGAATTACTGGGCGTAAAGCGCGCGTAGGTGGCTAAATAAGCCGGTTGTGAAAGCCCCGGGCTCAACCTGGGAACGGCATCCGGAACTGTTTGGCTAGAGTGCAGGAGAGGAAGGTAGAATTCCCGGTGTAGCGGTGAAATGCGTAGAGATCGGGAGGAATACCAGTGGCGAAGGCGGCCTTCTGGACTGACACTGACACTGAGGTGCGAAAGCGTGGGTAGCAAACAGG
>ASV141
TACGTAGGTGGCAAGCGTTGTCCGGATTTATTGGGCGTAAAGCGAGCGCAGGCGGTTTCTTAAGTCTGATGTGAAAGCCCCCGGCTCAACCGGGGAGGGTCATTGGAAACTGGGAAACTTGAGTGCAGAAGAGGAGAGTGGAATTCCATGTGTAGCGGTGAAATGCGTAGATATATGGAGGAACACCAGTGGCGAAGGCGGCTCTCTGGTCTGTAACTGACGCTGAGGCTCGAAAGCGTGGGGAGCAAACAGG
>ASV142
TACGAAGGGTGCAAGCGTTAATCGGAATTACTGGGCGTAAAGCGCGCGTAGGTGGTTCGTTAAGTTGGATGTGAAAGCCCCGGGCTCAACCTGGGAACTGCATCCAAAACTGGCGAGCTAGAGTATGGCAGAGGGTGGTGGAATTTCCTGTGTAGCGGTGAAATGCGTAGATATAGGAAGGAACACCAGTGGCGAAGGCGACCACCTGGGCTAATACTGACACTGAGGTGCGAAAGCGTGGGGAGCAAACAGG
>ASV143
GACGAGAGGCCCCAGTTGATATTATAACGGCGTAAAGGGTGGTTAAGGATGAAAGAAAAATAAAGCCAAATGGCCCCTAGGCCGTCATACGCTTCTGGGTGTCCGAAGCCCTAACACGAAAGTAGCTTTAATAAACCAACCTGACCCCACGAAAACTGAGAAACAAACTGGG
>ASV144
TACGGAAGGTCCTGGTGTTATCCGGATTTATTGGGTTTAAAGGGAGCGTAGGCCGTCAGGCAAGCGTGTTGTGAAATGTCGTGGCTCAACCATGGACTTGCAGCGCGAACTGCCCGACTTGAGTGCGCAGAAAGCAGGCGGAATTTGTGGTGTAGCGGTGAAATGCTTAGATATCACGAAGAACCCCGATTGCGAAGGCAGCCTGCTGTAGCGCTACTGACGCTGAAGCTCGAAAGTGCGGGTATCGAACAGG
>ASV145
TACGGAGGGTGCAAGCGTTGTCCGGAATCACTGGGCGTAAAGGGTGCGCAGGCGGGGCAGCAAGTCGGAGGTGAAAGCCCATGGCTCAACCATGGAAGTGCCTTCGATACTGTTGCTCTTGAGTCCCGGAGAGGTTGTCGGAATTCGTGGTGTAGCGGTGAAATGCGTAGATATCACGAGGAACACCAGAGGCGAAAGCGGACAACTGGACGGGTACTGACGCTCAGGCACGAAAGCGTGGGGAGCAAACAGG
>ASV146
GACAGAGGATGCAAGCGTTATCCGGAATGATTAGGCGTAAAGCGTCTGTAGGTGGCTTTTCAAGTCCGCCGTCAAATCCCAGGGCTCAACCCTGGAGATGCGGTGGAAACTACCAAGCTGGAGTACGGTAGGGGCAGAGGGAATTTCCGGTGAAGCGGTGAAATGCATTGAGATTGGAAAGAACACCAACGACGAAAGCACTCTGCTGGGCCGACACTGACACTGAGAGACAAAAGCTAGGGGAGCAAATGGG
>ASV147
TACCGGCAGCACGAGTGATGACCGATCTTATTGGGCCTAAAGCGTCCGTAGCCGGCCGAGCTGGTTCGTCGGGAAATCCATCGGCTTAACCGATGGGCGTCCGGCGAATACCGTTCGGCTTGGGACAGGAAGGCTCGAGGGGTACGTCCGGGGTAGGAGTGAAATCCCGTAATCCTGGACGGACCGCCGATGGCGAAAGCACCTCGAGAGGACTGCTCCGACGGTGAGGGACGAAAGCTGGGGTCTCGAACCGG
>ASV148
TACGGAGGGTGCGAGCGTTAATCGGAATTACTGGGCGTAAAGCGCATGCAGGTGGTTCATTAAGTCAGATGTGAAAGCCCGGGGCTCAACCTCGGAACAGCATTTGAAACTGGTGAACTAGAGTACTGTAGAGGGGGGTAGAATTTCAGGTGTAGCGGTGAAATGCGTAGAGATCTGAAGGAATACCAGTGGCGAAGGCGGCCCCCTGGACAGATACTGACACTCAGATGCGAAAGCGTGGGGAGCAAACAGG
>ASV149
TACAGAGGGTGCGAGCGTTAATCGGATTTACTGGGCGTAAAGCGTGCGTAGGCGGCTTTTTAAGTCGGATGTGAAATCCCTGAGCTTAACTTAGGAATTGCATTCGATACTGGGAAGCTAGAGTATGGGAGAGGATGGTAGAATTCCAGGTGTAGCGGTGAAATGCGTAGAGATCTGGAGGAATACCGATGGCGAAGGCAGCCATCTGGCCTAATACTGACGCTGAGGTACGAAAGCATGGGGAGCAAACAGG
>ASV150
TACGTAGGGTGCAAGCGTTAATCGGAATTACTGGGCGTAAAGCGTGCGCAGGCGGTAATGTAAGACAGATGTGAAATCCCCGGGCTCAACCTGGGAACTGCATTTGTGACTGCATTGCTGGAGTGCGGCAGAGGGGGATGGAATTCCGCGTGTAGCAGTGAAATGCGTAGATATGCGGAGGAACACCGATGGCGAAGGCAATCCCCTGGGCCTGCACTGACGCTCATGCACGAAAGCGTGGGGAGCAAACAGG
>ASV151
TACGTAGAGTGCAAGCGTTGTCCGGAATTATTGGGCGTAAAGGGTACGCAGGCGGATAATCAAGTCAAGCGTGAAAGGTGTCGGCTTAACCGACAGACTGCGTTTGAAACTGGTTATCTTGAGTGTAACAGAGGAGAGTGGAATTCCTAGTGTAGTGGTGAAATACGTAGATATTAGGAAGAACACCAGTGGCGAAGGCGACTCTCTGGGTTAACACTGACGCTGAGGTACGAGAGCTGGGGGAGCGAACGGG
>ASV152
TACCGGCAGCCCGAGTGATGGCCGATCTTATTGGGCCTAAAGCGTCCGTAGCTGGCCGTACAAGTCCATCGGAAAATCCACCCGCTCAACGGGTGGGCGTCCGGTGGAAACTGTGCGGCTTGGGACCGGAAGGCGCGACGGGTACGTCCGGGGTAGGAGTGAAATCCCGTAATCCTGGACGGACCGCCGATGGCGAAAGCACGTCGCGAGAACGGATCCGACAGTGAGGGACGAAAGCTAGGGTCTCGAACCGG
>ASV153
TACGTAGGTGGCAAGCGTTGTCCGGAATTATTGGGCGTAAAGCGCGCGCAGGCGGTTTCTTAAGTCTGATGTGAAAGCCCCCGGCTCAACCGGGGAGGGTCATTGGAAACTGGGGAACTTGAGTGCAGAAGAGGAGAGTGGAATTCCACGTGTAGCGGTGAAATGCGTAGAGATGTGGAGGAACACCAGTGGCGAAGGCGACTCTCTGGTCTGTAACTGACGCTGAGGCGCGAAAGCGTGGGGAGCGAACAGG
>ASV154
TACGTAGGGCGCAAGCGTTGTCCGGAATTATTGGGCGTAAAGAGCTCGTAGGCGGTTTGTCGCGTCTGCTGTGAAAGCCCGGGGCTTAACCCCGGGTGTGCAGTGGGTACGGGCAGACTAGAGTGCAGTAGGGGAGACTGGAATTCCTGGTGTAGCGGTGGAATGCGCAGATATCAGGAGGAACACCGATGGCGAAGGCAGGTCTCTGGGCTGTTACTGACGCTGAGGAGCGAAAGCATGGGGAGCGAACAGG
>ASV155
TACGTATGTCGCAAGCGTTATCCGGATTTATTGGGCGTAAAGCGCGTCTAGGTGGTTTGATAAGTCTGATGTGAAAATGCGGAGCTCAACTCCGTATTGCGTTGGAAACTGCCAAACTAGAGTATCGGAGAGGTGGGCGGAACTACAAGTGTAGAGGTGAAATTCGTAGATATTTGTAGGAATGCCGATAGAGAAGTCAGCTCACTGGACGAATACTGACACTGAAGCGCGAAAGCATGGGGAGCAAACAGG
>ASV156
TACGAAGGGGGCTAGCGTTGTTCGGAATTACTGGGCGTAAAGCGCACGTAGGCGGATATTTAAGTCAGGGGTGAAATCCCGGGGCTCAACCCCGGAACTGCCTTTGATACTGGGTATCTTGAGTGTGGTAGAGGTGAGTGGAATTGCGAGTGTAGAGGTGAAATTCGTAGATATTCGCAGGAACACCAGTGGCGAAGGCGGCTCACTGGACCACAACTGACGCTGAGGTGCGAAAGCGTGGGGAGCAAACAGG
>ASV157
TACGTAGGGTGCGAGCGTTGTCCGGAATTATTGGGCGTAAAGAGCTTGTAGGCGGTTTGTCGCGTCTGCCGTGAAAACCTAGGGCTTAACTCTGGGCGTGCGGTGGGTACGGGCAGGCTAGAGTGTGGTAGGGGAGACTGGAATTCCTGGTGTAGCGGTGAAATGCGCAGATATCAGGAGGAACACCGATGGCGAAGGCAGGTCTCTGGGCCATAACTGACGCTGAGAAGCGAAAGCATGGGGAGCGAACAGG
>ASV158
TACGGAGGGGGCTAGCGTTGTTCGGAATTACTGGGCGTAAAGCGCACGTAGGCGGCTTTGTAAGTTAGAGGTGAAAGCCTGGGGCTCAACCCCAGAATTGCCTTTGATACTGCAAGGCTTGAATCCAGGAGAGGTGAGTGGAATTCCGAGTGTAGAGGTGAAATTCGTAGATATTCGGAAGAACACCAGTGGCGAAGGCGGCTCACTGGACTGGTATTGACGCTGAGGTGCGAAAGCGTGGGGAGCAAACAGG
>ASV159
TACGGAGGGTGCAAGCGTTAATCGGAATTACTGGGCGTAAAGCGCACGCAGGCGGTTGATTAAGTTAGATGTGAAATCCCCGGGCTTAACCTGGGAATGGCATCTAAGACTGGTCAGCTAGAGTCTTGTAGAGGGGGGTAGAATTCCATGTGTAGCGGTGAAATGCGTAGAGATGTGGAGGAATACCGGTGGCGAAGGCGGCCCCCTGGACAAAGACTGACGCTCAGGTGCGAAAGCGTGGGGAGCAAACAGG
>ASV160
TACCGGCAGCACGAGTGATGGCCGATGTTATTGGGCCTAAAGCGTCCGTAGCCTGCCAATCAGGTTCGTCGGGAAATCCACGCGCTCAACGTGTGGGCGTCCGGCGAATACCGATTGGCTTGGGACCGGAGGACCCGAGGGGTACGTCCGGGGTAGGAGTGAAATCCTGTAATCCCGGACGGACCACCGGTGGCGAAAGCGCCTCGGGAGGACGGATCCGACGGTGAGGGACGAAAGCTGGGGTCACGAACCGG
>ASV161
GACAGAGGATGCAAGCATTATCCGGAATGATTGGGCGTAAAGCGTCTGTAGGTGGCTTTTCAAGTCCGCCGTCAAATCCCAGGGCTCAACCCTGGACAGGCGGTGGAAACTACCAAGCTGGAGTACGGTAGGGGCAGAGGGAATTTCCGGTGGAGCGGTGAAATGCATTGAGATCGGAAAGAACACCAACGGCGAAAGCACTCTGCTGGGCCGACATTGACACTGAGAGACGAAAGCTAGGAGAGCAAATGGG
>ASV162
TACGTAGGGTGCAAGCGTTAATCGGAATTACTGGGCGTAAAGCGTGCGCAGGCGGTTTTGTAAGTTTGTCGTGAAATCCCCGGGCTCAACCTGGGAATGGCGATGAAGACTGCAAGGCTAGAATCTGGCAGAGGGGGGTAGAATTCCACGTGTAGCAGTGAAATGCGTAGAGATGTGGAGGAACACCGATGGCGAAGGCAGCCCCCTGGGTCAAGATTGACGCTCATGCACGAAAGCGTGGGGAGCAAACAGG
>ASV163
TAGCAGGACCCCAAGTGGTAGTCGTTATTATTGGGCTTAAAGTGTTCGTAGCCTGCCGTGTAAGTCCGCTGTGAAATCCACGCGCTCAACGTGTGGGCGTGCAGCGGATACTGCATGGCTAGGGACCGGACGGCGTTGAGGCTATTCCCGGAGTAGGAGTGAAATCCTAAAATTCCGGGAGGAGCACCTGTGGCGAAAGCGCTCAACGAGTACGGATCCGACGGTGAGGAACGAAAGCCAGGGGAGCAAAGCGG
>ASV164
TACGTAGGTGGCAAGCGTTGTCCGGATTTATTGGGCGTAAAGCGAGCGCAGGCGGTGATTTAAGTCTGATGTGAAAGCCCCCAGCTCAACTGGGGAGGGTCATTGGAAACTGGATCACTTGAGTGCAGAAGAGGAGAGTGGAATTCCATGTGTAGCGGTGAAATGCGTAGATATATGGAGGAACACCAGTGGCGAAGGCGGCTCTCTGGTCTGTAACTGACGCTGAGGCTCGAAAGCGTGGGTAGCAAACAGG
>ASV165
TACGTAGGGGGCTAGCGTTATCCGGATTTACTGGGCGTAAAGGGTGCGTAGGTGGTTTTTCAAGTCAGAGGTTAAAGGCTACGGCTCAACCGTAGTAAGCCTTTGAAACTGGAAAACTTGAGTGCAGGAGAGGAAAGTGGAATTCCCAGTGTAGCGGTGAAATGCGTAGATATTGGGAGGAACACCAGTAGCGAAGGCGGCTTTCTGGACTGTAACTGACACTGAGGCACGAAAGCGTGGGTAGCAAACAGG
>ASV166
TACGAAGGGTGCAAGCGTTAATCGGAATTACTGGGCGTAAAGCGCGCGTAGGTGGCTTGATAAGTTGGATGTGAAATCCCCGGGCTCAACCTGGGAACTGCATCCAAAACTGTCTGGCTAGAGTGCGGTAGAGGGTAGTGGAATTTCCAGTGTAGCGGTGAAATGCGTAGATATTGGAAGGAACACCAGTGGCGAAGGCGACTACCTGGACTGACACTGACACTGAGGTGCGAAAGCGTGGGGAGCAAACAGG
>ASV167
TACGTAGGGTGCAAGCGTTGTCCGGAATTATTGGGCGTAAAGAGCTCGTAGGCGGTTTGTCGCGTCTGCTGTGAAAACGCGGGGCTCAACTCCGCGCCTGCAGTGGGTACGGGCAGACTAGAGTGCAGTAGGGGAGACTGGAATTCCTGGTGTAGCGGTGGAATGCGCAGATATCAGGAGGAACACCGGTGGCGAAGGCGGGTCTCTGGGCTGTAACTGACGCTGAGGAGCGAAAGCGTGGGTAGCGAACAGG
>ASV168
TACGGAGGGAGCTAGCGTTATTCGGAATTACTGGGCGTAAAGCGCACGTAGGCGGCTTTGTAAGTAAGAGGTGAAAGCCCAGAGCTCAACTCTGGAATTGCCTTTTAGACTGCATCGCTTGAATCATGGAGAGGTCAGTGGAATTCCGAGTGTAGAGGTGAAATTCGTAGATATTCGGAAGAACACCAGTGGCGAAGGCGGCTGACTGGACATGTATTGACGCTGAGGTGCGAAAGCGTGGGGAGCAAACAGG
>ASV169
TACCGGCAGCTCGAGTGATGACCGATCTTATTGGGCCTAAAGCGTCCGTAGCTGGCCGCGCAAGTTCGTCGGGAAATCCACCCGCTTAACGGGTGGGCGTCCGGCGAAAACTGCACGGCTTGGGACAGGAAGGCTCGAGGGGTACGTTCGGGGTAGGAGTGAAATCCCGTAATCCTGAACGGACCGCCGATGGCGAAAGCACCTCGAGAGGACTGATCCGACAGTGAGGGACGAAAGCTGGGGTCTCGAACCGG
>ASV170
TACGTAGGTGGCAAGCGTTGTCCGGATTTATTGGGCGTAAAGCGAGCGCAGGCGGTTTTTTAAGTCTGATGTGAAAGCCTTCGGCTCAACCGAAGAAGTGCATCGGAAACTGGAAAACTTGAGTGCAGAAGAGGACAGTGGAACTCCATGTGTAGCGGTGAAATGCGTAGATATATGGAAGAACACCAGTGGCGAAGGCGGCTGTCTGGTCTGTAACTGACGCTGAGGCTCGAAAGTATGGGTAGCAAACAGG
>ASV171
TACGTAGGGTGCAAGCGTTAATCGGAATTACTGGGCGTAAAGCGTGCGCAGGCGGTTTTGTAAGTCTGTCGTGAAATCCCCGGGCTCAACCTGGGAATGGCGATGGAGACTGCAAGGCTAGAGTTTGGCAGAGGGGGGTAGAATTCCACGTGTAGCAGTGAAATGCGTAGATATGTGGAGGAACACCGATGGCGAAGGCAGCCCCCTGGGTCAAAACTGACGCTCATGCACGAAAGCGTGGGGAGCAAACAGG
>ASV172
TACGGAGGGGGCTAGCGTTGTTCGGAATTACTGGGCGTAAAGCGCACGTAGGCGGCTTTGTAAGTTAGGGGTGAAAGCCTGGAGCTCAACTCCAGAATTGCCTTTAAGACTGCATCGCTTGAATCCAGGAGAGGTGAGTGGAATTCCGAGTGTAGAGGTGAAATTCGTAGATATTCGGAAGAACACCAGTGGCGAAGGCGGCTCACTGGACTGGTATTGACGCTGAGGTGCGAAAGCGTGGGGAGCAAACAGG
>ASV173
TACGGAGGGTGCAAGCGTTAATCGGAATAACTGGGCGTAAAGCGCACGCAGGCGGTTAGATAAGTCAGATGTGAAATCCCCGGGCTCAACCTGGGAACTGCATTTGAAACTGTCTGACTAGAGTCTTGTAGAGGGGGGTAGAATTCCAGGTGTAGCGGTGAAATGCGTAGAGATCTGGAGGAATACCGGTGGCGAAGGCGGCCCCCTGGACAAAGACTGACGCTCAGGTGCGAAAGCGTGGGGAGCAAACAGG
>ASV174
TACGGAAGGTCCTGGTGTTATCCGGATTTATTGGGTTTAAAGGGAGCGTAGGCCGTCAGGCAAGCGTGTTGTGAAATGTCGTGGCTCAACCATGGACTTGCAGCGCGAACTGCCCGACTTGAGTGCGCGGAAAGCAGGCGGAATTTGTGGTGTAGCGGTGAAATGCTTAGATATCACGAAGAACCCCGATTGCGAAGGCAGCCTGCTGTAGCGCTACTGACGCTGAAGCTCGAAAGTGCGGGTATCGAACAGG
>ASV175
TACGGAGGGAGCTAGCGTTGTTCGGAATTACTGGGCGTAAAGCGCACGTAGGCGGTTACTCAAGTCAGAGGTGAAAGCCCGGGGCTCAACCCCGGAACTGCCTTTGAAACTAGGTGACTTGAATCTTGGAGAGGCGAGTGGAATTCCGAGTGTAGAGGTGAAATTCGTAGATATTCGGAAGAACACCAGTGGCGAAGGCGACTCGCTGGACAAGTATTGACGCTGAGGTGCGAAAGCGTGGGGAGCAAACAGG
>ASV176
TACGTATGTCCCAAGCGTTATCCGGATTTATTGGGCGTAAAGCGAGCGCAGGCGGTTATTTAAGTCTGATGTGAAAGCCTACGGCTTAACCGTAGAATTGCATCGGAAACTGGATGACTTGAGTGCAGTAGAGGAGAGTGGAACTCCATGTGTAGCGGTGAAATGCGTAGATATATGGAAGAACACCAGAGGCGAAGGCGGCTCTCTGGACTGTAACTGACGCTGAGGCTCGAAAGTGTGGGTAGCAAACAGG
>ASV177
TACGTATGTCCCGAGCGTTATCCGGATTTATTGGGCGTAAAGCGAGCGCAGACGGTTGATTAAGTCTGATGTGAAAGCCCGGAGCTCAACTCCGGAATGGCATTGGAAACTGGTTAACTTGAGTGCAGTAGAGGTAAGTGGAACTCCATGTGTAGCGGTGGAATGCGTAGATATATGGAAGAACACCAGTGGCGAAGGCGGCTTACTGGACTGTAACTGACGTTGAGGCTCGAAAGTGTGGGTAGCAAACAGG
>ASV178
TACAGAGGGTGCGAGCGTTAATCGGATTTACTGGGCGTAAAGCGTGCGTAGGCGGCTTATTAAGTCGGATGTGAAATCCCCGAGCTTAACTTGGGAATTGCATTCGATACTGGTGAGCTAGAGTATGGGAGAGGATGGTAGAATTCCAGGTGTAGCGGTGAAATGCGTAGAGATCTGGAGGAATACCGATGGCGAAGGCAGCCATCTGGCCTAATACTGACGCTGAGGTACGAAAGCATGGGGAGCAAACAGG
>ASV179
TACCGGCAGCACGAGTGATGGCCGATCTTATTGGGCCTAAAGCGTCCGTAGCCGGCCGGACAAGTCCGTTGGGAAATCCACGTGCTTAACGCGTGGGCGTCCAGCGGAAACTGTCTGGCTTGGGGCCGGAAGACCCAAGGGGTACGTCCGGGGTAGGAGTGAAATCCCGTAATCCTGGACGGACCGCCGATGGCGAAAGCACCTTGGGAGGACGGACCCGACGGTGAGGGACGAAAGCCAGGGTCTCGAACCGG
>ASV180
TACGTAGGTCTCGAGCGTTGTCCGGATTTATTGGGCGTAAAGCGAGCGCAGGCGGTTATTTAAGTCTGAAGTTAAAGGCCGTGGCTCAACCATGGTTCGCTTTGGAAACTGGATAACTTGAGTGCAGAAGGGGAGAGTGGAATTCCATGTGTAGCGGTGAAATGCGTAGATATATGGAGGAACACCGGTGGCGAAAGCGGCTCTCTGGTCTGTAACTGACGCTGAGGCTCGAAAGCGTGGGGAGCAAACAGG
>ASV181
TACGTAGGGTGCGAGCGTTAATCGGAATTACTGGGCGTAAAGCGTGCGCAGGCGGTTTGATAAGCCAGATGTGAAATCCCCGAGCTCAACTTGGGAACTGCGTTTGGAACTGTCAGACTAGAGTGCGTCAGAGGGGGGTGGAATTCCGCGTGTAGCAGTGAAATGCGTAGAGATGCGGAGGAACACCGATGGCGAAGGCAGCCCCCTGGGATGACACTGACGCTCATGCACGAAAGCGTGGGGAGCAAACAGG
>ASV182
TACGTAGGTGGCAAGCGTTATCCGGATTTATTGGGCGTAAAGAGAGTGCAGGCGGTTTTCTAAGTCTGATGTGAAAGCCTTCGGCTTAACCGGAGAAGTGCATCGGAAACTGGATAACTTGAGTGCAGAAGATGGTAGTGGAACTCCATGTGTAGCGGTGGAATGCGTAGATATATGGAAGAACACCAGTGGCGAAGGCGGCTACCTGGTCTGCAACTGACGCTGAGACTCGAAAGCATGGGTAGCGAACAGG
>ASV183
TACGGAGGGTGCGAGCGTTAATCGGAATTACTGGGCGTAAAGCGTGCGTAGGTGGTTGAGTAAGCCAGATGTGAAAGCCCCGGGCTTAACCTGGGAACGGCATCTGGAACTGCTCAACTAGAGTGCAGTAGAGGAAGGTAGAATTCCACGTGTAGCGGTGAAATGCGTAGATATGTGGAGGAATACCAGTGGCGAAGGCGGCCTTCTGGACTGACACTGACACTGAGGTACGAAAGCGTGGGGATCAAACAGG
>ASV184
TACGTAGGGTGCGAGCGTTATCCGGAATTATTGGGCGTAAAGAGCTCGTAGGCGGTTTGTCACGTCTGTCGTGAAAGTCCGGGGCTTAACCCCGGATCTGCGGTGGGTACGGGCAGACTAGAGTGCAGTAGGGGAGACTGGAATTCCTGGTGTAGCGGTGGAATGCGCAGATATCAGGAGGAACACCGATGGCGAAGGCAGGTCTCTGGGCTGTAACTGACGCTGAGGAGCGAAAGCATGGGGAGCGAACAGG
>ASV185
CACCGGCAGCCCAAGTGATGGCCGCTATTATTGGGCCTAAAGCGTCCGTAGCCGGCCGGGCAGGTCCGTCGGGAAATCCACTGGCTCAACCAGTGGGCGTCCGGCGGAAACCGCTCGGCTTGGGACCGGGAGACCAGAGGGGTACGTCCGGGGTAGGAGTGAAATCCCGTAATCCTGGACGGACCACCGGTGGCGAAAGCGCCTCTGGAGAACGGATCCGACGGTGAGGGACGAAAGCTAGGGTCTCGAACCGG
>ASV186
TACGTAGGTGGCAAGCGTTGTCCGGATTTATTGGGCGTAAAGCGAGCGCAGGCGGTTTCTTAAGTCTGATGTGAAAGCCTTCGGCTTAACCGAAGAAGTGCATCGGAAACTGGGGAACTTGAGTGCAGAAGAGGACAGTGGAACTCCGTGTGTAGCGGTGGAATGCGTAGATATATGGAAGAACACCAGTGGCGAAGGCGGCTGTCTAGTCTGCAACTGACGCTGAGGCTCGAAAGCATGGGTAGCGAACAGG
>ASV187
TACAGAGGGTGCAAGCGTTAATCGGAATTACTGGGCGTAAAGCGAGCGTAGGTGGCTTAATAAGTCAGATGTGAAATCCCCGGGCTTAACCTGGGAACTGCATCTGATACTGTTGGGCTAGAGTAGGTGAGAGGGAGGTAGAATTTCAGGTGTAGCGGTGAAATGCGTAGAGATCTGAAGGAATACCGATGGCGAAGGCAGCCTCCTGGCATCATACTGACACTGAGGTTCGAAAGCGTGGGTAGCAAACAGG
>ASV188
CACCGGCAGTTCGAGTGATGACCGATATTATTGGGCCTAAAGCGTCCGTAGCTGGCTGGGCAAGTCTGTTGGGAAATCTGCTCGCTCAACGAGCAGGCGTCCGGCAGAAACTGCTCAGCTCGGGACCGAGCGGTCCGAGGGGTACGTCTGGGGTAGGAGTGAAATCCCGTAATCCTGGACGGACCACCGATGGCGAAAGCACCTCGGAAGATCGGATCCGACAGTGAGGGACGAAAGCTGGGGTCACGAACCGG
>ASV189
TACGTAGGGTGCAAGCGTTAATCGGAATTACTGGGCGTAAAGCGTGCGCAGGCGGTTATGCAAGACAGAGGTGAAATCCCCGGGCTCAACCTGGGAACTGCCTTTGTGACTGCATAGCTAGAGTACGGTAGAGGGGGATGGAATTCCGCGTGTAGCAGTGAAATGCGTAGATATGCGGAGGAACACCGATGGCGAAGGCAATCCCCTGGACCTGTACTGACGCTCATGCACGAAAGCGTGGGGAGCAAACAGG
>ASV190
TACCGGCAGCTCGAGTGATGGCCGATCTTATTGGGCCTAAAGCGTCCGTAGCCGGCCACACAAGTCCATCGGGAAATCCGCCAGCTCAACTGGCGGGCGTCCGGTGGAAACTGTGTGGCTCGGGACCGGAAGACCCAACGGGTACGTCTTGGGTAGGAGTGAAATCCCGTAATCCTGGACGGACCACCGATAGCGAAAGCACGTTGGGAAGACGGATCCGACGGTGAGGGACGAAAGCCAGGGTCTCGAACCGG
>ASV191
TACCGGCAGCTCGAGTGATGACCGCTGTTATTGGGCCTAAAGCGTCCGTAGCTGGCCACGCAAGTCCGTCGGGAAATCCACTAGCTCAACTAGTGGGCGTCCGGCGGAAACTGCGTGGCTTGGGACCGGAAGGCTCGAGGGGTACGTCCGGGGTAGGAGTGAAATCCCGTAATCCTGGACGGACCACCGATGGCGAAAGCACCTCGAGAGGACGGATCCGACAGTGAGGGACGAAAGCTGGGGTCTCGAACCGG
>ASV192
TACCGGCAGCTCGAGTGATGGCCGCTGTTATTGGGCCTAAAGCGTCCGTAGCTGGCCACGCAAGTCCGTCGGGAAATCCATCGGCTCAACCGATGGGCGTCCGGCGGAAACTGCGTGGCTTGGGACCGGAAGGCTCGAGGGGTACGTCCGGGGTAGGAGTGAAATCCCGTAATCCTGGACGGACCACCGATGGCGAAAGCACCTCGAGAAGACGGATCCGACAGTGAGGGACGAAAGCTGGGGTCTCGAACCGG
>ASV193
TACCGGCAGCCCGAGTGATGGCCGATCTTATTGGGCCTAAAGCGTCCGTAGCTGGCCGCACAAGTCCATCGGGAAATCCACCTGCTCAACAGGTGGGCGTCCGGTGGAAACTGTGTGGCTTGGGACCGGAAGGCGCGACGGGTACGTCCGGGGTAGGAGTGAAATCCCGTAATCCTGGACGGACCGCCGATGGCGAAAGCACGTCGCGAAAACGGATCCGACAGTGAGGGACGAAAGCTAGGGTCTCGAACCGG
>ASV194
TACGGAGGGTGCGAGCGTTAATCGGAATTACTGGGCGTAAAGCGCGCGTAGGTGGCTTGATAAGCCGGTTGTGAAAGCCCCGGGCTCAACCTGGGAACGGCATCCGGAACTGTCAGGCTAGAGTGCAGGAGAGGAAGGTAGAATTCCCGGTGTAGCGGTGAAATGCGTAGAGATCGGGAGGAATACCAGTGGCGAAGGCGGCCTTCTGGACTGACACTGACACTGAGGTGCGAAAGCGTGGGTAGCAAACAGG
>ASV195
TACGGAGGGTGCAAGCGTTAATCGGAATAACTGGGCGTAAAGCGCACGCAGGCGGTCAGATAAGTCAGATGTGAAATCCCCGGGCTCAACCTGGGAACTGCATTTGAAACTGTCTGACTAGAGTCTTGTAGAGGGGGGTAGAATTCCAGGTGTAGCGGTGAAATGCGTAGAGATCTGGAGGAATACCGGTGGCGAAGGCGGCCCCCTGGACAAAGACTGACGCTCAGGTGCGAAAGCGTGGGGAGCAAACAGG
>ASV196
TACGAAGGGGGCTAGCGTTGCTCGGAATTACTGGGCGTAAAGGGAGCGTAGGCGGACATTTAAGTCAGGGGTGAAATCCCGGGGCTCAACCTCGGAATTGCCTTTGATACTGGGTGTCTTGAGTATGAGAGAGGTGTGTGGAACTCCGAGTGTAGAGGTGAAATTCGTAGATATTCGGAAGAACACCAGTGGCGAAGGCGACACACTGGCTCATTACTGACGCTGAGGCTCGAAAGCGTGGGGAGCAAACAGG
>ASV197
TACGGAGGATCCAAGCGTTATCCGGAATCATTGGGTTTAAAGGGTCCGTAGGCGGCCTTATAAGTCAGTGGTGAAATCCCGTCGCTCAACGATGGAACTGCCATTGATACTGTAGGGCTTGAATAACTGTGAAGTAACTAGAATATGTAGTGTAGCGGTGAAATGCTTAGATATTACATGGAATACCAATTGCGAAGGCAGGTTACTAATAGTTGATTGACGCTGATGGACGAAAGCGTGGGTAGCGAACAGG
>ASV198
TACGGAGGGTGCAAGCGTTAATCGGAATTACTGGGCGTAAAGCGCACGCAGGCGGTTTGTTAAGTCAGATGTGAAATCCCCGAGCTTAACTTGGGAACTGCATTTGAAACTGGCAAGCTAGAGTCTTGTAGAGGGGGGTAGAATTCCAGGTGTAGCGGTGAAATGCGTAGAGATCTGGAGGAATACCGGTGGCGAAGGCGGCCCCCTGGACAAAGACTGACGCTCAGGTGCGAAAGCGTGGGGAGCAAACAGG
>ASV199
TACGGAGGGTGCAAGCGTTGTCCGGATTTATTGGGTTTAAAGGGTGCGTAGGCGGTTTATTAAGTCAGTGGTGAAAGACGGTCGCTCAACGATTGCAGTGCCATTGATACTGGTAGACTTGAGTGGGATTGAGGTAGCTGGAATGGATAGTGTAGCGGTGAAATGCATAGATATTATCCAGAACACCAATTGCGTAGGCAAGTTACTAAGTCTCAACTGACGCTGAGGCACGAAAGTGTGGGTATCAAACAGG
>ASV200
TACCGGCAGCTCGAGTGATGACCGATCTTATTGGGCCTAAAGCGTCCGTAGCTGGCCGCGCAAGTCCGTCGGGAAATCCACCCGCTTAACGGGTGGGCGTCCGGCGGAAACTGCACGGCTTGGGACAGGAAGGCTCGAGGGGTACGTTCGGGGTAGGAGTGAAATCCCGTAATCCTGAACGGACCGCCGATGGCGAAAGCACCTCGAGAGGACTGATCCGACAGTGAGGGACGAAAGCTGGGGTCTCGAACCGG
>ASV201
TACGTAGGTGGCAAGCGTTGTCCGGATTTATTGGGCGTAAAGCGAGCGCAGGCGGTTTTTTAAGTCTGATGTGAAAGCCTTCGGCTCAACCGAAGAAGTGCATCGGAAACTGGGAAACTTGAGTGCAGAAGAGGACAGTGGAACTCCATGTGTAGCGGTGAAATGCGCAGATATATGGAAGAACACCAGTGGCGAAGGCGGCTGTCTGGTCTGTAACTGACGCTGAGGCTCGAAAGTATGGGTAGCAAACAGG
>ASV202
CACCGGCAGCTCGAGTGATGACCGATATTATTGGGCCTAAAGCGTCCGTAGCTGGCCGAGAGGGTCCGTCGGGAAATCTGCTCGCTCAACGAGCAGGCGTCCGGCGGAAACCAATCGGCTTGGGACCGGAAGACCTGAGGGGTACGTCTGGGGTAGGAGTGAAATCCCGTAATCCTGGACGGACCACCGGTGGCGAAAGCGCCTCAGGAAGACGGATCCGACAGTGAGGGACGAAAGCTGGGGTCACGAACCGG
>ASV203
TACGGAGGGGGCTAGCGTTGTTCGGAATTACTGGGCGTAAAGCGCGCGTAGGCGGCTTTGTAAGTTAGAGGTGAAAGCCTGGAGCTTAACTCCAGAACTGCCTTTGATACTGCATGGCTTGAATCCGAGAGAGGTGAGTGGAATTCCGAGTGTAGAGGTGAAATTCGTAGATATTCGGAAGAACACCAGTGGCGAAGGCGGCTCACTGGCTCGGTATTGACGCTGAGGTGCGAAAGCGTGGGGAGCAAACAGG
>ASV204
GACGAGGGATCCTAGCGTTGTTCGGAATTATTGGGCGTAAAGCGGGTGTAGGTGGCTATGTAAGTCAAGTGTGAAAGCCTGGGGCTCAACCCCAGAAGTGCATTTGATACTGCGTAGCTTGAGTGCTAGAGAGGATAGTAGAATTGTTGGTGTAGTGGTGAAATACGTAGATATCAACAGGAATACCGGTGGCGAAGGCGGCTATCTGGCTAAGCACTGACACTCAGACCCGAAAGCGTGGGGATCAAACAGG
>ASV205
TACGTAGGGTGCGAGCGTTAATCGGAATTACTGGGCGTAAAGCGTGCGCAGGCGGTTATGTAAGACAGTTGTGAAATCCCCGGGCTCAACCTGGGAATTGCATCTGTGACTGCATGGCTAGAGTACGGTAGAGGGGGATGGAATTCCGCGTGTAGCAGTGAAATGCGTAGATATGCGGAGGAACACCGATGGCGAAGGCAATCCCCTGGACCTGTACTGACGCTCATGCACGAAAGCGTGGGGAGCAAACAGG
>ASV206
TACAGAGGGTGCAAGCGTTAATCGGATTTACTGGGCGTAAAGCGCGCGTAGGCGGCCAATTAAGTCAAATGTGAAATCCCCGAGCTTAACTTGGGAATTGCATTCGATACTGGTTGGCTAGAGTGTGGGAGAGGATGGTAGAATTCCAGGTGTAGCGGTGAAATGCGTAGAGATCTGGAGGAATACCGATGGCGAAGGCAGCCATCTGGCCTAACACTGACGCTGAGGTGCGAAAGCATGGGGAGCAAACAGG
>ASV207
TACGTAGGTGGCAAGCGTTGTCCGGAATTATTGGGCGTAAAGCGCGCGCAGGCGGCCTTTTAAGTCTGATGTGAAAGCCCCCGGCTCAACCGGGGAGGGCCATTGGAAACTGGAAGGCTTGAGTACAGAAGAGAAGAGTGGAATTCCACGTGTAGCGGTGAAATGCGTAGAGATGTGGAGGAACACCAGTGGCGAAGGCGACTCTTTGGTCTGTAACTGACGCTGAGGCGCGAAAGCGTGGGGAGCAAACAGG
>ASV208
TACCGGCAGTCCGAGTGATGGCCGATATTATTGGGCCTAAAGCGTCCGTAGCTGGCTGGACAAGTCCGTTGGGAAATCTGCCCGCTTAACGGGCAGGCGTCCAGCGGAAACTGTTCAGCTTGGGACCGGAAGACCTGAGGGGTACGTCTGGGGTAGGAGTGAAATCCCGTAATCCTGGACGGACCGCCGGTGGCGAAAGCGCCTCAGGAGAACGGATCCGACAGTGAGGGACGAAAGCTAGGGTCTCGAACCGG
>ASV209
CACGTAGGGGGCAAGCGTTGTTCGGAATTATTGGGCGTAAAGGGCGTGCAGGCGGCCTTGCAAGTCTGACGTGAAAGATCTCGGCTTAACCGAGGGAACGCGTTGGAAACTGTGAGGCTTGAGTACAGAAGGGGATATTGGAATTCCAGGTGTAGGGGTGAAATCTGTAGATATCTGGAAGAACACCGGTGGCGAAGGCGAATATCTGGTCATGTACTGACGCTGAGACGCGAAGGTGCGGGGAGCAAACAGG
>ASV210
TACCGGCAGCTCAAGTGATGGCCGATCTTATTGGGCCTAAAGCGTCCGTAGCCGGCCGGGCAAGTCCGTCGGGAAATCTACCAGCTCAACTGGTAGGCGTCCGGCGGAAACTGTTCGGCTTGGGACAGGGAGACTCGAGGGGTACGTCCGGGGTAGGAGTGAAATCCCGTAATCCTGGACGGACCACCGATGGCGAAAGCACCTCGAGAGAACTGCTCCGACGGTCAGGGACGAAAGCTGGGGTCTCGAACCGG
>ASV211
TACGGAGGGGGCTAGCGTTGTTCGGAATTACTGGGCGTAAAGCGCACGTAGGCGGCTTTGTAAGTCAGGGGTGAAAGCCTGGAGCTCAACTCCAGAACTGCCTTTGAGACTGCATCGCTTGAATCCGGGAGAGGTGAGTGGAATTCCGAGTGTAGAGGTGAAATTCGTAGATATTCGGAAGAACACCAGTGGCGAAGGCGGCTCACTGGACCGGTATTGACGCTGAGGTGCGAAAGCGTGGGGAGCAAACAGG
>ASV212
TACAGAGGGTGCAAGCGTTAATCGGATTTACTGGGCGTAAAGCGCGCGTAGGCGGCTAATTAAGTCAAATGTGAAATCCCCGAGCTTAACTTGGGAATTGCATTCGATACTGGTTAGCTAGAGTGTGGGAGAGGATGGTAGAATTCCAGGTGTAGCGGTGAAATGCGTAGAGATCTGGAGGAATACCGATGGCGAAGGCAGCCATCTGGCCTAACACTGACGCTGAGGTGCGAAAGCATGGGGAGCAAACAGG
>ASV213
TACGTAGGGTGCGAGCGTTAATCGGAATTACTGGGCGTAAAGCGTGCGCAGGCGGTTATATAAGACAGTTGTGAAATCCCCGGGCTCAACCTGGGAACTGCATCTGTGACTGTATAGCTAGAGTACGGTAGAGGGGGATGGAATTCCGCGTGTAGCAGTGAAATGCGTAGATATGCGGAGGAACACCGATGGCGAAGGCAATCCCCTGGACCTGTACTGACGCTCATGCACGAAAGCGTGGGGAGCAAACAGG
>ASV214
TACCGGCAGCCCGAGTGATGGCCGATATTATTGGGCCTAAAGCGTCCGTAGCTGGCCGAACAAGTCCGTCGGGAAATCCACGCGCTTAACGCGTGGGCGACCGGCGGAAACTGTTCGGCTTGGGGCCGGAGGACCCGAGGGGTACGTCCGGGGTAGGAGTGAAATCCCGTAATCCTGGACGGACCGCCGGTGGCGAAAGCGCCTCGGGAAGACGGACCCGACAGTGAGGGACGAAAGCTGGGATCTCGAACCGG
>ASV215
TACGAAGGGGGCTAGCGTTGTTCGGAATTACTGGGCGTAAAGCGCACGTAGGCGGATATTTAAGTCAGGGGTGAAATCCCGGGGCTCAACCCCGGAACGGCCTTTGATACTGGGTATCTTGAGTGTGGTAGAGGTGAGTGGAATTGCGAGTGTAGAGGTGAAATTCGTAGATATTCGCAGGAACACCAGTGGCGAAGGCGGCTCACTGGACCACAACTGACGCTGAGGTGCGAAAGCGTGGGGAGCAAACAGG
>ASV216
TACGGAGGGTGCAAGCGTTAATCGGAATTACTGGGCGTAAAGCGCGCGTAGGCGGCTTGATAAGCCGGTTGTGAAAGCCCCGGGCTCAACCTGGGAACGGCATCCGGAACTGTCAGGCTAGAGTGCAGGAGAGGAAGGTAGAATTCCCGGTGTAGCGGTGAAATGCGTAGAGATCGGGAGGAATACCAGTGGCGAAGGCGGCCTTCTGGACTGACACTGACGCTGAGGTGCGAAAGCGTGGGTAGCAAACAGG
>ASV217
TACGTAGGTGGCAAGCGTTGTCCGGATTTATTGGGCGTAAAGCGAGCGCAGGCGGTTTCTTAAGTCTGATGTGAAAGCCCTCGGCTCAACCGAGGAAGGTCATTGGAAACTGGGGAACTTGAATGCAGAAGAGGAGAGTGGAATTCCATGTGTAGCGGTGAAATGCGTAGATATATGGAGGAACACCAGTGGCGAAGGCGACTCTCTGGTCTGTAATTGACGCTGAGGCTCGAAAGCGTGGGGAGCAAACAGG
>ASV218
TACCGGCAGCTCGAGTGATGACCGATCTTATTGAGCCTAAAGCGTCCGTAGCCGGCCACGCAAGTCCATCGGGAAATCCGCACGCTCAACGTGCGGGCGTCCGGTGGAAACTGCCTGGCTTGGGACCGGAAGACTCGACGGGTACGTTCGGGGTAGGAGTGAAATCCCGTAATCCTGAACGGACCACCGATGGCGAAAGCACGTCGAGAAGACGGATCCGACGGTGAGGGACGAAAGCTAGGGTCTCGAACCGG
>ASV219
TACCGGCAGCACGAGTGATGGCCGATATTATTGGGCCTAAAGCGTCCGTAGCTTGCTGTGTAAGTCCATTGGGAAATCCACGCGCTCAACGCGTGGGCGTCCGGTGGAAACTGCACGGCTTGGGGCCGAGAGACTCGACGGGTACGTCCGGGGTAGGAGTGAAATCCTGTAATCCTGGACGGACCACCAATGGCGAAAGCACGTCGAGAGACCGGACCCGACAGTGAGGGACGAAAGCCAGGGTCTCGAACCGG
>ASV220
TACGGAGGGAGCTAGCGTTGTTCGGAATTACTGGGCGTAAAGCGCACGTAGGCGGCTTTGTAAGTTAGAGGTGAAAGCCTGGAGCTCAACTCCAGAACTGCCTTTAAGACTGCATCGCTTGAATCCAGGAGAGGTGAGTGGAATTCCGAGTGTAGAGGTGAAATTCGTAGATATTCGGAAGAACACCAGTGGCGAAGGCGGCTCACTGGACTGGTATTGACGCTGAGGTGCGAAAGCGTGGGGAGCAAACAGG
>ASV221
TACGTAGGTGGCAAGCGTTATCCGGATTTATTGGGCGTAAAGCGAGCGCAGGCGGTTTTTTAAGTCTGATGTGAAAGCCCTCGGCTTAACCGAGGAAGCGCATCGGAAACTGGGAAACTTGAGTGCAGAAGAGGACAGTGGAACTCCATGTGTAGCGGTGAAATGCGTAGATATATGGAAGAACACCAGTGGCGAAGGCGGCTGTCTGGTCTGTAACTGACGCTGAGGCTCGAAAGCATGGGTAGCGAACAGG
>ASV222
TACGGAGGGTGCAAGCGTTAATCGGAATTACTGGGCGTAAAGCGCACGCAGGCGGTTGGATAAGTCAGATGTGAAAGCCCCGGGCTCAACCTGGGAACTGCATTTGAAACTGTTCGACTAGAGTCTTGTAGAGGGGGGTAGAATTCCAGGTGTAGCGGTGAAATGCGTAGAGATCTGGAGGAATACCGGTGGCGAAGGCGGCCCCCTGGACAAAGACTGACGCTCAGGTGCGAAAGCGTGGGGAGCAAACAGG
>ASV223
GACGGGGGGGGCAAGTGTTCTTCGGAATGACTGGGCGTAAAGGGCACGTAGGCGGTGAATCGGGTTGAAAGTGAAAGCCGCCAAAAACTGGCGGAATGCTCTCGAAACCAATTCACTTGAGTGAGACAGAGGAGAGTGGAATTTCGTGTGTAGGGGTGAAATCCGGAGATCTACGAAGGAACGCCAAAAGCGAAGGCAGCTCTCTGGGTCCCTACCGACGCTGAGGTGCGAAAGCATGGGGAGCGAACAGG
>ASV224
CACCGGCAGCCCGAGTGATGGCCGATATTATTGGGCCTAAAGCGTCCGTAGCTGGCCGAGTAAGTCCGTCGGGAAATCTACTGGCCTAACCAGTAGGCGTCCGGCGGAAACTGTTCGGCTTGGGACCGGAAGACCTGAGGGGTACGTCCGGGGTAGGAGTGAAATCCCGTAATCCTGGACGGACCACCGGTGGCGAAAGCGCCTCAGGAGGACGGATCCGACAGTGAGGGACGAAAGCTAGGGTCTCGAACCGG
>ASV225
TACCGGCAGCTCGAGTGATGGCCGTTATTATTGGGCCTAAAGCGTCCGTAGCTGGCCGAACAAGTCCATCGGGAAATCCATCCGCTCAACGGATGGGCGTCCGGCGGAAACTGTTCGGCTTGGGACCGGAAGACCCGAGGGGTACGTCCGGGGTAGGAGTGAAATCCCGTAATCCTGGACGGACCGCCGGTGGCGAAAGCGCCTCGGGAGGACGGATCCGACAGTGAGGGACGAAAGCTAGGGTCACGAACCGG
>ASV226
TACGTAGGGTGCGAGCGTTATCCGGAATTATTGGGCGTAAAGAGCTCGTAGGCGGTTTGTCGCGTCTGTCGTGAAAGTCCGGGGCTTAACCCCGGATCTGCGGTGGGTACGGGCAGACTAGAGTGCAGTAGGGGAGACTGGAATTCCTGGTGTAGCGGTGGAATGCGCAGATATCAGGAGGAACACCGATGGCGAAGGCAGGTCTCTGGGCTGTAACTGACGCTGAGGAGCGAAAGCATGGGGAGCGAACAGG
>ASV227
GACGGGGGGGGCAAGTGTTCTTCGGAATGACTGGGCGTAAAGGGCACGTAGGCGGTGAATCGGGTTGAAAGTGAAAGTCGCCAAAAAGTGGCGGAATGCTCTCGAAACCAATTCACTTGAGTGAGACAGAGGAGAGTGGAATTTCGTGTGTAGGGGTGAAATCCGTAGATCTACGAAGGAACGCCAAAAGCGAAGGCAGCTCTCTGGGTCCCTACCGACGCTGGGGTGCGAAAGCATGGGGAGCGAACAGG
>ASV228
TACCGGCAGCACGAGTGATGGCCGCTATTATTGGGCCTAAAGCGTCCGTAGCCGGCCGATCAAGTTCGTCGGGAAATCTGCCCGCTTAACGGGCAGGCGTCCGGCGAAAACTGATTGGCTTGGGGCCAGAAGACCTGAGGGGTACGTCCGGGGTAGGAGTGAAATCCCGTAATCCTGGACGGACCACCGGTGGCGAAAGCGCCTCAGGAAGATGGACCCGACGGTGAGGGACGAAAGCTAGGGTCTCGAACCGG
>ASV229
TACGTAGGGTGCAAGCGTTAATCGGAATTACTGGGCGTAAAGCGTGCGCAGGCGGTTTTGTAAGACTGTCGTGAAATCCCCGGGCTCAACCTGGGAATGGCGATGGTGACTGCAAGGCTAGAGTTTGGCAGAGGGGGGTAGAATTCCACGTGTAGCAGTGAAATGCGTAGATATGTGGAGGAACACCGATGGCGAAGGCAGCCCCCTGGGTCAAAACTGACGCTCATGCACGAAAGCGTGGGGAGCAAACAGG
>ASV230
TACGAAGGGGGCTAGCGTTGCTCGGAATCACTGGGCGTAAAGGGCGCGTAGGCGGCGTTTTAAGTCGGGGGTGAAAGCCTGTGGCTCAACCACAGAATGGCCTTCGATACTGGGACGCTTGAGTCTGGTAGAGGTTGGTGGAACTGCGAGTGTAGAGGTGAAATTCGTAGATATTCGCAAGAACACCGGTGGCGAAGGCGGCCAACTGGACCAGTACTGACGCTGAGGCGCGAAAGCGTGGGGAGCAAACAGG
>ASV231
TACCGGCAGCACGAGTGATGGCCGATCTTATTGGGCCTAAAGCGTCCGTAGCTGGCCAGACAAGTCCGTTGGGAAATCGACGTGCCTAACACGTCGGCGTCCAGCGGAAACTGTCTGGCTTGGGACCGGAAGACCCGAGGGGTACGTCCGGGGTAGGAGTGAAATCCCGTAATCCTGGACGGACCACCGGTGGCGAAAGCGCCTCGGGAAGACGGATCCGACAGTGAGGGACGAAAGCTGGGGTCTCGAACCGG
>ASV232
TACGTAGGTGGCAAGCGTTATCCGGATTTATTGGGCGTAAAGCGAGTGCAGGCGGTTTATTAGGTCTGATGTGAAAGCCCTCGGCTCAACCGAGGAAGTGCATCGGAAACCGGTAAACTTGAGTGCAGAAGAGGAGAGTGGAACTCCATGTGTAGCGGTGGAATGCGTAGATATATGGAAGAACACCAGTGGCGAAGGCGGCTCTCTGGTCTGTAACTGACGCTGAGGCTCGAAAGCGTGGGTAGCAAACAGG
>ASV233
TACCGGCAGCACGAGTGATGGCCGATATTATTGGGCCTAAAGCGTCCGTAGCTTGCTGTGTAAGTCCATTGGGAAATCCACGCGCTCAACGCGTGGGCGCCCGGTGGAAACTGCACAGCTTGGGGCCGAGAGACTCGACGGGTACGTCCGGGGTAGGAGTGAAATCCTGTAATCCTGGACGGACCACCAATGGGGAAACCACGTCGAGAGACCGGACCCGACAGTGAGGGACGAAAGCCAGGGTCTCGAACCGG
>ASV234
TACGAAGGGGGCTAGCGTTGCTCGGAATCACTGGGCGTAAAGGGCGCGTAGGCGGCTGATTTAGTCGAGGGTGAAAGCCCGTGGCTCAACCACGGAATGGCCTTCGATACTGGTTGGCTTGAGACCGGAAGAGGACAGCGGAACTGCGAGTGTAGAGGTGAAATTCGTAGATATTCGCAAGAACACCAGTGGCGAAGGCGGCTGTCTGGTCCGGTTCTGACGCTGAGGCGCGAAAGCGTGGGGAGCAAACAGG
>ASV235
TACGGAGGGTGCAAGCGTTAATCGGAATTACTGGGCGTAAAGCGCACGCAGGCGGTCTGTCAAGTCGGATGTGAAATCCCCGGGCTCAACCTGGGAACTGCATCCGAAACTGGCAGGCTTGAGTCTCGTAGAGGGGGGTAGAATTCCAGGTGTAGCGGTGAAATGCGTAGAGATCTGGAGGAATACCGGTGGCGAAGGCGGCCCCCTGGACGAAGACTGACGCTCAGGTGCGAAAGCGTGGGGAGCAAACAGG
>ASV236
TACGTAGGTCCCGAGCGTTGTCCGGATTTATTGGGCGTAAAGCGAGCGCAGGTGGTTTATTAAGTCTGGTGTAAAAGGCAGTGGCTCAACCATTGTATGCATTGGAAACTGGTAGACTTGAGTGCAGGAGAGGAGAGTGGAATTCCATGTGTAGCGGTGAAATGCATAGATATATGGAGGAACACCGGTGGCGAAAGCGGCTCTCTGGCCTGTAACTGACACTGAGGCTCGAAAGCGTGGGGAGCAAACAGG
>ASV237
TACGTAGGTGGCAAGCGTTGTCCGGATTTATTGGGCGTAAAGAGAATGTAGGCGGTTTCTTAAGTCTGATGTGAAAGCCTTCGGCTCAACCGAAGAAGTGCATCGGAAACTGGGAAACTTGAGTGCAGAAGAGGACAGTGGAACTCCATGTGTAGCGGTGAAATGCGTAGATATATGGAAGAACACCAGTGGCGAAGGCGGCTTTCTGGTCTGTAACTGACGCTGAGATTCGAAAGCATGGGTAGCAAACAGG
>ASV238
TACGGAGGGTGCGAGCGTTAATCGGAATTACTGGGCGTAAAGCGCACGTAGGCGGCTTGTTAAGCAAGATGTGAAAGCCCAGGGCTCAACCTTGGAATTGCATTTTGAACTGGCAAGCTAGAGTTTTGAAGAGGGTGGTAGAATTTCCAGTGTAGCGGTGAAATGCGTAGATATTGGAAGGAATACCAGTGGCGAAGGCGGCCACCTGGTCAAAAACTGACGCTGAGGAGCGAAAGCGTGGGGAGCAAACAGG
>ASV239
TACGGAGGGTGCAAGCGTTGTCCGGAATCACTGGGCGTAAAGGGTGCGCAGGCGGGGCAGCAAGTCGGAGGTGAAAGCCCATGGCTCAACCATGGAAGTGCCTTCGAGACTGTTGCTCTTGAGTCCCGGAGAGGCTGCCGGAATTCGTGGTGTAGCGGTGAAATGCGTAGAGATCACGAGGAACACCAGAGGCGAAAGCGGGCAGCTGGACGGGTACTGACGCTCAGGCACGAAAGCGTGGGGAGCAAACAGG
>ASV240
TACGGAGGGGGCTAGCGTTGTTCGGAATTACTGGGCGTAAAGCGCACGTAGGCGGACCGGACAGTCAGAGGTGAAATCCCAGGGCTCAACCTTGGAACTGCCTTTGAAACTATCGGTCTGGAGTTCGAGAGAGGTGAGTGGAATTCCGAGTGTAGAGGTGAAATTCGTAGATATTCGGAGGAACACCAGTGGCGAAGGCGGCTCACTGGCTCGATACTGACGCTGAGGTGCGAAAGCGTGGGGAGCAAACAGG
>ASV241
TACGAAGGGTGCAAGCGTTAATCGGAATTACTGGGCGTAAAGCGCGCGTAGGTGGTTTTGTAAGTTGGAGGTGAAATCCCCGGGCTCAACCTGGGAACTGCCTCCAAAACTGCATGACTAGAGTACGGTAGAGGGTAGTGGAATTTCCTGTGTAGCGGTGAAATGCGTAGATATAGGAAGGAACACCAGTGGCGAAGGCGACTACCTGGACTGATACTGACACTGAGGTGCGAAAGCGTGGGGAGCAAACAGG
>ASV242
TACCGGCAGCACGAGTGATGGCCGATATTATTGGGCCTAAAGCGTCCGTAGCTGGCCGGACAAGTCCGTTGGGAAATCCACCCGCTTAACGGGTGGGCGTCCAGCGGAAACTGTCCGGCTTGGAGCCGGAAGACCTGAGGGGTACGTCCGGGGTAGGAGTGAAATCCCGTAATCCTGGACGGACCGCCGGTGGCGAAAGCGCCTCAGGAGGACGGACTCGACAGTGAGGGACGAAAGCCAGGGTCTCGAACCGG
>ASV243
TACGGAGGGTGCAAGCGTTAATCGGAATTACTGGGCGTAAAGCGCGCGTAGGTGGTTTGGTAAGTCAGATGTGAAAGCCCCGGGCTCAACCTGGGAATTGCTTCTGATACTGCTGGACTAGAGTACAGTAGAGGGCAGTGGAATTTCCGGTGTAGCGGTGAAATGCGTAGATATCGGAAGGAACACCAGTGGCGAAGGCGACTGCCTGGACTGATACTGACACTGAGGTGCGAAAGCGTGGGTAGCAAACAGG
>ASV244
TACCGGCAGCACGAGTGATGACCGATATTATTGGGCCTAAAGCGTCCGTAGCTGGCCAAGCAAGTCCATTGGGAAATCCACGTGCTCAACGCGTGGGCGTCCGGTGGAAACTGTTTGGCTTGGGGCCAGAAGACCTGAGGGGTACGTCCGGGGTAGGAGTGAAATCCTGTAATCCTGGACGGACCACCAATGGGGAAACCACCTCAGGAGGATGGACCCGACAGTGAGGGACGAAAGCTAGGGTCTCGAACCGG
>ASV245
TACGGAGGGGGCTAGCGTTGTTCGGAATTACTGGGCGTAAAGCGCACGTAGGCGGACCGGAAAGTCAGAGGTGAAATCCCAGGGCTCAACCTTGGAACGGCCTTTGAAACTCCTGGTCTTGAGTTCGAGAGAGGTGAGTGGAATTCCGAGTGTAGAGGTGAAATTCGTAGATATTCGGAGGAACACCAGTGGCGAAGGCGGCTCACTGGCTCGATACTGACGCTGAGGTGCGAAAGCGTGGGGAGCAAACAGG
>ASV246
TACGTAGGTGGCAAGCGTTGTCCGGATTTATTGGGCGTAAAGAGAATGTAGGCGGTTTGTTAAGTTTGAAGTGAAAGCCCTCGGCTCAACCGAGGAAGTGCTTCGAAAACTGGTAAACTTGAGTGCAGAAGAGGAAAGTGGAACTCCATGTGTAGCGGTGGAATGCGTAGATATATGGAAGAACACCAGTGGCGAAGGCGGCTTTCTGGTCTGTAACTGACGCTGAGATTCGAAAGCATGGGTAGCAAACAGG
>ASV247
TACGAAGGGGGCTAGCGTTGCTCGGAATCACTGGGCGTAAAGGGCGCGTAGGCGGCTTGACAAGTCGAGGGTGAAAGCCTGTGGCTCAACCACAGAATTGCCTTCGATACTGTTAGGCTTGAGACCGGAAGAGGACAGCGGAACTGCGAGTGTAGAGGTGAAATTCGTAGATATTCGCAAGAACACCAGTGGCGAAGGCGGCTGTCTGGTCCGGTTCTGACGCTGAGGCGCGAAAGCGTGGGGAGCAAACAGG
>ASV248
TACGTAGGTGGCAAGCGTTATCCGGATTTATTGGGCGTAAAGAGAGCGCAGGCGGTTTTCTAAGTCTGATGTGAAAGCCTTCGGCTTAACCGGAGAAGTGCATCGGAAACTGGATAACTTGAGTGCAGAAGAGGGTAGTGGAACTCCATGTGTAGCGGTGGAATGCGTAGATATATGGAAGAACACCAGTGGCGAAGGCGGCTACCTGGTCTGTAACTGACGCTGAGACTCGAAAGCATGGGTAGCGAACAGG
>ASV249
TAGCAGGACCCCAAGTGGTAGTCGTTATTATTGGGCTTAAAGTGTTCGTAGCCGGCCATGCAAGTCTGCTGTGAAATCCACATGCTCAACATGTGGGCGTGCAGCGGATACTGCATTGGCTAGGGACCGGACGGCGTCGAGGCTATTCCCGGAGTAGGAGTGAAATCCTAAAATTCCGGGAGGAGCACCTGTGGAGAAATCGCTCGACGAGTACGGATCCGACGGTGAGGAACGAAAGCCAGAGGAGCAAAGCGG
>ASV250
TACGTAGGGCGCAAGCGTTGTCCGGAATTATTGGGCGTAAAGAGCTTGTAGGTGGCTTGTCGCGTCTGCCGTGAAAACCCGAGGCTCAACCTCGGGCGTGCGGTGGGTACGGGCAGGCTAGAGTGTGGTAGGGGAGACTGGAACTCCTGGTGTAGCGGTGAAATGCGCAGATATCAGGAAGAACACCGATGGCGAAGGCAGGTCTCTGGGCCATTACTGACACTGAGAAGCGAAAGCATGGGTAGCGAACAGG
>ASV251
TACCGGCAGCTCGAGTGATGTCCAATATTATTGGGCCTAAAGCGTCCGTAGCTGGCCGCGCAAGTCCGTCGGGAAATCCACCCGCTCAACGGGTGGGCGTCCGGCGGAAACTGCGTGGCTTGGAACCGGAAGGCTCAGAGGGTACGTCCGGGGTAGGAGTGAAATCCCGTAATCCCGGACGGACCACCGATGGCGAAAGCACTCTGAGAAGACGGCTTCGACAGTGAGGGACGAAAGCTAGGGTCTCAAACCGG
>ASV252
TACGGAGGGTGCGAGCGTTAATCGGAATTACTGGGCGTAAAGCGCATGCAGGCGGTCTGTTAAGTCAGATGTGAAATCCCCGGGCTTAACCTGGGAACTGCATTTGAAACTGGCAGACTGGAGTCCTGGAGAGGGGGGTAGAATTTCCGGTGTAGCGGTGAAATGCGTAGATATCGGAAGGAATACCAGTGGCGAAGGCGGCCCCCTGGCCAGAGACTGACGCTCAGATGCGAAAGCGTGGGGAGCAAACAGG
>ASV253
TACCGGCAGCTCAAGTGATGGCCGCTATTATTGGGCCTAAAGCGTCCGTAGCCGGCCGGACAAGTCCGTCGGGAAATCCACGTGCTTAACGCGTGGGCGTCCGGCGGAAACTGTTCGGCTTGGGGCCGGAAGACCTGAGGGGTACGTCTGGGGTAGGAGTGAAATCCCGTAATCCTGGACGGACCGCCGGTGGCGAAAGCGCCTCAGGAAGACGGACCCGACGGTGAGGGACGAAAGCTAGGGTCTCGAACCGG
>ASV254
TACGTATGTTCCAAGCGTTATCCGGATTTATTGGGCGTAAAGCGAGCGCAGACGGTTATTTAAGTCCGAAGTGAAAGCCCACAGCTTAACTGTGGAAGTGCTTTGGAAACTGGATAACTTGAGTGCAGTAGAGGAGAGTGGAATTCCATGTGTAGCGGTGAAATGCGTAGATATATGGAGGAACACCAGTGGCGAAGGCGGCTCTCTGGACTGTAACTGACGTTGAGGCTCGAAAGTGTGGGTAGCAAACAGG
>ASV255
TACGTAGGGTGCGAGCGTTAATCGGAATTACTGGGCGTAAAGCGTGCGCAGGCGGTTTTGTAAGACAGAGGTGAAATCCCCGGGCTCAACCTGGGAACTGCCTTTGTGACTGCAAGGCTAGAGTACGGCAGAGGGGGATGGAATTCCGCGTGTAGCAGTGAAATGCGTAGATATGCGGAGGAACACCGATGGCGAAGGCAATCCCCTGGGCCTGTACTGACGCTCATGCACGAAAGCGTGGGGAGCAAACAGG
>ASV256
TACCGGCAGCCCGAGTGATGACCGCTCTTATTGGGCCTAAAGCGTCCGTAGCCGGCCGGACGGGTCCATCGGGAAATCCACGTGCTCAACGCGTGGGCGACCGGTGGAAACCATCCGGCTTGGGGCCGGAAGACCCAGGGGGTACGTCCGGGGTAGGAGTGAAATCCCGTAATCCTGGACGGACCGCCGATGGCGAAAGCACCCTGGGAAGACGGACCCGACGGTGAGGGACGAAAGCTGGGGTCTCGAACCGG
>ASV257
TACCGGCAGCTCGAGTGATGACCGCTGTTATTGGGCCTAAAGCGTCCGTAGCTGGCCGCGCAAGTTCGTCGGGAAATCCATCGGCTCAACCGATGGGCGTCCGGCGAAAACTGCACGGCTTGGGACCGGAAGGCTCGAGGGGTACGTCCGGGGTAGGAGTGAAATCCCGTAATCCTGGACGGACCACCGATGGCGAAAGCACCTCGAGAAGACGGATCCGACAGTGAGGGACGAAAGCTGGGGTCTCGAACCGG
>ASV258
TACCGGCAGTTCGAGTGATGGCCGATCTTATTGGGCCTAAAGCGTTCGTAGCTGGCCGGGCAAGTTCGTCGGGAAATCTACTCGCTCAACGAGTAGCCGTCCGGCGAAAACTGCCCGGCTTGGGACCGGGAGACTTGAGGAGTACGTCCGGGGTAGGAGTGAAATCCCGTAATCCCGGACGGACTACCGATGGCGAAAGCACCTCAAGAGCACGGATCCGACAGTGAGGAACGAAAGCTGGGGTCTCGAACCGG
>ASV259
TACCGGCAGCACGAGTGATGGCCGATATTATTGGGCCTAAAGCGTCCGTAGCCGGCCGGACAAGTCCGTTGGGAAATCGACGCGCTTAACGCGTCGGCGTCCAGCGGAAACTGTCCGGCTTGGGGCCGGAAGACCTGAGGGGTACGTCCGGGGTAGGAGTGAAATCCCGTAATCCTGGACGGACCGCCGGTGGCGAAAGCGCCTCAGGAGGACGGACCCGACGGTGAGGGACGAAAGCCAGGGTCTCGAACCGG
>ASV260
TACGGGGGGTGCAAGCGTTAATCGGAATTACTGGGCGTAAAGGGCGCGTAGGTGGTTACTTAAGTCAGATGTGAAAGCCCCGGGCTCAACCTGGGAATTGCATTTGATACTGGGTAACTAGAGTGTGGTAGAGAGTAGCGGAATTTCTGGTGTAGCGGTGAAATGCGTAGATATCAGAAGGAACACCAATGGCGAAGGCAGCTGCTTGGGCCAACACTGACGCTGAGGCGCGAAAGCGTGGGGAGCAAACAGG
>ASV261
TACGTAGGGTGCGAGCGTTGTCCGGAATTATTGGGCGTAAAGAGCTTGTAGGCGGCTTGTCGCGTCTGCTGTGAAAGCCCGGGGCTTAACCCCGGGTCTGCAGTGGGTACGGGCAGGCTAGAGTGTGGTAGGGGAGACTGGAATTCCTGGTGTAGCGGTGGAATGCGCAGATATCAGGAGGAACACCGATGGCGAAGGCAGGTCTCTGGGCCATTACTGACGCTGAGAAGCGAAAGCGTGGGGAGCGAACAGG
>ASV262
TACCGGCAGCACGAGTGATGGCCGATATTATTGGGCCTAAAGCGTCCGTAGCCGGCCGAACAAGTCCGTTGGGAAATCGACGCGCTCAACGCGTCGGCGTCCAGCGGAAACTGTTCGGCTTGGGGCCGGAAGACCTGAGGGGTACGTCCGGGGTAGGAGTGAAATCCTGTAATCCTGGACGGACCACCGGTGGCGAAAGCGCCTCAGGAAGACGGACCCGACGGTGAGGGACGAAAGCTAGGGTCTCGAACCGG
>ASV263
TACCGGCAGCACGAGTGATGGCCGATCTTATTGGGCCTAAAGCGTCCGTAGCTGGCCAGACAAGTCCGTTGGGAAATCCACGCGCTCAACGCGTGGGCGTCCAGCGGAAACTATCTGGCTTGGGGCCGGAAGACCCGAGGGGTACGTCCGGGGTAGGAGTGAAATCCCGTAATCCTGGACGGACCACCGGTGGCGAAAGCGCCTCGGGAAGACGGACCCGACAGTGAGGGACGAAAGCCAGGGTCTCGAACCGG
>ASV264
TACCGGCAGCACGAGTGATGGCCGATTTTATTGGGCCTAAAGCGTCCGTAGCTTGCTGTGTAAGTCCATTGGGAAATCCACGCGCTCAACGCGTGGGCGTCCGGTGGAAACTACACGGCTTGGGGCCGAGAGACTCGACGGGTACGTCCGGGGTAGGAGTGAAATCCTGTAATCCTGGACGGACCACCAATGGGGAAACCACGTCGAGAGACCGGACCCGACAGTGAGGGACGAAAGCCAGGGTCTCGAACCGG
>ASV265
TACGGAGGGAGCTAGCGTTGTTCGGAATTACTGGGCGTAAAGCGCACGTAGGCGGCTTTGTAAGTTAGAGGTGAAAGCCTGGAGCTCAACTCCAGAATTGCCTTTAAGACTGCATCGCTCGAATCCAGGAGAGGTGAGTGGAATTCCGAGTGTAGAGGTGAAATTCGTAGATATTCGGAAGAACACCAGTGGCGAAGGCGGCTCACTGGACTGGTATTGACGCTGAGGTGCGAAAGCGTGGGGAGCAAACAGG
>ASV266
TACGTAGGTGGCAAGCGTTGTCCGGATTTATTGGGCGTAAAGCGAGCGCAGGCGGTTTCTTAAGTCTGATGTGAAAGCCCCCGGCTCAACCGGGGAGGGTCATTGGAAACTGGGAGACTTGAGTGCAGAAGAGGAGAGTGGAATTTCATGTGTAGCGGTGAAATGCGTAGATATATGGAGGAACACCAGTGGCGAAGGCGGCTCTCTGGTCTGTAACTGACGCTGAGGCTCGAAAGCGTGGGGAGCAAACAGG
>ASV267
TACGAAGGGGGCTAGCGTTGCTCGGAATGACTGGGCGTAAAGGGCGCGTAGGCGGTTTAGACAGTCAGATGTGAAAATCCGGGGCTCAACCCTGGGACGGCATTTGATACGTTTAGACTAGAGTGTGAGAGAGGGTTGTGGAATTCCCAGTGTAGAGGTGAAATTCGTAGATATTGGGAAGAACACCGGTGGCGAAGGCGGCAACCTGGCTCATGACTGACGCTGAGGCGCGAAAGCGTGGGGAGCAAACAGG
>ASV268
CACCGGCAGCCCAAGTGATGGCCGATATTATTGGGCCTAAAGCGTCCGTAGCCAGCTGAACAGGTCCGTCGGGAAATCTGCTCGCTCAACGAGCAGGCGTCCGGCGGAAACCAGTCAGCTTGGGACCAGAAGACCCGAGGGGTACGTCCGGGGTAGGAGTGAAATCCCGTAATCCTGGACGGACCACCGGTGGCGAAAGCGCCTCGGGAAGATGGATCCGACGGTGAGGGACGAAAGCTAGGGTCACGAACCGG
>ASV269
TACCGGCAGCTCGAGTGATGGCCGCTGTTATTGGGCCTAAAGCGTCCGTAGCCGGCCGAACAAGTCCGTCGGGAAATCTGCTCGCTCAACGAGCAGGCGTCCGGCGGAAACTGTTCGGCTTGGGGCCGGAAGACCTGAGGGGTACGTCCGGGGTAGGAGTGAAATCCCGTAATCCTGGACGGACCGCCGGTGGCGAAAGCGCCTCAGGAAGACGGACCCGACGGTGAGGGACGAAAGCTAGGGTCACGAACCGG
>ASV270
GACGGGAGGGGGGGGGCAAGTGTTCTTCGGAATGACTAGGCGTAAAGGGCACGTAGGCGGTGAATCGGGTTGAAAGTGAAAGTCGCCAAAAAGTGGCGGAATGCTCTCGAAACCAATTCACTTGAGTGAGACAGAGGAGAGTGGAATTTCGTGTGTAGGGGTGAAATCCGTAGATCTACGAAGGAACGCCAAAAGCGAAGGCAGCTCTCTGGGTCCCTACCGACGCTGGGGTGCGAAAGCATGGGGAGCGAACAGG
>ASV271
TACCGGCAGCACGAGTGATGGCCGATCTTATTGGGCCTAAAGCGTCCGTAGCCGGCCGGACAAGTCCGTTGGGAAATCCACGCGCTCAACGCGTGGGCGTCCAGCGGAAACTGTCCGGCTTGGGGCCGGAAGACCTGAGGGGTACGTCCGGGGTAGGAGTGAAATCCCGTAATCCTGGACGGACCACCGGTGGCGAAAGCGCCTCAGGAAGACGGACCCGACGGTGAGGGACGAAAGCTAGGGTCTCGAACCGG
>ASV272
TACGGAGGGTCCAAGCGTTATCCGGAATCATTGGGTTTAAAGGGTCCGTAGGCGGTTTAATAAGTCAGTGGTGAAATCTGGTCGCTCAACGATCAAACGGCCATTGATACTGTTAGACTTGAATTATAAGGAAGTAACTAGAATATGTAGTGTAGCGGTGAAATGCTTAGATATTACATGGAATACCAATTGCGAAGGCAGGTTACTACTTATGGATTGACGCTGATGGACGAAAGCGTGGGGAGCGAACAGG
>ASV273
TACGTAGGGTGCAAGCGTTAATCGGAATTACTGGGCGTAAAGCGTGCGCAGGCGGTGATGTAAGACAGAGGTGAAATCCCCGGGCTCAACCTGGGAACTGCCTTTGTGACTGCATCGCTGGAGTACGGCAGAGGGGGATGGAATTCCGCGTGTAGCAGTGAAATGCGTAGATATGCGGAGGAACACCGATGGCGAAGGCAATCCCCTGGGCCTGTACTGACGCTCATGCACGAAAGCGTGGGGAGCAAACAGG
>ASV274
TACGTAGGTGGCAAGCGTTATCCGGAATTATTGGGCGTAAAGCGCGCGTAGGCGGTTTTTTAAGTCTGATGTGAAAGCCCACGGCTCAACCGTGGAGGGTCATTGGAAACTGGAAAACTTGAGTGCAGAAGAGGAAAGTGGAATTCCATGTGTAGCGGTGAAATGCGCAGAGATATGGAGGAACACCAGTGGCGAAGGCGACTTTCTGGTCTGTAACTGACGCTGATGTGCGAAAGCGTGGGGATCAAACAGG
>ASV275
TAGCAGGGCCCCAAGTGGTAGTCGTTATTATTGGGCTTAAAGTGTTCGTAGCCTGCCGTGTAAGTCCGCTGTGAAATCCACGCGCTTAACGTGTGGGCGTGCAGCGGATACTGCATGGCTAGGGACCGGACGGCGTCGAGGCTATTCCAGGAGTAGGGGTGAAATCCTAAAATTCCTGGAGGAGCGCCTGTGGCGGAAGCGCTCGACGAGTACGGATCCGACGGTGAGGAACGAAAGCCAGGGGAGCAAAGCGG
>ASV276
TACCGGCAGCTCGAGTGATGGCCGATGTTATTGGGCCTAAAGCGTCCGTAGCCGGCTGGACAAGTCCGTCGGGAAATCCACGTGCTCAACGCGTGGGCGTCCGGCGGAAACTGTTCGGCTTGGGGCCGGAAGACCCGAGGGGTACGTCTGGGGTAGGAGTGAAATCCCGTAATCCTGGACGGACCGCCGGTGGCGAAAGCGCCTCGGGAAGACGGACCCGACGGTGAGGGACGAAAGCTAGGGTCTCGAACCGG
>ASV277
TACGGAGGGTGCGAGCGTTGTCCGGATTTATTGGGTTTAAAGGGTGCGTAGGCGGTTTATTAAGTCAGTGGTGAAAGACGGTCGCTCAACGATTGCAGTGCCATTGATACTGGTAGACTTGAGTTCGTATGAGGTAGCTGGAATGGATAGTGTAGCGGTGAAATGCATAGATATTATCCAGAACTCCAATTGCGTAGGCAGGTTACTAATACGATACTGACGCTGATGCACGAAAGTGTGGGGATCAAACAGG
>ASV278
TACCGGCAGCACGAGTGATGGCCGATATTATTGGGCCTAAAGCGTCCGTAGCCGGCCGGACAAGTCCGTTGGGAAATCCACGCGCTCAACGCGTGGGCGTCCAGCGGAAACTGTCCGGCTTGGGGCCGGAAGACTTGAGGGGTACGTCCGGGGTAGGAGTGAAATCCCGTAATCCTGGACGGACCACCGATGGCGAAAGCACCTCAAGAAGACGGACCCGACGGTGAGGGACGAAAGCTAGGGTCTCGAACCGG
>ASV279
TACGGAAGGTCCAGGCGTTATCCGGATTTATTGGGTTTAAAGGGAGCGTAGGCCGTCTGTTAAGCGTGTTGTGAAATGTAGATGCTCAACATCTGAATTGCAGCGCGAACTGGCAGACTTGAGTGTGCGCAACGTAGGCGGAATTCGTGGTGTAGCGGTGAAATGCTTAGATATCACGAAGAACTCCGATTGCGAAGGCAGCTTACGGGAGCACAACTGACGCTGAAGCTCGAAAGTGCGGGTATCGAACAGG
>ASV280
TACCGGCAGCACGAGTGATGGCCGATATTATTGGGCCTAAAGCGTCCGTAGCCGGCCAGACAAGTCCGTTGGGAAATCGACGCGCTCAACGCGTTGGCGTCCAGCGGAAACTGTCTGGCTTGGGGCCGGAAGACTCGAGGGGTACGTCTGGGGTAGGAGTGAAATCCCGTAATCCTGGACGGACCGCCGGTGGCGAAAGCGCCTCGAGAGGACGGACCCGACGGTCAGGGACGAAAGCTAGGGTCTCGAACCGG
>ASV281
GACGGAGGATGCAAGCGTTATCCGGAATTATTGGGCGTAAAGCGTCCGCAGGTGGTGAGTCAAGTCTGCTGTCAAAGCCAGGAGCTCAACTCCTGTTCGGCAGTGGAAACTGACCCACTAGAGGGTGGTAGGGGTAGAGGGAATTCCCAGTGTAGCGGTGAAATGCGTAGAGATTGGGAAGAACACCGGTGGCGAAAGCGCTCTACTGGACCACACCTGACACTCAGAGGACGAAAGCTAGGGGAGCGAAAGGG
>ASV282
TACCGGCAGCACGAGTGATGACCGATATTATTGGGCCTAAAGCGTCCGTAGCTGGCCAAGCAAGTCCATTGGGAAATCCACGTGCTCAACGCGTGGGCGTCCGGTGGAAACTGTTTGGCTTGGGGCCAGAAGACCTGAGGGGTACGTCCGGGGTAGGAGTGAAATCCCGTAATCCTGGACGGACCACCAATGGGGAAACCACCTCAGGAGGATGGACCCGACAGTGAGGGACGAAAGCTAGGGTCTCGAACCGG
>ASV283
TACGGAGGGAGCTAGCGTTGTTCGGAATTACTGGGCGTAAAGCGCACGTAGGCGGCTTTGTAAGTCAGGGGTGAAAGCCTGGAGCTCAACTCCAGAACTGCCTTTGAGACTGCATCGCTTGAATCCGGGAGAGGTGAGTGGAATTCCGAGTGTAGAGGTGAAATTCGTAGATATTCGGAAGAACACCAGTGGCGAAGGCGGCTCACTGGACCGGTATTGACGCTGAGGTGCGAAAGCGTGGGGAGCAAACAGG
>ASV284
TACCGGCAGTCCAAGTGATGGCCGATATTATTGGGCCTAAAGCGTCCGTAGCTTGCTGTGTAAGTCCATTGGGAAATCGACGCGCTCAACGCGTCGACGTCCGGTGGAAACTGCAGAGCTTGGGGCCGAGAGACTCGACGGGTACGTCCGGGGTAGGAGTGAAATCCTGTAATCCTGGACGGACCACCAACGGCGAAAGCACGTCGAGAGACCGGACCCGACAGTGAGGGACGAAAGCCAGGGTCTCGAACCGG
>ASV285
TACGTAGGTGGCAAGCGTTATCCGGAATTATTGGGCGTAAAGCGCGCGTAGGCGGTTTCTTAAGTCTGATGTGAAAGCCCACGGCTCAACCGTGGAGGGTCATTGGAAACTGGGAAACTTGAGTGCAGAAGAGGAGAGTGGAATTCCATGTGTAGCGGTGAAATGCGCAGAGATATGGAGGAACACCAGTGGCGAAGGCGGCTCTCTGGTCTGTAACTGACGCTGATGTGCGAAAGCGTGGGGATCAAACAGG
>ASV286
TACGGAGGGTGCAAGCGTTAATCGGAATTACTGGGCGTAAAGCGCGCGTAGGCGGCGTGATCAGCCGGTTGTGAAAGCCCCGGGCTCAACCTGGGAACAGCATCCGGAACTGTCACGCTAGAGTGCAGGAGAGGAAGGTAGAATTCCCGGTGTAGCGGTGAAATGCGTAGAGATCGGGAGGAATACCAGTGGCGAAGGCGGCCTTCTGGACTGACACTGACGCTGAGGTGCGAAAGCGTGGGTAGCAAACAGG
>ASV287
TACGGAGGGTGCAAGCGTTATCCGGATTCACTGGGTTTAAAGGGTGCGTAGGCGGGCAGTTAAGTCAGTGGTGAAATCTTCGAGCTCAACTCGGAAACTGCCATTGATACTATCTGTCTTGAATACTGTGGAGGTGAGCGGAATATGTCATGTAGCGGTGAAATGCTTAGATATGACATAGAACACCGATTGCGAAGGCAGCTCGCTACACAAATATTGACGCTGAGGCACGAAAGCGTGGGGATCAAACAGG
>ASV288
CACCGGCAGCCCAAGTGATGGCCGCTATTATTGGGCCTAAAGCGTCCGTAGCCGGCCGTTCAGGTCCGTCGGGAAATCCACTGGCTCAACCAGTGGGCGTCCGGCGGAAACCGTTCGGCTTGGGACAGGGAGACCAGAGGGGTACGTCCGGGGTAGGAGTGAAATCCCGTAATCCTGGACGGACCATCGGTGGCGAAAGCGCCTCTGGAGAACTGATCCGACGGTGAGGGACGAAAGCTGGGGTCTCGAACCGG
>ASV289
TACGTAGGTGGCAAGCGTTGTCCGGATTTACTGGGCGTAAAGGGAGCGTAGGCGGATTTTTAAGTGGGATGTGAAATACTCGGGCTCAACCTGAGTGCTGCATTCCAAACTGGAGATCTAGAGTGCAGGAGGGGAGAGTGGAATTCCTAGTGTAGCGGTGAAATGCGTAGAGATTAGGAAGAACACCAGTGGCGAAGGCGACTCTCTGGACTGTAACTGACGCTGAGGCTCGAAAGCGTGGGGAGCAAACAGG
>ASV290
TACGGAGGGTGCGAGCGTTAATCGGAATTACTGGGCGTAAAGCGCATGCAGGTGGTCTGTTAAGTCAGATGTGAAAGCCCGGGGCTTAACCTCGGAATCGCATTTGAAACTGGCAGGCTAGAGTGCTGTAGAGGGGGGTAGAATTCCAGGTGTAGCGGTGAAATGCGTAGAGATCTGGAGGAATACCGGTGGCGAAGGCGGCCCCCTGGACAGACACTGACACTCAGATGCGAAAGCGTGGGGAGCAAACAGG
>ASV291
TACCGGCAGCCCGAGTGATGACCGATCTTATTGGGCCTAAAGCGTCCGTAGCCGGCCGGACAGGTCCGTCGGGAAATCCACGCGCCCAACGCGTGGGCGTCCGGCGGATACCATCCGGCTTGGGACCGAACGACCCGAGGGGTACGTCCGGGGTAGGAGTGAAATCCCGTAATCCCGGACGGACCGCCGATGGCGAAAGCACCTCGGGAAGACGGATCCGACGGTGAGGGACGAAAGCTGGGGTCTCGAACCGG
>ASV292
TACGGAGGGTGCAAGCGTTAATCGGAATTACTGGGCGTAAAGCGCGCGTAGGCGGTTATTTAAGTCAGATGTGAAAGCCCCGGGCTTAACCTGGGAATGGCATTTGAGACTGGATGGCTAGAGTATGGTAGAGGTGAGTGGAATTTCAGGTGTAGCGGTGAAATGCGTAGAGATCTGAAGGAACATCAGTGGCGAAGGCGACTCACTGGGCCATTACTGACGCTGAGGTGCGAAAGCGTGGGTAGCAAACAGG
>ASV293
TACGTAGGTGGCAAGCGTTGTCCGGAATTATTGGGCGTAAAGGGCTCGCAGGCGGTTTCTTAAGTCTGATGTGAAAGCCCCCGGCTCAACCGGGGAGGGTCATTGGAAACTGGGGAACTTGAGTGCAGAAGAGGAGAGTGGAATTCCACGTGTAGCGGTGAAATGCGTAGAGATGTGGAGGAACACCAGTGGCGAAGGCGACTCTCTGGTCTGTAACTGACGCTGAGGAGCGAAAGCGTGGGGAGCGAACAGG
>ASV294
TACGGAGGGTGCAAGCGTTAATCGGAATTACTGGGCGTAAAGCGCACGCAGGCGGCTTGTTAAGTCAGATGTGAAAGCCCCGGGCTCAACCTGGGAACTGCATTTGAAACTGACAAGCTAGAGTCTTGTAGAGGGGGGTAGAATTCCAGGTGTAGCGGTGAAATGCGTAGAGATCTGGAGGAATACCGGTGGCGAAGGCGGCCCCCTGGACAGAGACTGACGCTCAGGTGCGAAAGCGTGGGGAGCAAACAGG
>ASV295
TACAGAGGGTGCGAGCGTTAATCGGATTTACTGGGCGTAAAGCGTGCGTAGGCGGCTTTTTAAGTCGGATGTGAAATCCCCGAGCTTAACTTGGGAATTGCATTCGATACTGGGAAGCTAGAGTATGGGAGAGGATGGTAGAATTCCAGGTGTAGCGGTGAAATGCGTAGAGATCTGGAGGAATACCGATGGCGAAGGCAGCCATCTGGCCTAATACTGACGCTGAGGCACGAAAGCATGGGGAGCAAACAGG
>ASV296
TACCGGCAGCTCGAGTGATGGCCGATCTTATTGGGCCTAAAGCGTCCGTAGCTGGCCTCGCAAGTCCGTCGGGAAATCCATCAGCCCAACTGATGGGCGTCCGGCGGAAACTACAAGGCTTGGGACTGGAAGGCTCGAGGGGTACGTCCGGGGTAGGAGTGAAATCCCGTAATCCCGAACGGACCACCGATGGCGAAAGCACCTCGAGAAGACGGCTCCGACAGTGAGGGACGAAAGCTAGGGTCTCGAACCGG
>ASV297
TACGGAGGGGGTTAGCGTTGTTCGGAATTACTGGGCGTAAAGCGCGCGTAGGCGGATCGGAAAGTTGGGGGTGAAATCCCGGGGCTCAACCCCGGAACTGCCCTCAAAACTGTCGGTCTAGAGTCCGGGAGAGGTGAGTGGAACTCCGAGTGTAGAGGTGAAATTCGTAGATATTCGGAAGAACACCAGTGGCGAAGGCGGCTCACTGGCCCGGTACTGACGCTGAGGTGCGAAAGCGTGGGGAGCAAACAGG
>ASV298
TACCGGCAGCACGAGTGATGGCCGATCTTATTGGGCCTAAAGCGTCCGTAGCCGGCCAGACAAGTCCGTTGGGAAATCGACGTGCCTAACACGTCGGCGTCCAGCGGAAACTGTCTGGCTTGGGGCCGGAAGACTCGAGGGGTACGTCTGGGGTAGGAGTGAAATCCCGTAATCCTGGACGGACCGCCGGTGGCGAAAGCGCCTCGAGAGGACGGACCCGACGGTGAGGGACGAAAGCTAGGGTCTCGAACCGG
>ASV299
TACCGGCAGCACGAGTGATGACCGATATTATTGGGCCTAAAGCGTCCGTAGCTGGCCAGACAAGTCCGTTGGGAAATCCACGCGCTCAACGCGTGGGCGTCCGGCGGAAACTGTTTGGCTTGGGGCCAGAAGACCTGAGGGGTACGTCCGGGGTAGGAGTGAAATCCTGTAATCCTGGACGGACCACCAATGGGGAAACCACCTCAGGAGGATGGACCCGACAGTGAGGGACGAAAGCTAGGGTCTCGAACCGG
>ASV300
TACCGGCAGCACGAGTGATGGCCGATCTTATTGGGCCTAAAGCGTCCGTAGCCGGCCAGACAAGTCCGTTGGGAAATCGACGTGCCTAACACGTCGGCGTCCAGCGGAAACTGTCTGGCTTGGGGCCGGAAGACTCGAGGGGTACGTCCGGGGTAGGAGTGAAATCCCGTAATCCTGGACGGACCGCCGGTGGCGAAAGCGCCTCGAGAGGACGGACCCGACGGTGAGGGACGAAAGCTAGGGTCTCGAACCGG
>ASV301
TACGGAGGGTGCAAGCGTTAATCGGAATTACTGGGCGTAAAGCGCGCGTAGGCGGCGTGATCAGCCGGTTGTGAAAGCCCCGGGCTCAACCTGGGAACGGCATCCGGAACTGTCACGCTAGAGTGCAGGAGAGGAAGGTAGAATTCCCGGTGTAGCGGTGAAATGCGTAGAGATCGGGAGGAATACCAGTGGCGAAGGCGGCCTTCTGGACTGACACTGACGCTGAGGTGCGAAAGCGTGGGTAGCAAACAGG
>ASV302
CACCGGCAGCTCGAGTGATGGCCGATTTTATTGGGCCTAAAGCGTCCGTAGCCTGCCGTACGGGTCCGTCGGGAAATCCGCCCGCTCAACGGGCGGACGTCCGGCGGAAACCATACGGCTTGGGACCAGAGGACCCGAGGGGTACGTTGGGGGTAGGAGTGAAATCCCGAGATCCTCAACGGACCGCCGGTGGCGAAAGCGCCTCGGGAAGATGGATCCGACGGTCAGGGACGAAAGCTTGGGTCTCGAACCGG
>ASV303
TACGTAGGTCCCAAGCGTTGTCCGGATTTATTGGGCGTAAAGCGAGCGCAGGTGGTTTCTTAAGTCTGATGTAAAAGGCAGTGGCTCAACCATTGTGTGCATTGGAAACTGGGAGACTTGAGTGCAGAAGAGGACAGTGGAACTCCATGTGTAGCGGTGAAATGCGTAGATATATGGAGGAACACCGGAGGCGAAAGCGGCTCTCTGGCCTGTAACTGACACTGAGGCTCGAAAGCGTGGGGAGCAAACAGG
>ASV304
TACGTAGGGTGCGAGCGTTGTCCGGAATTATTGGGCGTAAAGAGCTTGTAGGCGGTTTGTCGCGTCTGCTGTGAAAATCCGGGGCTCAACCCCGGACTTGCAGTGGGTACGGGCAGACTAGAGTGTGGTAGGGGAGACTGGAATTCCTGGTGTAGCGGTGAAATGCGCAGATATCAGGAGGAACACCGATGGCGAAGGCAGGTCTCTGGGCCACTACTGACGCTGAGAAGCGAAAGCATGGGGAGCGAACAGG
>ASV305
TACCGGCAGCCCAAGTGATGGCCGATATTATTGGGCCTAAAGCGTCCGTAGCCGGCCGGACAAGTCCGTTGGGAAATCCACGCGCTCAACGCGTGGGCGTCCAGCGGAAACTGTCCGGCTTGGGGCCGGAAGACTCGAGGGGTACGTCCGGGGTAGGAGTGAAATCCCGTAATCCTGGACGGACCACCGGTGGCGAAAGCGCCTCGAGAAGACGGACCCGACGGTGAGGGACGAAAGCTAGGGTCTCGAACCGG
>ASV306
TACCGGCAGCTCGAGTGATGGCCGATCTTATTGGGCCTAAAGCGTCCGTAGCTGGCCTCGCAAGTCCGTCGGGAAATCCATTAGCTCAACTAATGGGCGTCCGGCGGAAACTACAAGGCTTGGGACCGGAAGGCTCGAGGGGTACGTCCGGGGTAGGAGTGAAATCCCGTAATCCCGAACGGACCACCGATGGCGAAAGCACCTCGAGAAGACGGCTCCGACAGTGAGGGACGAAAGCCAGGGTCTCGAACCGG
>ASV307
TACGAAGGGGGCTAGCGTTGTTCGGAATTACTGGGCGTAAAGCGCACGTAGGCGGATTCTCAAGTCAGGGGTGAAATCCCAGGGCTCAACCCTGGAACGGCCTCTGATACTGTTGATCTAGAGTGTGAGAGAGGTGAGTGGAATTGCGAGTGTAGAGGTGAAATTCGTAGATATTCGCAGGAACACCAGTGGCGAAGGCGGCTCACTGGCTCACAACTGACGCTGAGGTGCGAAAGCGTGGGGAGCAAACAGG
>ASV308
TACGTAGGGTGCGAGCGTTGTCCGGATTTATTGGGCGTAAAGGGCTCGTAGGTGGTTGATCGCGTCGGAAGTGTAATCTTGGGGCTTAACCCTGAGCGTGCTTTCGATACGGGTTGACTTGAGGAAGGTAGGGGAGAATGGAATTCCTGGTGGAGCGGTGGAATGCGCAGATATCAGGAGGAACACCAGTGGCGAAGGCGGTTCTCTGGGCCTTTCCTGACGCTGAGGAGCGAAAGCGTGGGGAGCGAACAGG
>ASV309
TACAGAGGGTGCAAGCGTTAATCGGAATTACTGGGCGTAAAGCGAGCGTAGGTGGCTTGATAAGTCAGATGTGAAATCCCCGGGCTTAACCTGGGAACTGCATCTGATACTGTTAAGCTAGAGTAGGTGAGAGGGAAGTAGAATTCCAGGTGTAGCGGTGAAATGCGTAGAGATCTGGAGGAATACCGATGGCGAAGGCAGCTTCCTGGCATCATACTGACACTGAGGCTCGAAAGCGTGGGTAGCAAACAGG
>ASV310
TACGTAGGGTGCGAGCGTTGTCCGGAATTACTGGGCGTAAAGAGCTCGTAGGTGGTTTGTCGCGTCGTCTGTGAAATTCCGGGGCTTAACTCCGGGCGTGCAGGCGATACGGGCATAACTTGAGTGCTGTAGGGGAGACTGGAATTCCTGGTGTAGCGGTGAAATGCGCAGATATCAGGAGGAACACCGATGGCGAAGGCAGGTCTCTGGGCAGTAACTGACGCTGAGGAGCGAAAGCATGGGTAGCGAACAGG
>ASV311
TACAGAGGGTGCGAGCGTTAATCGGATTTACTGGGCGTAAAGCGTGCGTAGGCGGCTGATTAAGTCGGATGTGAAATCCCTGAGCTTAACTTAGGAATTGCATTCGATACTGGTCAGCTAGAGTATGGGAGAGGATGGTAGAATTCCAGGTGTAGCGGTGAAATGCGTAGAGATCTGGAGGAATACCGATGGCGAAGGCAGCCATCTGGCCTAATACTGACGCTGAGGTACGAAAGCATGGGGAGCAAACAGG
>ASV312
TAGCAGGACCCCAAGTGGTAGTCGTTATTATTGGGCTTAAAGTGTTCGTAGCCTGCCGTGTAAGTCCGCTGTGAAATCCACGCGCTCAACGTGTGGGCGTGCAGCGGATACTGCATGGCTAGGGACCGGACGGCGTCGAGGCTATTCCCTGGGTAGGAGTGAAATCCTAAAATCCAGGGAGGAGCACCTGTGGCGAAAGCGCTCGGCGAGTACGGATCCGACGGTGAGGAACGAAAGCCAGGGGAGCAAAGCGG
>ASV313
TACGGAGGGTGCAAGCGTTAATCGGAATTACTGGGCGTAAAGCGCACGCAGGCGGTTGATTAAGTCAGATGTGAAATCCCCGAGCTTAACTTGGGAACTGCATTTGAAACTGGTCAGCTAGAGTCTTGTAGAGGGGGGTAGAATTCCAGGTGTAGCGGTGAAATGCGTAGAGATCTGGAGGAATACCGGTGGCGAAGGCGGCCCCCTGGACAAAGACTGACGCTCAGGTGCGAAAGCGTGGGGAGCAAACAGG
>ASV314
TACGGAGGGAGCTAGCGTTGTTCGGAATTACTGGGCGTAAAGCGCACGTAGGCGGCGATTCAAGTCAGAGGTGAAAGCCCGGGGCTCAACCCCGGAACTGCCTTTGAAACTAGATTGCTAGAATCCTGGAGAGGTTAGTGGAATTCCGAGTGTAGAGGTGAAATTCGTAGATATTCGGAAGAACACCAGTGGCGAAGGCGACTAACTGGACAGGTATTGACGCTGAGGTGCGAAAGCGTGGGGAGCAAACAGG
>ASV315
TACGGAGGGGGCTAGCGTTGTTCGGAATCACTGGGCGTAAAGGGCGCGTAGGCGGACCACCAAGTCAGGGGTGAAAGCCCTGGGCTCAACCTAGGAAGTGCCCTTGAAACTGATGGTCTTGAGTCCGGGAGAGGAGAGCGGAATTCCCAGTGTAGAGGTGAAATTCGTAGATATTGGGAAGAACACCGGTGGCGAAGGCGGCTCTCTGGACCGGCACTGACGCTGAGGCGCGAAAGCGTGGGGAGCAAACAGG
>ASV316
TACGTAGGTGGCAAGCGTTATCCGGAATTATTGGGCGTAAAGCGCGCGCAGGTGGTTTCTTAAGTCTGATGTGAAAGCCCACGGCTCAACCGTGGAGGGTCATTGGAAACTGGGAGACTTGAGTGCAGAAGAGGAAAGTGGAATTCCATGTGTAGCGGTGAAATGCGTAGAGATATGGAGGAACACCAGTGGCGAAGGCGACTTTCTGGTCTGTAACTGACACTGAGGCGCGAAAGCGTGGGGAGCAAACAGG
>ASV317
TACCGGCAGTTCGAGTGATGGCCGCTCTTATTGGGCCTAAAGCGTTCGTAGCCGGCCACGCAAGTTCGTCGGGAAATCTGCCCGCTTAACGGGCAGGCGTCCGGCGAAAACTGCGTGGCTTGGGACCGGGAGACTCGAGAAGTACGTTCGGGGTAGGAGTGAAATCCCATAATCCCGAACGGACTACCGATGGCGAAAGCATCTCGAGAGCACGGATCCGACGGTGAGGAACGAAAGCTGGGGTCTCGAACCGG
>ASV318
TACCGGCAGCACGAGTGATGGCCGATTTTATTGGGCCTAAAGCGTCCGTAGCCGGCCAAGCAAGTTCGTCGGGAAATCTGCCCGCTTAACGGGCAGGCGTCCGGCGAAAACTGTTTGGCTTGGGGCCGGAAGATCCGAGGGGTACGTCCGGGGTAGGAGTGAAATCCCGTAATCCTGGACGGACCACCGGTGGCGAAAGCGCCTCGGAAAGACGGACCCGACGGTGAGGGACGAAAGCTAGGGTCTCGAACCGG
>ASV319
TACCGGCAGCACGAGTGATGGCCGATATTATTGGGCCTAAAGCGTCCGTAGCTTGCTGTGTAAGTCCATTGGGAAATCCACGCGCTCAACGCGTGGGCGTCCGGTGGAAACTGCAGAGCTTGGGGCCGAGAGACTCGACGGGTACGTCCGGGGTAGGAGTGAAATCCTGTAATCCTGGACGGACCACCAATGGGGAAACCACGTCGAGAGACCGGACCCGACAGTGAGGGACGAAAGCCAGGGTCTCGAACCGG
>ASV320
TACGTAGGTGGCAAGCGTTGTCCGGATTTATTGGGCGTAAAGCGAGTGCAGGCGGTTCAATAAGTCTGATGTGAAAGCCTTCGGCTCAACCGGAGAATTGCATCAGAAACTGTTGAACTTGAGTGCAGAAGAGGAGAGTGGAACTCCATGTGTAGCGGTGGAATGCGTAGATATATGGAAGAACACCAGTGGCGAAGGCGGCTCTCTGGTCTGCAACTGACGCTGAGGCTCGAAAGCATGGGTAGCGAACAGG
>ASV321
TACGGAGGGTGCGAGCGTTAATCGGAATTACTGGGCGTAAAGCGCATGCAGGCGGCGTGTTAAGCCAGATGTGAAAGCCCGGGGCTCAACCTCGGAATCGCATTTGGAACTGGCATGCTAGAGTCTTGTAGAGGGGGGTAGAATTTCAGGTGTAGCGGTGAAATGCGTAGAGATCTGAAGGAATACCGGTGGCGAAGGCGGCCCCCTGGACAAAGACTGACGCTCAGATGCGAAAGCGTGGGGAGCAAACAGG
>ASV322
TACCGGCAGCCCGAGTGATGGCCGCTATTATTGGGCCTAAAGCGTCCGTAGCTGGCCAGACAGGTCCGTCGGGAAATCCATCCGCTTAACGGATGGGCGTCCGGCGGAAACCAGCTGGCTTGGGGCCGGAAGATCTGAGGGGTACGTCCGGGGTAGGAGTGAAATCCCGTAATCCTGGACGGACCGCCGGTGGCGAAAGCGCCTCAGAAGGACGGACCCGACGGTGAGGGACGAAAGCTAGGGTCACGAACCGG
>ASV323
TACGGAGGATCCGAGCGTTATCCGGATTTATTGGGTTTAAAGGGTGCGTAGGCGGCCTGTTAAGTCAGGGGTGAAATACGGTGGCTCAACCATCGCAGTGCCTTTGATACTGACGGGCTTGAATCCATTTGAAGTGGGCGGAATAAGACAAGTAGCGGTGAAATGCATAGATATGTCTTAGAACTCCGATTGCGAAGGCAGCTCACTAAGCTGGTATTGACGCTGATGCACGAAAGCGTGGGGATCGAACAGG
>ASV324
TACCGGCAGCACGAGTGATGGCCGCTATTATTGGGCCTAAAGCGTCCGTAGCCGGCCGATCAAGTTCGTCGGGAAATCTGCCCGCTTAACGGGCAGGCGTCCGGCGAAAACTGATTGGCTTGGGGCCAGAAGATCTGAGGGGTACGTCCGGGGTAGGAGTGAAATCCCGTAATCCTGGACGGACCACCGGTGGCGAAAGCGCCTCAGAAAGATGGACCCGACGGTGAGGGACGAAAGCTAGGGTCTCGAACCGG
>ASV325
TACCGGCAGCCCGAGTGATGGCCGATATTATTGGGCCTAAAGCGTCCGTAGCTGGCCGGACAAGTCCGTTGGGAAATCTGTTCGCTTAACGAGCAGGCGTCCAGCGGAAACTGTTCGGCTTGGGACCGGAAGACCTGAGGGGTACGTCCGGGGTAGGAGTGAAATCCCGTAATCCTGGACGGACCACCGGTGGCGAAAGCGCCTCAGGAAGACGGATCCGACAGTGAGGGACGAAAGCTAGGGTCTCGAACCGG
>ASV326
TACGGAGGGAGCTAGCGTTGTTCGGAATTACTGGGCGTAAAGCGCACGTAGGCGGCTTTGTAAGTTAGAGGTGAAAGCCTGGAGCTCAACTCCAGAACTGCCTTTGATACTGCATGGCTTGAATCCAAGAGAGGTGAGTGGAATTCCGAGTGTAGAGGTGAAATTCGTAGATATTCGGAAGAACACCAGTGGCGAAGGCGGCTCACTGGCTTGGTATTGACGCTGAGGTGCGAAAGCGTGGGGAGCAAACAGG
>ASV327
TACGAAGGGGGCTAGCGTTGTTCGGATTTACTGGGCGTAAAGCGCACGTAGGCGGACTTTTAAGTCAGGGGTGAAATCCCAGAGCTCAACTCTGGAACTGCCTTTGATACTGGAAGTCTTGAGTATGGTAGAGGTGAGTGGAATTCCGAGTGTAGAGGTGAAATTCGTAGATATTCGGAGGAACACCAGTGGCGAAGGCGGCTCACTGGACCATTACTGACGCTGAGGTGCGAAAGCGTGGGGAGCAAACAGG
>ASV328
TACCGGCAGCACGAGTGATGGCCGATCTTATTGGGCCTAAAGCGTCCGTAGCTGGCCAGACAAGTCCGTTGGGAAATCGGCGTGCCTAACGCGTCGGCGTCCAGCGGAAACTGTTTGGCTTGGGACCGGAAGACCCGAGGGGTACGTCCGGGGTAGGAGTGAAATCCCGTAATCTTGGACGGACCGCCGGTGGCGAAAGCGCCTCGGGAAGACGGATCCGACAGTGAGGGACGAAAGCTGGGGTCTCGAACCGG
>ASV329
TACCGGCAGCTCGAGTGATGGCCGATCTTATTGGGCCTAAAGCGTCCGTAGCCGGCCACGCAAGTCCATCGGGAAATCCGCCAGCCCAACTGGCGGGCGTCCGGTGGAAACTGTGTGGCTTGGGACCGGAAGACCCAACGGGTACGTCTTGGGTAGGAGTGAAATCCCGTAATCCTGGACGGACCACCGATAGCGAAAGCACGTTGGGAAGACGGATCCGACGGTGAGGGACGAAAGCCAGGGTCTCGAACCGG
>ASV330
TACGTAGGTGGCAAGCGTTGTCCGGATTTATTGGGCGTAAAGCGAGCGCAGGCGGTTTCTTAAGTCTGATGTGAAAGCCCTCGGCTCAACCGAGGAAGTGCTTCGAAAACTGGTAGACTTGAGTGCAGAAGAGGAAAGTGGAACTCCATGTGTAGCGGTGGAATGCGTAGATATATGGAAGAACACCAGTGGCGAAGGCGGCTGTCTGGTCTGTAACTGACGCTGAGGCTCGAAAGCATGGGTAGCAAACAGG
>ASV331
TACGTAGGTGGCAAGCGTTGTCCGGATTTATTGGGCGTAAAGCGAGCGCAGGCGGTTTCTTAAGTCTGATGTGAAAGCCTTCGGCTCAACCGAAGAAGTGCATCGGAAACTGGGAGACTTGAGTGCAGGAGAGGAGAGTGGAATTCCATGTGTAGCGGTGAAATGCGTAGATATATGGAAGAACACCAGTGGCGAAGGCGGCTGTCTGGTCTGTAACTGACGCTGAGGCTCGAAAGCATGGGTAGCAAACAGG
>ASV332
TACGTAGGGCGCAAGCGTTGTCCGGAATTATTGGGCGTAAAGAGCTCGTAGGCGGTTTGTCGCGTCTGCTGTGAAATCCTCAGGCTCAACCTGGGGCGTGCAGTGGGTACGGGCAGACTAGAGTGCGGTAGGGGAGACTGGAATTCCTGGTGTAGCGGTGGAATGCGCAGATATCAGGAGGAACACCGGTGGCGAAGGCGGGTCTCTGGGCCGTTACTGACGCTGAGGAGCGAAAGCATGGGGAGCGAACAGG
>ASV333
TACGGAGGGTCCGAGCGTTAATCGGAATTACTGGGCGTAAAGCGTGCGCAGGCGGTTTGTTAAGCGAGATGTGAAAGCCCTGGGCTCAACCTAGGAATAGCATTTCGAACTGGCGAACTAGAGTCTTGTAGAGGGGGGTAGAATTCCAGGTGTAGCGGTGAAATGCGTAGAGATCTGGAGGAATACCGGTGGCGAAGGCGGCCCCCTGGACAAAGACTGACGCTCATGCACGAAAGCGTGGGGAGCAAACAGG
>ASV334
TACCGGCAGCTCAAGTGATGGCCGATCTTATTGGGCCTAAAGCGTCCGTAGCTGGCCTCGCAAGTCCGTCGGGAAATCCATCAGCTCAACTGATGGGCGTCCGGCGGAAACTCCGAGGCTTGGGACCGGAAGGCTCGAGGGGTACGTCCGGGGTAGGAGTGAAATCCCGTAATCCCGAACGGACCACCGATGGCGAAAGCACCTCGAGAAGACGGCTCCGACAGTGAGGGACGAAAGCTAGGGTCTCGAACCGG
>ASV335
TACGGAGGGTGCAAGCGTTAATCGGAATGACTGGGCGTAAAGCGCACGCAGGCGGTCTGTTAAGTTGGATGTGAAATCCCCGGGCTTAACCTGGGAACTGCATTCAAAACTGACAGGCTAGAGTCTTGTAGAGGGGGGTAGAATTCCAGGTGTAGCGGTGAAATGCGTAGAGATCTGGAGGAATACCGGTGGCGAAGGCGGCCCCCTGGACAAAGACTGACGCTCAGGTGCGAAAGCGTGGGGAGCAAACAGG
>ASV336
TACGGAGGGTGCAAGCGTTAATCGGAATTACTGGGCGTAAAGCGCGCGTAGGCGGCTTGTCACGCCGGGTGTGAAAGCCCCGGGCTCAACCTGGGAACGGCATCCGGAACGGGCAGGCTAGAGTGCAGGAGAGGAAGGTAGAATTCCCGGTGTAGCGGTGAAATGCGTAGAGATCGGGAGGAATACCAGTGGCGAAGGCGGCCTTCTGGACTGACACTGACGCTGAGGTGCGAAAGCGTGGGTAGCAAACAGG
>ASV337
TACGGAGGGTGCAAGCGTTAATCGGAATAACTGGGCGTAAAGCGCACGCAGGCGGTTTGCTAAGCTAGATGTGAAAGCCCCGGGCTCAACCTGGGAACTGCATTTAGAACTGGCGAACTAGAGTCTTGTAGAGGGGGGTAGAATTCCAGGTGTAGCGGTGAAATGCGTAGAGATCTGGAGGAATACCGGTGGCGAAGGCGGCCCCCTGGACAGAGACTGACGCTCAGGTGCGAAAGCGTGGGGAGCAAACAGG
>ASV338
CACCGGCAGCCCGAGTGATGGCCGATATTATTGGGCCTAAAGCGTCCGTAGCCAGCTGAACAGGTCCGTTGGGAAATCTGCTCGCTCAACGAGCAGGCGTCCGGCGGAAACCAGTCAGCTTGGGACCGAGAGGACCGAAGGGTACGTCCGGGGTAGGAGTGAAATCCCGTAATCCTGGACGGACCACCGATGGCGAAAGCACTTCGGTAGATCGGATCCGACGGTGAGGGACGAAAGCTAGGGTCACGAACCGG
>ASV339
TAGCAGGGCCCCAAGTGGTAGTCGTTATTATTGGGCTTAAAGTGTTCGTAGCCGGCTATGCAAGTCCGCTGTGAAATCCACGCGCTTAACGTGTGGGCGTGCAGCGGATACTGCATGGCTAGGGACCGGACGGCGTCGAGGCTATTCCAGGGGTAGGGGTGAAATCCTAAAATCCCTGGAGGAGCACCTGTGGCGAAAGCGCTCGACGAGTACGGATCCGACGGTGAGGAACGAAAGCCGGGGGAGCAAAGCGG
>ASV340
TACGTAGGGTGCGAGCGTTAATCGGAATTACTGGGCGTAAAGCGTGCGCAGGCGGTTATGTAAGACAGATGTGAAATCCCCGGGCTCAACCTGGGACCTGCATTTGTGACTGCATAGCTGGAGTACGGTAGAGGGGGATGGAATTCCGCGTGTAGCAGTGAAATGCGTAGATATGCGGAGGAACACCGATGGCGAAGGCAATCCCCTGGACCTGTACTGACGCTCATGCACGAAAGCGTGGGGAGCAAACAGG
>ASV341
TACCGGCAGTCCGAGTGATGGCCGATATTATTGGGCCTAAAGCGTCCGTAGCCTGCTGTGTAAGTCCGTTGGGAAATCGACGTGCTCAACGCGTCGGCGTCCAGCGGAAACTACACGGCTTGGGGCCGAGAGACTTGACGGGTACGTCCGGGGTAGGAGTGAAATCCTGTAATCCTGGACGGACCACCAATGGCGAAAGCACGTCAAGAGACCGGACCCGACGGTGAGGGACGAAAGCTAGGGTCTCGAACCGG
>ASV342
TACGGAGGGTGCAAGCGTTACTCGGAATCACTGGGCGTAAAGAGCGTGTAGGCGGGTTATTAAGTCAGAAGTGAAATCCTATGGCTCAACCATAGAACTGCTTTTGAAACTGGTAACCTAGAGTATGGGAGAGGTAGATGGAATTTCTGGTGTAGGGGTAAAATCCGTAGAGATCAGAAGGAATACCGATTGCGAAGGCGATCTACTGGAACATTACTGACGCTGAGACGCGAAAGCGTGGGGAGCAAACAGG
>ASV343
TACGGAGGGGGCTAGCGTTGTTCGGAATTACTGGGCGTAAAGCGCACGTAGGCGGACCAGAAAGTTGGGGGTGAAATCCCGGGGCTCAACCCCGGAACTGCCTTCAAAACTATTGGTCTGGAGTTCGAGAGAGGTGAGTGGAATTCCGAGTGTAGAGGTGAAATTCGTAGATATTCGGAGGAACACCAGTGGCGAAGGCGGCTCACTGGCTCGATACTGACGCTGAGGTGCGAAAGCGTGGGGAGCAAACAGG
>ASV344
TACGTAGGGTGCGAGCGTTAATCGGAATTACTGGGCGTAAAGCGTGCGCAGGCGGCTTTGCAAGACAGATGTGAAATCCCCGGGCTCAACCTGGGAACTGCATTTGTGACTGCAAGGCTAGAGTACGGCAGAGGGGGATGGAATTCCGCGTGTAGCAGTGAAATGCGTAGATATGCGGAGGAACACCGATGGCGAAGGCAATCCCCTGGGCCTGTACTGACGCTCATGCACGAAAGCGTGGGGAGCAAACAGG
>ASV345
TACCGGCAGCTCGAGTGATGGCCGATGTTATTGGGCCTAAAGCGTCCGTAGCCGGCCACGCAAGTCCGTCGGGAAATCCAACGGCTCAACCGTTGGACGTCCGGCGGAAACTGCGTGGCTTGGGACCGGAAGGCTCGAGGGGTACGTCCGGGGTAGGAGTGAAATCCCGTAATCCTGGACGGACCACCGATGGCGAAAGCACCTCGAGAAGACGGATCCGACGGTGAGGGACGAAAGCTGGGGTCTCGAACCGG
>ASV346
TACGTAGGGTGCAAGCGTTGTCCGGAATTATTGGGCGTAAAGAGCTCGTAGGCGGTGTGTCGCGTCTGCTGTGAAAACTCAGGGCTCAACTCTGAGCTTGCAGTGGGTACGGGCACACTTGAGTGCGGTAGGGGAGACTGGAATTCCTGGTGTAGCGGTGAAATGCGCAGATATCAGGAGGAACACCGGTGGCGAAGGCGGGTCTCTGGGCCGTAACTGACGCTGAGGAGCGAAAGCATGGGGAGCGAACAGG
>ASV347
TACCGGCAGCTCGAGTGATAGCCACTATTATTGGGCCTAAAGCGTCCGTAGCCGGCCGAACAGGTCCGTCGGGAAATCCACCCGCTCAACGGGTGGACGTCCGGCGGAAACCAGTCGGCTTGGGGCCGGGAGACCAGAGAGGTACGTCCGGGGTAGGAGTGAAATCCCGTAATCCTGGACGGACCGCCGGTAGCGAAAGCGTCTCTGGAGAACGGACCCGACGGTGAGGGACGAAAGCTTGGGTCTCGAACCGG
>ASV348
TACGAAGGGTGCAAGCGTTACTCGGAATTACTGGGCGTAAAGCGTGCGTAGGTGGTCGTTTAAGTCCGTTGTGAAAGCCCTGGGCTCAACCTGGGAACTGCAGTGGATACTGGACGACTAGAGTGTGGTAGAGGGTAGCGGAATTCCTGGTGTAGCAGTGAAATGCGTAGAGATCAGGAGGAACATCCATGGCGAAGGCAGCTACCTGGACCAACACTGACACTGAGGCACGAAAGCGTGGGGAGCAAACAGG
>ASV349
TACGAAGGGTGCTAGCGTTGTTCGGAATCACTGGGCGTAAAGCGTACGTAGGCGGTTTGGTAAGTCGATTGTGAAATCCCCGAGCTTAACTCGGGAATTGCAACCGAAACTGCCTTGCTAGAGTATGGTGGGGGATAGTGGAATTCCTAGTGTAGGGGTGAAATCCGTAGATATTAGGAGGAATACCGGTGGCGAAAGCGACTATCTACGCCATTACTGACGCTAAGGTACGAAAGCGTGGGGAGCAAACAGG
>ASV350
TACAGAGGGTGCAAGCGTTAATCGGAATTACTGGGCGTAAAGCGCGCGTAGGCGGTATGTTAAGTCGGATGTGAAATCCCTGGGCTCAACCTAGGCATTGCATCCGATACTGGCACACTAGAGTGTGGGAGAGGAAGGTAGAATTCCAGGTGTAGCGGTGAAATGCGTAGAGATCTGGAGGAATACCGATGGCGAAGGCAGCCTTCTGGCCTAACACTGACGCTGAGGTGCGAAAGCATGGGGAGCAAACAGG
>ASV351
TACCGGCAGCACAAGTGATGGCCGATATTATTGGGCCTAAAGCGTTCGTAGCCGGCCGGACAAGTTCGTTGGGAAATCCACGCGCTCAACGCGTGGGCGTCCAGCGAAAACTGTCTGGCTTGGGGCCGGAAGACTCGAGGGGTACGTCCGGGGTAGGAGTGAAATCCCGTAATCCTGGACGGACCGCCGGTGGCGAAAGCGCCTCGAGAGGACGGACCCGACGGTGAGGGACGAAAGCCAGGGTCTCGAACCGG
>ASV352
TACGAAGGGTGCAAGCGTTACTCGGAATTACTGGGCGTAAAGCGTGCGTAGGTGGTCGTTTAAGTCCGTTGTGAAAGCCCTGGGCTCAACCTGGGAACTGCAGTGGATACTGGGCGACTAGAGTGTGGTAGAGGGTAGCGGAATTCCTGGTGTAGCAGTGAAATGCGTAGAGATCAGGAGGAACATCCATGGCGAAGGCAGCTACCTGGACCAACACTGACACTGAGGCACGAAAGCGTGGGGAGCAAACAGG
>ASV353
TACCGGCAGCTCGAGTGATGGCCGATGTTATTGGGCCTAAAGCGTCCGTAGCTTGCTGAACAAGTCCATCGGGAAATCCACCGGCTTAACCGGTGGACGTCCGGTGGAAACTGTTCAGCTTGGGGCCGGGAGACTCAGCGGGTACGTCTGGGGTAGGAGTGAAATCCTGTAATCCTAGACGGACCACCGATGGCGAAAGCACGCTGAGAGACCGGACCCGACAGTGAGGGACGAAAGCTGGGGTCACGAACCGG
>ASV354
TACGTAGGGTGCAAGCGTTAATCGGAATTACTGGGCGTAAAGCGTGCGCAGGCGGCTTTGCAAGACAGATGTGAAATCCCCGGGCTCAACCTGGGAACTGCATTTGTGACTGCATGGCTAGAGTACGGTAGAGGGGGATGGAATTCCGCGTGTAGCAGTGAAATGCGTAGATATGCGGAGGAACACCGATGGCGAAGGCAATCCCCTGGACCTGTACTGACGCTCATGCACGAAAGCGTGGGGAGCAAACAGG
>ASV355
TACGGAGGGGGCTAGCGTTGTTCGGAATTACTGGGCGTAAAGCGCACGTAGGCGGACCATCAAGTTGGGGGTGAAATCCCGGGGCTCAACCTCGGAACTGCCTCCAAAACTGCTGGTCTTGAGTTCGAGAGAGGTGAGTGGAATTCCGAGTGTAGAGGTGAAATTCGTAGATATTCGGAGGAACACCAGTGGCGAAGGCGGCTCACTGGCTCGATACTGACGCTGAGGTGCGAAAGCGTGGGGAGCAAACAGG
>ASV356
TACGTAGGTGGCAAGCGTTGTCCGGAATTATTGGGCGTAAAGCGCGCGCAGGTGGTTCCAAAAGTCTGATGTGAAAGCCCCCGGCTCAACCGGGGAGGGTCATTGGAAACTGGGGAACTTGAGTGCAGGAGAGGAAAGTGGAATTCCACGTGTAGCGGTGAAATGCGTAGATATGTGGAGGAACACCAGTGGCGAAGGCGACTTTCTGGCCTGTAACTGACACTGAGGCGCGAAAGCGTGGGGAGCAAACAGG
>ASV357
TACGGAGGGAGCTAGCGTTGTTCGGAATTACTGGGCGTAAAGCGCACGTAGGCGGTTACTCAAGTCAGAGGTGAAAGCCCGGGGCTCAACCCCGGAACTGCCTTTGAAACTAGGTGACTGGAATCTTGGAGAGGCGAGTGGAATTCCGAGTGTAGAGGTGAAATTCGTAGATATTCGGAAGAACACCAGTGGCGAAGGCGACTCGCTGGACAAGTATTGACGCTGAGGTGCGAAAGCGTGGGGAGCAAACAGG
>ASV358
TACGTAGGGCGCAAGCGTTGTCCGGAATTATTGGGCGTAAAGAGCTCGTAGGCGGTTTGTCGCGTCTGCTGTGAAAGCCCGGGGCTTAACCCCGGGTGTGCAGTGGGTACGGGCAGACTTGAGTGCAGTAGGGGAGACTGGAATTCCTGGTGTAGCGGTGAAATGCGCAGATATCAGGAGGAACACCGATGGCGAAGGCAGGTCTCTGGGCTGTTACTGACGCTGAGGAGCGAAAGCATGGGGAGCGAACAGG
>ASV359
TACGGAGGATCCGAGCGTTATCCGGATTTATTGGGTTTAAAGGGTGCGTAGGCGGACTAGTAAGTCAGCTGTGAAAGTTAGTGGCTCAACCACTAAATTGCAGTTGAAACTGTTGGTCTTGAGTATACATGAGGTGAGCGGAATTTGTGGTGTAGCGGTGAAATGCATAGATATCACAAGGAACTCCAATTGCGAAGGCAGCTCACTGGGGTATAACTGACGCTGAGGCACGAAGGTGCGGGTATCAAACAGG
>ASV360
CACCGGCAGCCCAAGTGATGGCCGATATTATTGGGCCTAAAGCGTCCGTAGCCAGCTGAACAGGTCCGTCGGGAAATCTGCTCGCTCAACGAGCAGGCGTCCGGCGGAAACCAGTCAGCTTGGGATCGGAAGACCCGAGGGGTACGTCTGGGGTAGGAGTGAAATCCCGTAATCCTGGACGGACCACCGGTGGCGAAAGCGCCTCGGGAAGACGAATCCGACGGTGAGGGACGAAAGCTAGGGTCACGAACCGG
>ASV361
TACGGAGGGTGCAAGCGTTACTCGGAATCACTGGGCGTAAAGAGCGTGTAGGCGGATAGATAAGTCAGAAGTGAAATCCAATAGCTTAACTATTGAACTGCTTTTGAAACTGTCTATCTAGAGTATGGGAGAGGTAGATGGAATTTCTGGTGTAGGGGTAAAATCCGTAGAGATCAGAAGGAATACCGATTGCGAAGGCGATCTACTGGAACATAACTGACGCTGAGACGCGAAAGCGTGGGGAGCAAACAGG
>ASV362
TACGGAGGGTGCAAGCGTTATCCGGATTTATTGGGTTTAAAGGGTCCGTAGGCGGATCTGTAAGTCAGTGGTGAAATCTCACAGCTTAACTGTGAAACTGCCATTGATACTGCAGGTCTTGAGTAAATTTGAAGTGGCTGGAATAAGTAGTGTAGCGGTGAAATGCATAGATATTACTTAGAACACCAATTGCGAAGGCAGGTCACTAAGATTTAACTGACGCTGATGGACGAAAGCGTGGGGAGCGAACAGG
>ASV363
TACGGAGGGCCCAAGCGTTATCCGGATTCACTGGGTTTAAAGGGTGCGCAGGCGGTCTGGTAAGTCAGTGGTGAAAGCCTTCGGCTCAACCGGAGGATAGCCATTGAAACTACCAGACTTGAGTGTAGTCGAGGCAGGCGGAATGTAGCATGTAGCGGTGAAATGCATAGATATGCTACAGAACACCGATTGCGAAAGCAGCTTGCTAGGCTACTACTGACGCTGAGGCACGAAAGCGTGGGTAGCAAACAGG
>ASV364
TACGGAGGGTGCGAGCGTTGTCCGGATTTATTGGGTTTAAAGGGTGCGTAGGCGGCCTTTTAAGTCCGGGGTGAAAGCCCGTTGCTTAACAACGGAACTGCCCTGGATACTGAGAGGCTTGAGTACAGACGAGGTTGGCGGAATGGACTGAGTAGCGGTGAAATGCATAGATACAGTCCAGAACCCCGATTGCGAAGGCAGCTGACTAGGCTGTTACTGACGCTGAGGCACGACAGCGTGGGGAGCGAACAGG
>ASV365
TACGAAGGGGGCTAGCGTTGTTCGGAATTACTGGGCGTAAAGCGCACGTAGGCGGATATTTAAGTCAGGGGTGAAATCCCGGGGCTCAACCTCGGAACTGCCTTTGATACTGGGTATCTTGAGTATGGAAGAGGTAAGTGGAATTGCGAGTGTAGAGGTGAAATTCGTAGATATTCGCAGGAACACCAGTGGCGAAGGCGGCTTACTGGTCCATTACTGACGCTGAGGTGCGAAAGCGTGGGGAGCAAACAGG
>ASV366
TACGGAGGGTCCAAGCGTTGTCCGGAATCACTGGGCGTAAAGGATGCGCAGGCGGGGCAATAAGTCAGAGGTGAAAGCCCGCGGCTTAACCGCGGAAGTGCCTTTGAAACTATTGCTCTTGAGTCCCGGAGAGGTTGCCGGAATTCGTGGTGTAGCGGTGAAATGCGTAGATATCACGAGGAACACCAGAGGCGAAAGCGGGCAACTGGACGGGTACTGACGCTGAGGCATGAGAGCGTGGGGAGCAAACAGG
>ASV367
TACGAAGGGTGCAAGCGTTACTCGGAATTACTGGGCGTAAAGCGTGCGTAGGTGGTTTGTTAAGTCTGATGTGAAAGCCCTGGGCTCAACCTGGGAATTGCATTGGATACTGGCAGGCTAGAGTGCGGTAGAGGGTAGTGGAATTCCCGGTGTAGCAGTGAAATGCGTAGAGATCGGGAGGAACATCCGTGGCGAAGGCGACTACCTGGACCAGCACTGACACTGAGGCACGAAAGCGTGGGGAGCAAACAGG
>ASV368
TACGTAGGGTGCGAGCGTTAATCGGAATTACTGGGCGTAAAGCGTGCGCAGGCGGTTATGTAAGACAGATGTGAAATCCCCGGGCTCAACCTGGGAACTGCATTTGTGACTGCATGGCTAGAGTACGGTAGAGGGGGATGGAATTCCGCGTGTAGCAGTGAAATGCGTAGATATGCGGAGGAACACCGATGGCGAAGGCAATCCCCTGGACCTGTACTGACGCTCATGCACGAAAGCGTGGGGAGCAAACAGG
>ASV369
TACGGAGGGGGCTAGCGTTGTTCGGAATTACTGGGCGTAAAGCGCACGTAGGCGGACCGGAAAGTTGGGGGTGAAATCCCGGGGCTCAACCTCGGAACTGCCTTCAAAACTATCGGTCTGGAGTTCGAGAGAGGTGAGTGGAATTCCGAGTGTAGAGGTGAAATTCGTAGATATTCGGAGGAACACCAGTGGCGAAGGCGGCTCACTGGCTCGATACTGACGCTGAGGTGCGAAAGCGTGGGGAGCAAACAGG
>ASV370
TACGAAGGGGGCTAGCGTTGCTCGGAATTACTGGGCGTAAAGGGAGCGTAGGCGGGTTACCAAGTTGGGGGTGAAAGCCCGGGGCTCAACCTCGGAATTGCCTTCAAAACTGGTAACCTTGAGGATGGAAGAGGTAAGTGGAACTCCGAGTGTAGAGGTGAAATTCGTAGATATTCGGAAGAACACCAGTGGCGAAGGCGACTTACTGGTCCATTACTGACGCTGAGGCTCGAAAGCGTGGGGAGCAAACAGG
>ASV371
TACGTAGGTGGCAAGCGTTGTCCGGATTTATTGGGCGTAAAGAGAATGTAGGCGGTCTATTAAGTTTGAAGTGAAAGCCTTCGGCTCAACCGAAGAAGTGCATCGGAAACTGGGAAACTTGAGTGCAGAAGAGGACAGTGGAACTCCATGTGTAGCGGTGAAATGCGTAGATATATGGAAGAACACCAGTGGCGAAGGCGGCTTTCTGGTCTGTAACTGACGCTGAGATTCGAAAGCATGGGTAGCAAACAGG
>ASV372
TACGTAGGTGGCAAGCGTTATCCGGAATTATTGGGCGTAAAGCGCGCGTAGGCGGTTTTTTAAGTCTGATGTGAAAGCCCACGGCTCAACCGTGGAGGGTCATTGGAAACTGGAAAACTTGAGTGCAGAAGAGGAAAGTGGAATTCCATGTGTAGCGGTGAAATGCGCAGAGATATGGAGGAACACCAGTGGCGAAGGCGACTTTCTGGTCTGCAACTGACGCTGATGTGCGAAAGCGTGGGGATCAAACAGG
>ASV373
TACGGAGGGAGCTAGCGTTGTTCGGAATTACTGGGCGTAAAGCGCGCGTAGGCGGTTACTCAAGTCAGAGGTGAAAGCCCGGGGCTCAACCCCGGAACTGCCTTTGAAACTAGGTGACTAGAATCTTGGAGAGGTCAGTGGAATTCCGAGTGTAGAGGTGAAATTCGTAGATATTCGGAAGAACACCAGTGGCGAAGGCGACTGACTGGACAAGTATTGACGCTGAGGTGCGAAAGCGTGGGGAGCAAACAGG
>ASV374
TACGGAGGGTGCAAGCGTTGTTCGGAATCATTGGGCGTAAAGCGTAGGTAGGCGGCCAGGCAAGTCTGATGTGAAAGCCCAGAGCTCAACTCTGGAGGCGCATTGGAAACTGTTTGGCTTGAGTCCGGGAAGGGCCAGTGGAATTCGTGGTGTAGGGGTGAAATCCGTAGATATCACGAAGAACACCGGCGGCGAAAGCGACTGGCTGGACCGGAACTGACGCTCAGCTACGAAAGCGTAGGTAGCGAACAGG
>ASV375
TACGTAGGGTGCGAGCGTTGTCCGGAATTACTGGGCGTAAAGGGCTCGTAGGTGGTTTGTCGCGTCGTCTGTGAAATTCCGGGGCTTAACTCCGGGCGTGCAGGCGATACGGGCATAACTTGAGTACTGTAGGGGTAACTGGAATTCCTGGTGTAGCGGTGAAATGCGCAGATATCAGGAGGAACACCGATGGCGAAGGCAGGTTACTGGGCAGTTACTGACGCTGAGGAGCGAAAGCATGGGTAGCGAACAGG
>ASV376
TACGGAGGGTGCAAGCGTTACCCGGAATCACTGGGCGTAAAGGGCGTGTAGGCGGAAGGTTAAGTCCGACTTTAAAGACCGAGGCTCAACCTCGGAAGTGGGTTGGATACTGGCATTCTTGACCTCTGGAGAGAGAACCGGAATTCCTGGTGTAGCGGTGGAATGCGTAGATACCAGGAGGAACACCGATGGCGAAGGCAGGTTCTTGGACAGAAGGTGACGCTGAGGCGCGAAAGTGTGGGGAGCGAACCGG
>ASV377
TACCGGCAGCTCGAGTGATGACCGATCTTATTGAGCCTAAAGCGTCCGTAGCCGGCCGGGCAAGTCCATCGGGAAATCCGCACGCTCAACGTGCGGGCGTCCGGTGGAAACTGCCCGGCTTGGGACCGGAAGACTCGACGGGTACGTTCGGGGTAGGAGTGAAATCCCGTAATCCTGAACGGACCACCGATGGCGAAAGCACGTCGAGAGGACGGATCCGACGGTGAGGGACGAAAGCTAGGGTCTCGAACCGG
>ASV378
TACCGGCAGCTCAAGTGATGACCGATATTATTGAGCCTAAAGCGTCCGTAGCCGGCCACGCAAGTCCATCGGGAAATCCGCACGCTCAACGTGCGGGCGTCCGGTGGAAACTGCCTGGCTTGGGACCGGAAGACTCGACGGGTACGTTCGGGGTAGGAGTGAAATCCCGTAATCCTGAACGGACCACCGATGGCGAAAGCACGTCGAGAAGACGGATCCGACGGTGAGGGACGAAAGCTAGGGTCTCGAACCGG
>ASV379
TACCGGCAGCACGAGTGATGGCCGCTCTTATTGGGCCTAAAGCGTCCGTAGCCGGCCAGTCAAGTCCGTTGGGAAATCGGCGCGCCTAACGCGTCGGCGTCCAGCGGAAACTGACTGGCTTGGGGCCGGAAGACCTGAGGGGTACGTCCGGGGTAGGAGTGAAATCCCGTAATCCTGGACGGACCACCGGTGGCGAAAGCGCCTCAGGAAGACGGACCCGACGGTGAGGGACGAAAGCTAGGGTCTCGAACCGG
>ASV380
TACGGAGGGGGCTAGCGTTGTTCGGAATTACTGGGCGTAAAGCGCACGTAGGCGGCTTTGTAAGTCAGAGGTGAAAGCCCGGAGCTCAACTCCGGAATTGCCTTTGAGACTGCATCGCTTGAATCACGGAGAGGTGGGTGGAATTCCGAGTGTAGAGGTGAAATTCGTAGATATTCGGAAGAACACCAGTGGCGAAGGCGGCCCACTGGACGTGTATTGACGCTGAGGTGCGAAAGCGTGGGGAGCAAACAGG
>ASV381
TACGAAGGGGGCTAGCGTTGTTCGGAATTACTGGGCGTAAAGCGCACGTAGGCGGATATTTAAGTCAGGGGTGAAATCCCAGAGCTCAACTCTGGAACTGCCTTTGATACTGGGTATCTTGAGTATGGAAGAGGTAAGTGGAATTGCGAGTGTAGAGGTGAAATTCGTAGATATTCGCAGGAACACCAGTGGCGAAGGCGGCTTACTGGTCCATTACTGACGCTGAGGTGCGAAAGCGTGGGGAGCAAACAGG
>ASV382
TACCGGCAGCGCGAGTGATGGCCGTTGTTATTGGGCCTAAAGCGTCCGTAGCCGGCCGAGCAAGTCCGTTGGGAAATCCACCCGCTCAACGGGTGGGCGACCAGCGGAAACTGCTCGGCTTGGGACCGGAGGACCCGAGGGGTACGTCCGGGGTAGGAGTGAAATCCTGTAATCCTGGACGGACCGCCGATGGCGAAAGCACCTCGGGAGGACGGATCCGACGGTGAGGGACGAAAGCTAGGGTCTCGAACCGG
>ASV383
TACCGGCAGCACGAGTGATGGCCGATATTATTGGGCCTAAAGCGTCCGTAGCCGGCCAGACAAGTCCGTTGGGAAATCGACGTGCCTAACACGTCGGCGTCCAGCGGAAACTGTCTGGCTTGGGGCCGGAAGACTCGAGGGGTACGTCCGGGGTAGGAGTGAAATCCCGTAATCCTGGACGGACCGCCGGTGGCGAAAGCGCCTCGAGAGGACGGACCCGACGGTCAGGGACGAAAGCTAGGGTCTCGAACCGG
>ASV384
TACGGAGGGGGCTAGCGTTGTTCGGAATTACTGGGCGTAAAGCGCACGTAGGCGGACCAGAAAGTTGGGGGTGAAATCCCGGGGCTCAACCTCGGAACTGCCCTCAAAACTATTGGTCTGGAGTTCGAGAGAGGTGAGTGGAATTCCGAGTGTAGAGGTGAAATTCGTAGATATTCGGAGGAACACCAGTGGCGAAGGCGGCTCACTGGCTCGATACTGACGCTGAGGTGCGAAAGCGTGGGGAGCAAACAGG
>ASV385
TACCGGCAGCACGAGTGATGGCCGATATTATTGGGCCTAAAGCGTCCGTAGCCGGCCGAACAAGTCCGTTGGGAAATCCACGCGCTCAACGCGTGGGCGTCCAGCGGAAACTGTTCGGCTTGGGGCCGGAAGACCTGAGGGGTACGTCCGGGGTAGGAGTGAAATCCTGTAATCCTGGACGGACCACCGGTGGCGAAAGCGCCTCAGGAAGACGGACCCGACGGTGAGGGACGAAAGCTAGGGTCTCGAACCGG
>ASV386
TACCGGCAGCTCGAGTGATGACCGCTGTTATTGGGCCTAAAGCGTCCGTAGCTGGCCGCGCAAGTCCGTCGGGAAATCCATCGGCTCAACCGATGGGCGTCCGGCGGAAACTGCTCGGCTTGGGACCGGAAGGCTCGAGGGGTACGTCCGGGGTAGGAGTGAAATCCCGTAATCCTGGACGGACCGCCGATGGCGAAAGCACCTCGAGAAGACGGATCCGACAGTGAGGGACGAAAGCTGGGGTCTCGAACCGG
>ASV387
TACCGGCAGCCCGAGTGATGACCGATCTTATTGGGCCTAAAGCGTCCGTAGCCGGCCGACCGGGTCCATCGGGAAATCCACGCGCCCAACGCGTGGGCGTCCGGTGGATACCAGTCGGCTTGGGGCCGGAAGACCCAGCGGGTACGTCCGGGGTAGGAGTGAAATCCCGTAATCCTGGACGGACCGCCGATGGCGAAAGCACGCTGGGAAGACGGACCCGACGGTGAGGGACGAAAGCTGGGGTCTCGAACCGG
>ASV388
TACGGAGGGAGCTAGCGTTGTTCGGAATTACTGGGCGTAAAGCGCACGTAGGCGGCGATTCAAGTCAGAGGTGAAAGCCCGGGGCTCAACCCCGGAACTGCCTTTGAAACTAGATTGCTAGAATCCTGGAGAGGCGAGTGGAATTCCGAGTGTAGAGGTGAAATTCGTAGATATTCGGAAGAACACCAGTGGCGAAGGCGACTCGCTGGACAGGTATTGACGCTGAGGTGCGAAAGCGTGGGGAGCAAACAGG
>ASV389
TACGTAGGGTGCAAGCGTTAATCGGAATTACTGGGCGTAAAGCGTGCGCAGGCGGTTTTGTAAGTTTGTCGTGAAAGCCCCGGGCTCAACCTGGGAATGGCGATGAAGACTGCAAGGCTTGAATCTGGCAGAGGGGGGTAGAATTCCACGTGTAGCAGTGAAATGCGTAGAGATGTGGAGGAACACCGATGGCGAAGGCAGCCCCCTGGGTCAAGATTGACGCTCATGCACGAAAGCGTGGGGAGCAAACAGG
>ASV390
TACCGGCAGCTCGAGTGATGGCCGCTATTATTGGGCCTAAAGCGTCCGTAGCCGGCCGGACAAGTCCGTCGGGAAATCCACGTGCTTAACGCGTGGGCGTCCGGCGGAAACTGTTCGGCTTGGGGCCGGAAGACCTGAGGGGTACGTCCGGGGTAGGAGTGAAATCCCGTAATCCTGGACGGACCGCCGGTGGCGAAAGCGCCTCAGGAAGACGGACCCGACGGTGAGGGACGAAAGCTAGGGTCTCGAACCGG
>ASV391
TACCGGCAGCACGAGTGATGGCCGATATTATTGGGCCTAAAGCGTCCGTAGCCGGCCAGACAAGTCCGTTGGGAAATCGACGTGCTCAACACGTTGGCGTCCAGCGGAAACTGTCTGGCTTGGGGCCGGAAGACTCGAGGGGTACGTCCGGGGTAGGAGTGAAATCCCGTAATCCTGGACGGACCGCCGGTGGCGAAAGCGCCTCGAGAGGACGGACCCGACGGTCAGGGACGAAAGCTAGGGTCTCGAACCGG
>ASV392
TACGTAGGGCGCAAGCGTTGTCCGGAATTATTGGGCGTAAAGAGCTCGTAGGCGGTTTGTCGCGTCTGCTGTGAAAGCCCGGGGCTCAACCCCGGGTCTGCAGTGGGTACGGGCAGACTAGAGTGCAGTAGGGGAGACTGGAATTCCTGGTGTAGCGGTGAAATGCGCAGATATCAGGAGGAACACCGATGGCGAAGGCAGGTCTCTGGGCTGTTACTGACGCTGAGGAGCGAAAGCATGGGGAGCGAACAGG
>ASV393
TACGTAGGGTGCAAGCGTTAATCGGAATTACTGGGCGTAAAGCGTGCGCAGGCGGTTTTGTAAGACAGAGGTGAAATCCCCGGGCTCAACCTGGGAACTGCCTTTGTGACTGCAAAGCTTGAGTGCGGCAGAGGGGGATGGAATTCCGCGTGTAGCAGTGAAATGCGTAGATATGCGGAGGAACACCGATGGCGAAGGCAATCCCCTGGGCCTGCACTGACGCTCATGCACGAAAGCGTGGGGAGCAAACAGG
>ASV394
TACGAAGGGGGCTAGCGTTGCTCGGAATGACTGGGCGTAAAGGGCGTGTAGGCGGTTTACACAGTCAGATGTGAAATCCCCGGGCTTAACCTGGGAGCTGCATTTGATACGTGTAGACTAGAGTGTGAGAGAGGGTTGTGGAATTCCCAGTGTAGAGGTGAAATTCGTAGATATTGGGAAGAACACCGGTGGCGAAGGCGGCAACCTGGCTCATGACTGACGCTGAGGCGCGAAAGCGTGGGGAGCAAACAGG
>ASV395
TACGTAGGGGGCAAGCGTTGTCCGGAATTATTGGGCGTAAAGGGCACGCAGGCGGTTTCGTCAGTCCGATGTGACAGGCCACGGCTCAACCGTGGAAGGCCATTGGAAACTGCGAAACTTGAGGACAGAAGAGGAGAGTGGAATTCCACGTGTAGCGGTGAAATGCGTAGATATGTGGAGGAACACCAGTGGCGAAGGCGACTCTCTGGTCTGTACCTGACGCTGAGGTGCGAAAGCATGGGGAGCAAACAGG
>ASV396
TACCGGCAGCTCGAGTGATGGCCGATCTTATTGGGCCTAAAGCGTCCGTAGCTGGCCTCGCAAGTCCGTCGGGAAATCCACTGGCTCAACCAGTGGGCGTCCGGCGGAAACTACGAGGCTTGGGACCGGAAGGCTCGAAGGGTACGTCCGGGGTAGGAGTGAAATCCCGTAATCCCGAACGGACCACCGATGGCGAAAGCACTTCGAGAAGACGGATCCGACAGTGAGGGACGAAAGCCAGGGTCTCGAACCGG
>ASV397
CACCGGCAGCCCAAGTGATGGCCGATATTATTGGGCCTAAAGCGTCCGTAGCTGGCCGAGCAAGTTCGTCGGGAAATCCACTCGCTTAACGAGTGGGCGTCCGGCGAAAACTGTTCGGCTTGGGACCGGAAGACCTGAAGGGTACGTCTGGGGTAGGAGTGAAATCCCGTAATCTTGGACGGACCACCGATGGCGAAAGCACTTCAGGAGGACGGATCCGACAGTGAGGGACGAAAGCTAGGGTCTCGAACCGG
>ASV398
TACAGAGGGTGCGAGCGTTAATCGGAATTACTGGGCGTAAAGCGCGCGTAGGCGGCTTGTTAAGTCGGATGTGAAATCCCTGGGCTCAACCTAGGCATTGCATTCGATACTGGCAAGCTAGAGTATGGGAGAGGAAGGTAGAATTCCAGGTGTAGCGGTGAAATGCGTAGAGATCTGGAGGAATACCGATGGCGAAGGCAGCCTTCTGGCCTAATACTGACGCTGAGGTGCGAAAGCATGGGGAGCAAACAGG
>ASV399
TACGGAGGGCGCAAGCGTTACTCGGAATCACTGGGCGTAAAGAGCGTGTAGGCGGATAAATAAGTCAGAAGTGAAATCCAATAGCTCAACTATTGAACTGCTTTTGAAACTGTTTATCTAGAGTATGGGAGAGGTAGATGGAATTTCTGGTGTAGGGGTAAAATCCGTAGAGATCAGAAGGAATACCGATTGCGAAGGCGATCTACTGGAACATAACTGACGCTGAGACGCGAAAGCGTGGGGAGCAAACAGG
>ASV400
CACCGGCAGCCCGAGTGATGGCCGATCTTATTGGGCCTAAAGCGTCCGTAGCCGGCCGGGGAGGTCCGTCGGGAAATCCACTCGCTCAACGAGTGGGCGTCCGGCGGAAACCCCTCGGCTTGGGACAGGAAGACCTGCGGGGTACGTCCGGGGTAGGAGTGAAATCCCGTAATCCTGGACGGACCACCGGTGGCGAAAGCGCCGCAGGAAGACTGATCCGACGGTGAGGGACGAAAGCTAGGGTCTCGAACCGG
>ASV401
TACGAAGGGGGCTAGCGTTGTTCGGAATTACTGGGCGTAAAGCGCACGTAGGCGGATATTTAAGTCAGGGGTGAAATCCCGCAGCTCAACTGCGGAACTGCCTTTGATACTGGGTATCTTGAGTATGGAAGAGGTAAGTGGAATTCCGAGTGTAGAGGTGAAATTCGTAGATATTCGGAGGAACACCAGTGGCGAAGGCGGCTTACTGGTCCATTACTGACGCTGAGGTGCGAAAGCGTGGGGAGCAAACAGG
>ASV402
TACCGGCAGCCCGAGTGATGGCCGATATTATTGGGCCTAAAGCGTCCGTAGCCTGCCGTGCAAGTCCATTGGGAAATCCACGTGCCTAACGCGTGGACGTCCGGTGGAAACTGCATGGCTTGGGACCAGGAGGCTCGACGGGTACGTCCGGGGTAGGAGTGAAATCCTGTAATCCTGGACGGACCACCGATGGCGAAAGCACGTCGAGAGACTGGATCCGACGGTGAGGGACGAAAGCTGGGGTCTCGAACCGG
>ASV403
TACCGGCAGCTCAAGTGATGGCCAATCTTATTGGGCCTAAAGCGTCCGTAGCTGGCCCTGAAAGTCCGTCGGGAAATCCACACGCTCAACGTGTGGGCGTCCGGCGGAAACTTCAGGGCTTGGGACCGGAAGGCTCGAGAGGTACGTCCGGGGTAGGAGTGAAATCCCGTAATCCCGAACGGACCACCGATGGCGAAAGCATCTCGAGAAGACGGATCCGACAGTGAGGGACGAAAGCTAGGGTCTCGAACCGG
>ASV404
TACCGGCAGCACGAGTGATGGCCGATATTATTGGGCCTAAAGCGTCCGTAGCTTGCTGTGTAAGTCCATTGGGAAATCCACGCGCTCAACGCGTGGGCGTCCGGTGGAAACTGCTCAGCTTGGGGCCGAGAGACTCGACGGGTACGTCCGGGGTAGGAGTGAAATCCCGTAATCCTGGACGGACCACCAATGGCGAAAGCACGTCGAGAGACCGGACCCGACAGTGAGGGACGAAAGCCAGGGTCTCGAACCGG
>ASV405
TACGGAGGGAGCTAGCGTTGTTCGGAATTACTGGGCGTAAAGCGCACGTAGGCGGTTACTCAAGTCAGAGGTGAAAGCCCGGGGCTCAACCCCGGAACTGCCTTTGAAACTAGGTAACTAGAATCCTGGAGAGGTGAGTGGAATTCCGAGTGTAGAGGTGAAATTCGTAGATATTCGGAAGAACACCAGTGGCGAAGGCGGCTCACTGGACAGGTATTGACGCTGAGGTGCGAAAGCGTGGGGAGCAAACAGG
>ASV406
TACCGGCAGCTCAAGTGATGGCCGATCTTATTGGGCCTAAAGCGTCCGTAGCTGGCCTCGCAAGTCCGTCGGGAAATCCATCAGCCCAACTGATGGGCGTCCGGCGGAAACTACAAGGCTTGGGACCGGAAGGCTCGAGGGGTACGTCCGGGGTAGGAGTGAAATCCCGTAATCCCGAACGGACCACCGATGGCGAAAGCACCTCGAGAAGACGGCTCCGACAGTGAGGGACGAAAGCCAGGGTCTCGAACCGG
>ASV407
TACGGAGGGTCCAAGCGTTGTCCGGAATCACTGGGCGTAAAGGGTGTGCAGGTGGGGCAGCAAGTCAGAGGTGAAAGCCCGCGGCTTAACCGCGGAAGTGCCTTTGAAACTGTTGCTCTTGAGTCCCGGAGAGGTTGCCGGAATTCGTGGTGTAGCGGTGAAATGCGTAGATATCACGAGGAACACCAGAGGCGAAAGCGGGCAACTGGACGGGTACTGACACTGAGGCACGAAAGCGTGGGGAGCAAACAGG
>ASV408
TACGTAGGGTGCAAGCGTTAATCGGAATTACTGGGCGTAAAGCGTGCGCAGGCGGCTATGCAAGACTGATGTGAAATCCCCGGGCTCAACCTGGGAACTGCATTAGTGACTGCATAGCTGGAGTGCGGCAGAGGGGGATGGAATTCCGCGTGTAGCAGTGAAATGCGTAGATATGCGGAGGAACACCGATGGCGAAGGCAATCCCCTGGGCCTGCACTGACGCTCATGCACGAAAGCGTGGGGAGCAAACAGG
>ASV409
TACGTAGGGGGCAAGCGTTGTCCGGAATTATTGGGCGTAAAGCGCGTGCAGGCGGCTTGTTAAGTCGGGTGTTTAAGACCGGGGCTCAACCCCGGCTCGCACCCGAAACTGGGAAGCTTGAGTGTAGGAGAGGAAAGTGGAATTCCACGTGTAGCGGTGAAATGCGTAGAGATGTGGAGGAACACCAGTGGCGAAGGCGACTTTCTGGCCTATAACTGACGCTGAGGCGCGAAAGCGTGGGGAGCAAACAGG
>ASV410
TACGTAGGTGGCAAGCGTTGTCCGGATTTATTGGGCGTAAAGCGAGCGCAGACGGTTATTTAAGTCTGAAGTGAAAGCCCTCAGCTCAACTGAGGAATGGCTTTGGAAACTGGATGACTTGAGTGCAGTAGAGGAAAGTGGAACTCCATGTGTAGCGGTGAAATGCGTAGATATATGGAAGAACACCAGTGGCGAAGGCGGCTGTCTGGTCTGTAACTGACGCTGAGGCTCGAAAGCATGGGTAGCAAACAGG
>ASV411
TACGTAGGGTGCAAGCGTTAATCGGAATTACTGGGCGTAAAGCGTGCGCAGGCGGTTCGGAAAGAAAGATGTGAAATCCCAGAGCTCAACTTTGGAACTGCATTTTTAACTACCGGACTAGAGTGTGTCAGAGGGGGGTGGAATTCCGCGTGTAGCAGTGAAATGCGTAGAGATGCGGAGGAACACCGATGGCGAAGGCAGCCCCCTGGGATAACACTGACGCTCATGTACGAAAGCGTGGGTAGCAAACAGG
>ASV412
TACCGGCAGCACGAGTGATGGCCGATTTTATTGGGCCTAAAGCGTTCGTAGCCGGCCGGACAAGTCCGTTGGGAAATCGACGCGCCTAACGCGTCGGCGTCCAGCGGAAACTGTCCGGCTTGGGGCCGGAAGACTCGAGGGGTACGTCCGGGGTAGGAGTGAAATCCCGTAATCCTGGACGGACCGCCGGTGGCGAAAGCGCCTCGAGAGGACGGACCCGACGGTGAGGGACGAAAGCTGGGGTCTCGAACCGG
>ASV413
TACCGGCAGCCCAAGTGATGGCCGATATTATTGGGCCTAAAGCGTCCGTAGCCGGCCGGACAAGTCCGTTGGGAAATCCACGCGCTCAACGCGTGGGCGTCCAGCGGAAACTGTCCGGCTTGGGGCCGGAGGACTCGAGGGGTACGTCCGGGGTAGGAGTGAAATCCCGTAATCCTGGACGGACCACCGGTGGCGAAAGCGCCTCGAGAGGACGGACCCGACGGTGAGGGACGAAAGCCAGGGTCTCGAACCGG
>ASV414
TACGTAGGGCGCAAGCGTTGTCCGGAATTATTGGGCGTAAAGAGCTTGTAGGTGGCTTGTCGCGTCTGCCGTGAAAACCCGAGGCTCAACCTCGGGCGTGCGGTGGGTACGGGCAGGCTAGAGTGTGGTAGGGGAGACTGGAACTCCTGGTGTAGCGGTGATATGCGCAGATATCAGGAAGAACACCGATGGCGAAGGCAGGTCTCTGGGCCATTACTGACACTGAGAAGCGAAAGCATGGGGAGCGAACAGG
>ASV415
TACCGGCAGCACGAGTGATGGCCGCTCTTATTGGGCCTAAAGCGTCCGTAGCTGGCCGCGCAAGTCCATCGGGAAATCCGCACGCTTAACGTGCGGGCGTCCGGTGGAAACTGCGTGGCTTGGGACCGGAAGATCCAGAGGGTACGTCCGGGGTAGGAGTGAAATCCTGTAATCCTGGACGGACCACCGGTGGCGAAAGCGCTCTGGAAAGACGGATCCGACGGTGAGGGACGAAAGCTCGGGTCACGAACCGG
>ASV416
TTCCAGCTCCAATAGCGTATATTAAAGTTGTTGCAGTTAAAACGTCCGTAGTCAAACTTTAGTCTTACCGGCGTAGTGGCCTGGTCTTCATTGACCAAGCTCATTGCTGCCGGAGACTCCACGTCCATTGACTCCTAGTCCTCGTGGCTAGGGTTTTCTGGACAATTACCATGAGCAAATCAGAGTGTTTAAAGCAGGCTTTTAAGCTTGAATGTGTTAGCATGGAATAATGAAATATGACTTTAGTCCTATTTTCGTTGGTTTAGGTACTTCAGTAATGATGAATAGAAACGGTTAGGGGCATTTGTATTTGGTCGCTAGAGGTGAAATTCTTGGATTGACCGAAGACAAACTACTGCGAAAGCATTTGACCCGGGACGTTTTCATTGATCAAGGTCTAAAGTTAAGGGATCGAAGACG
>ASV417
TACGTAGGGTACGAGCGTTGTCCGGAATTATTGGGCGTAAAGAGCTCGTAGGTGGTTGGTCACGTCTGCTGTGGAAACGCAACGCTTAACGTTGCGCGTGCAGTGGGTACGGGCTGACTAGAGTGCAGTAGGGGAGTCTGGAATTCCTGGTGTAGCGGTGAAATGCGCAGATATCAGGAGGAACACCGGTGGCGAAGGCGGGACTCTGGGCTGTAACTGACACTGAGGAGCGAAAGCATGGGGAGCGAACAGG
>ASV418
TACCGGCAGCGCAAGTGATGGCCGTTGTTATTGGGCCTAAAGCGTCCGTAGCCGGCCGAGCAAGTCCGTTGGGAAATCCACCCGCTCAACGGGTGGGCGACCAGCGGAAACTGCTCGGCTTGGGACCGGAAGACCCGAGGGGTACGTCTGGGGTAGGAGTGAAATCCCGTAATCCTGGACGGACCGCCGATGGCGAAAGCACCTCGGGAGGACGGATCCGACGGTGAGGGACGAAAGCTAGGGTCTCGAACCGG
>ASV419
TACGTAGGGTGCAAGCGTTAATCGGAATTACTGGGCGTAAAGCGTGCGCAGGCGGTTTTGTAAGACAGTGGTGAAATCCCCGGGCTCAACCTGGGAACTGCCATTGTGACTGCAAGGCTAGAGTGCGGCAGAGGGGGATGGAATTCCGCGTGTAGCAGTGAAATGCGTAGATATGCGGAGGAACACCGATGGCGAAGGCAATCCCCTGGGCCTGCACTGACGCTCATGCACGAAAGCGTGGGGAGCAAACAGG
>ASV420
TACGAAGGGTGCAAGCGTTACTCGGAATTACTGGGCGTAAAGCGTGCGTAGGTGGTTGTTTAAGTCTGTTGTGAAAGCCCTGGGCTCAACCTGGGAATTGCAGTGGATACTGGGCGACTAGAGTGTGGTAGAGGGTAGTGGAATTCCTGGTGTAGCAGTGAAATGCGTAGAGATCAGGAGGAACATCCATGGCGAAGGCAGCTACCTGGACCAACACTGACACTGAGGCACGAAAGCGTGGGGAGCAAACAGG
>ASV421
CACCGGCAGCCCAAGTGATGGCCGCTATTATTGGGCCTAAAGCGTCCGTAGCTGGCCGTTCAGGTCCGTCGGGAAATCCACTGGCTTAACCAGTGGGCGTCCGGCGGAAACCGTTCGGCTTGGGACAGGGAGACCAGAGGGGTACGTCCGGGGTAGGAGTGAAATCCCGTAATCCTGGACGGACCATCGGTGGCGAAAGCGCCTCTGGAGAACTGATCCGACAGTGAGGGACGAAAGCTGGGGTCTCGAACCGG
>ASV422
TACGTAGGGTGCAAGCGTTAATCGGAATTACTGGGCGTAAAGCGTGCGCAGGCGGTTCGGAAAGAAAGATGTGAAATCCCAGAGCTTAACTTTGGAACTGCATTTTTAACTACCGGGCTAGAGTGTGTCAGAGGGAGGTGGAATTCCGCGTGTAGCAGTGAAATGCGTAGATATGCGGAGGAACACCGATGGCGAAGGCAGCCTCCTGGGATAACACTGACGCTCATGCACGAAAGCGTGGGGAGCAAACAGG
>ASV423
TACGTAGGGACCAAGCGTTATCCGGAATTACTGGGCGTAAAGGGTGCGCAGGCGGGCACATAAGTCCGACGTGAAAGCCCCGGGCTCAACCCGGGAAGGGCGCCGGAAACTATGTGTCTTGAGGACCAGAGAGGCAAGGAGAATTCCTGGTGTAGCGGTGAAATGCGTAGATATCAGGAGGAATGCCAGTGGCGAAAGCGCCTTGCTGGATGGTTCCTGACGCTGAGGCACGAAAGCGTGGGTAGCCAACGGG
>ASV424
TACCGGCAGCTCGAGTGATGGCCGATTTTATTGGGCCTAAAGCGTCCGTAGCCGGCCACGCAAGTCCATCGGGAAATCCGCCAGCCTAACTGGCGGGCGTCCGGTGGAAACTGCGTGGCTTGGGACCGGAAGACCCAACAGGTACGTCTTGGGTAGGAGTGAAATCCCGTAATCCTGGACGGACCACCGATAGCGAAAGCATGTTGGGAAGACGGATCCGACGGTGAGGGACGAAAGCCAGGGTCTCGAACCGG
>ASV425
CACCGGCAGCCCGAGTGATGGCCGATATTATTGGGCCTAAAGCGTCCGTAGCTGGCCGAGCAAGTTCGTCGGGAAATCCACGCGCCTAACGTGTGGGCGTCCGGCGAAAACTGTTCGGCTTGGGACCGGAAGACCCGAGGGGTACGTCCGGGGTAGGAGTGAAATCCCGTAATCCTGGACGGACCACCGATGGCGAAAGCACCTCGGGAGGACGGATCCGACAGTGAGGGACGAAAGCTAGGGTCTCGAACCGG
>ASV426
TACCGGCAGCACGAGTGATGGCCGCTATTATTGGGCCTAAAGCGTCCGTAGCCGGCCGAGCAAGTTCGTTGGGAAATCTGCCCGCTTAACGGGCAGGCGTCCGGCGAAAACTGTTCGGCTTGGGGCCGGGAGATCTGAGGGGTACGTCTGGGGTAGGAGTGAAATCCTGTAATCCTGGACGGACCACCGGTGGCGAAAGCGCCTCAGAAAAACGGACCCGACGGTGAGGGACGAAAGCTAGGGTCTCGAACCGG
>ASV427
TACCGGCAGCACAAGTGATGGCCAATCTTATTGGGCCTAAAGCGTCCGTAGCCGGCCGAGCGGGTCCGTCGGGAAATCCACGCGCTCAACGCGTGGGCGTCCGGCGGAAACCACTCGGCTTGGGGCCGGAGGACTCGAGGGGTACGTCCGGGGTAGGAGTGAAATCCCGTAATCCTGGACGGACCGCCGATGGCGAAAGCACCTCGAGAGGACGGACCCGACGGTGAGGGACGAAAGCCAGGGTCTCGAACCGG
>ASV428
TACGTAGGGCGCGAGCGTTGTCCGGAATTATTGGGCGTAAAGAGCTCGTAGGCGGCTGGTCGCGTCTGTCGTGAAATCCTCTGGCTTAACTGGGGGCTTGCGGTGGGTACGGGCCGGCTTGAGTGCGGTAGGGGAGACTGGAACTCCTGGTGTAGCGGTGGAATGCGCAGATATCAGGAAGAACACCGGTGGCGAAGGCGGGTCTCTGGGCCGTTACTGACGCTGAGGAGCGAAAGCGTGGGGAGCGAACAGG
>ASV429
TACGTAGGTGGCAAGCGTTGTCCGGATTTATTGGGCGTAAAGCGAGCGCAGGCGGTTTCTTAAGTCTGATGTGAAAGGCAGTGGCTCAACCATTGTGTGCATTGGAAACTGGGAGACTTGAGTGCAGGAGAGGAGAGTGGAATTCCATGTGTAGCGGTGAAATGCGTAGATATATGGAAGAACACCAGTGGCGAAGGCGGCTGTCTGGTCTGTAACTGACGCTGAGGCTCGAAAGCATGGGTAGCAAACAGG
>ASV430
TACGTAGGTGGCAAGCGTTGTCCGGATTTATTGGGCGTAAAGCGAGCGCAGGCGGAAAAATAAGTCTGATGTGAAAGCCCTCGGCTTAACCGAGGAACTGCATCGGAAACTGTTTTTCTTGAGTGCAGAAGAGGAGAGTGGAACTCCATGTGTAGCGGTGGAATGCGTAGATATATGGAAGAACACCAGTGGCGAAGGCGGCTCTCTGGTCTGCAACTGACGCTGAGGCTCGAAAGCATGGGTAGCGAACAGG
>ASV431
TACCGGCAGCACGAGTGATGGCCGATCTTATTGGGCCTAAAGCGTCCGTAGCCGGCCAGACAAGTCCGTTGGGAAATCCACGCGCTCAACGCGTGGGCGTCCAGCGGAAACTATCTGGCTTGGGGCCGGAAGACTCGAGGGGTACGTCCGGGGTAGGAGTGAAATCCCGTAATCCTGGACGGACCACCGGTGGCGAAAGCGCCTCGAGAAGACGGACCCGACGGTGAGGGACGAAAGCCAGGGTCTCGAACCGG
>ASV432
TACGGAGGGTCCAAGCGTTGTCCGGAATCACTGGGCGTAAAGGGTGTGCAGGTGGGGCAGCAAGTCAGGGGTGAAATCCCGCGGCTTAACCGCGGAAGTGCCCTTGAAACTGTTGCTCTTGAGTCCCGGAGAGGCTGCCGGAATTCGTGGTGTAGCGGTGAAATGCGTAGATATCACGAGGAACACCAGAGGCGAAAGCGGGCAGCTGGACGGGTACTGACACTGAGGCACGAAAGCGTGGGGAGCAAACAGG
>ASV433
TACATAGGGTGCAAGCGTTGTCCGGAATTATTGGGCGTAAAGAGCTCGTAGGTCGTTTGTCGCGTCGATTGTGAAAATCTGAGGCTCAACCTCAGACCTGCAGTCGATACGGGCAAACTAGAGTGTGGTAGGGGAGACTGGAATTCCTGGTGTAGCGGTGGAATGCGCAGATATCAGGAGGAACACCAATGGCGAAGGCAGGTCTCTGGGCCATAACTGACACTGAGGAGCGAAAGTGCGGGGAGCGAACAGG
>ASV434
TACGGAGGGTGCAAGCGTTAATCGGAATTACTGGGCGTAAAGCGCGCGTAGGTGGCTAAATAAGCCGGTTGTGAAAGCCCCGGGCTCAACCTGGGAACGGCATCCGGAACTGTTTGGCTAGAGTGCAGGAGAGGAAGGTGGAATTCCCGGTGTAGCGGTGAAATGCGTAGAGATCGGGAGGAATACCAGTGGCGAAGGCGGCCTTCTGGACTGACACTGACACTGAGGTGCGAAAGCGTGGGTAGCAAACAGG
>ASV435
GACGGAGGGTGCAAGCGTTGTTCGGAATCATTGGGCGTAAAGCGCGCGCAGGCGGCCGAGCGGGTCCGGTGTGAAACCCCGGGGCTTAACTCCGGAGGTGCATCGGAAACTGTTCGGCTTGAGTCCGGGAGGGGCCTGTGGAATTCCTGGTGTAGGGGTGAAATCCGTAGAGATCAGGAGGAACACCGGCGGCGAAAGCGACAGGCTGGACCGGGACTGACGCTGAGGCGCGAAAGCGCGGGTAGCGAACAGG
>ASV436
TACAGAGGGTGCGAGCGTTAATCGGAATTACTGGGCGTAAAGCGCGCGTAGGCGGCTTGTTAAGTCAAATGTGAAATCCCCGAGCTTAACTTGGGCATTGCATTCGATACTGGCAAGCTAGAGTATGGGAGAGGAAGGTAGAATTCCAGGTGTAGCGGTGAAATGCGTAGAGATCTGGAGGAATACCGATGGCGAAGGCAGCCTTCTGGCCTAATACTGACGCTGAGGTGCGAAAGCATGGGGAGCAAACAGG
>ASV437
AACGTAGGGGCCGAGCGTTATCCGGAATTACTGGGCGTAAAGCGCGTGCAGGCGGACGTGCAAGTCGGACGTGAAAGCTCCCGGCCCAACTGGGAGAGGTCGTTCGAGACTGCGCGACTGGAGGGTGGTAGAGGCAAGTGGAATTCCCGGTGTAGTGGTGAAATGCGTAGATATCGGGAGGAACACCAGAGGCGAAGGCGGCTTGCTGGGCCAACCCTGACGCTAAGACGCGAAAGCCAGGGGAGAGAACGGG
>ASV438
TACCGGCAGCACGAGTGATGGCCGATCTTATTGGGCCTAAAGCGTCCGTAGCTGGCCGAGCAAGTCCGTCGGGAAATTCACCAGCCCAACTGGTGAGCGTCCGGCGGAAACTGTTCGGCTTGGGACCGGAAGACCCGAGGGGTACGTCCGGGGTAGGAGTGAAATCCCGTAATCCTGGACGGACCGCCGATGGCGAAAGCACCTCGGGAAGACGGATCCGACAGTGAGGGACGAAAGCTGGGGTCTCGAACCGG
>ASV439
TACGGAGGGTGCGAGCGTTAATCGGAATTACTGGGCGTAAAGCGTGCGTAGGCGGCTTGGTAAGCCGGTTGTGAAAGCCCCGGGCTCAACCTGGGAATGGCATCCGGAACTGTCAGGCTAGAGTGCAGGAGAGGAAGGTAGAATTCCCGGTGTAGCGGTGAAATGCGTAGAGATCGGGAGGAATACCAGTGGCGAAGGCGGCCTTCTGGACTGACACTGACGCTGAGGTACGAAAGCGTGGGTAGCAAACAGG
>ASV440
TACCGGCAGCCCGAGTGATGACCGATCTTATTGGGCCTAAAGCGTCCGTAGCCGGCCGGACGGGTCCGTCGGGAAATCCACGCGCCCAACGCGTGGGCGTCCGGCGGATACCATCCGGCTTGGGACCGAACGACCCGAGGGGTACGTCCGGGGTAGGAGTGAAATCCCGTAATCCCGGACGGACCGCCGATGGCGAAAGCACCTCGGGAAGACGGATCCGACGGTGAGGGACGAAAGCTGGGGTCTCGAACCGG
>ASV441
TACGTAGGGTGCGAGCGTTGTCCGGAATTATTGGGCGTAAAGAGCTTGTAGGCGGTTTGTCGCGTCTGCTGTGAAAATTCGGGGCTTAACTCCGGACGTGCAGTGGGTACGGGCAGGCTAGAGTGTGGTAGGGGAGACTGGAATTCCTGGTGTAGCGGTGAAATGCGCAGATATCAGGAGGAACACCGATGGCGAAGGCAGGTCTCTGGGCCATAACTGACGCTGAGAAGCGAAAGCATGGGGAGCGAACAGG
>ASV442
CACCGGCAGCCCAAGTGATGGCCGCTATTATTGGGCCTAAAGCGTCCGTAGCCGGCCGTGCAGGTCCGTCGGGAAATCCACTGGCTTAACCAGTGGGCGTCCGGCGGAAACCGTTCGGCTTGGGACAGGGAGACCAGAGGGGTACGTCCGGGGTAGGAGTGAAATCCCGTAATCCTGGACGGACCATCGGTGGCGAAAGCGCCTCTGGAGAACTGATCCGACGGTGAGGGACGAAAGCTGGGGTCTCGAACCGG
>ASV443
TACGAAGGGGGCTAGCGTTGCTCGGAATCACTGGGCGTAAAGGGCGCGTAGGCGGCCATTCAAGTCGGGGGTGAAAGCCTGTGGCTCAACCACAGAATTGCCTTCGATACTGTTTGGCTTGAGTTTGGTAGAGGTTGGTGGAACTGCGAGTGTAGAGGTGAAATTCGTAGATATTCGCAAGAACACCAGTGGCGAAGGCGGCCAACTGGACCAATACTGACGCTGAGGCGCGAAAGCGTGGGGAGCAAACAGG
>ASV444
TACGTAGGTCCCGAGCGTTGTCCGGATTTATTGGGCGTAAAGCGAGCGCAGGCGGTTAGATAAGTCTGAAGTTAAAGGCTGTGGCTTAACCATAGTACGCTTTGGAAACTGTTTAACTTGAGTGCAAGAGGGGAGAGTGGAATTCCATGTGTAGCGGTGAAATGCGTAGATATATGGAGGAACACCGGTGGCGAAAGCGGCTCTCTGGCTTGTAACTGACGCTGAGGCTCGAAAGCGTGGGGAGCAAACAGG
>ASV445
TACGGAGGGGGCTAGCGTTGTTCGGAATTACTGGGCGTAAAGCGCACGTAGGCGGACTGGAAAGTTGGGGGTGAAATCCCGGGGCTCAACCTCGGAACTGCCTTCAAAACTATCGGTCTGGAGTTCGAGAGAGGTGAGTGGAATTCCGAGTGTAGAGGTGAAATTCGTAGATATTCGGAGGAACACCAGTGGCGAAGGCGGCTCACTGGCTCGATACTGACGCTGAGGTGCGAAAGCGTGGGGAGCAAACAGG
>ASV446
TACGGAGGGGGCTAGCGTTGTTCGGAAATACTGGGCGTAAAGCGAACGTAGGCGGCTTGGCAAGTCAGGGGTGAAATCCCAGTGCTCAACACTGGAACTGCCTTTGAAACTGCCAGGCTTGAATCCTGGAGAGGCGAGTGGAATTCCGAGTGTAGAGGTGAAATTCGTAGATATTCGGAAGAACACCAGTGGCGAAGGCGACTCGCTGGACAGGTATTGACGCTGAGGTTCGAAAGCGTGGGGAGCAAACAGG
>ASV447
TACCGGCAGCCCGAGTGATGGCCGATGTTATTGGGCCTAAAGCGTCCGTAGCTGGCCGAACAAGTCCGTCGGGAAATCCACGCGCTTAACGCGTGGGCGACCGGCGGAAACTGTTCGGCTTGGGGCCGGAAGACCAGAGGGGTACGTCCGGGGTAGGAGTGAAATCCCGTAATCCTGGACGGACCGCCGGTGGCGAAAGCGCCTCTGGAAGACGGACCCGACAGTGAGGGACGAAAGCTGGGATCTCGAACCGG
>ASV448
TACGTAGGGTGCAAGCGTTAATCGGAATTACTGGGCGTAAAGCGTGCGCAGGCGGTTATGTAAGACAGTTGTGAAATCCCCGGGCTCAACCTGGGAATTGCATCTGTGACTGCATAGCTAGAGTACGGTAGAGGGGGATGGAATTCCGCGTGTAGCAGTGAAATGCGTAGATATGCGGAGGAACACCGATGGCGAAGGCAATCCCCTGGACCTGTACTGACGCTCATGCACGAAAGCGTGGGGAGCAAACAGG
>ASV449
TACGGGGGGGGCAAGCGTTGTTCGGAATTACTGGGCGTAAAGCGCGTGTAGGCGGCTCATCAAGTCAGACGTGAAAGCCTCAGGCTCAACCTGAGAACGGCGTTTGATACTGTCGAGCTAGAGTGTGGAAGAGGCTATTGGAATTCCGTGTGTAGCGGTGAAATGCGTAGATATACGGAGGAACACCAGCGGCGAAGGCGGATAGCTGGGCCAACACTGACGCTGAGACGCGAAAGCTAGGGGAGCAAACGGG
>ASV450
TACGAAAGGGGCAAGCGTTATCCGAAATGATTGGGCGTAAAGAGTTTGTAGGTGGAATAGTGAGTTGTACATGAAAATTTGAATTGATTGTTTAAAACTATGTATAATATTCTAAATTCTTGAGTAAAATAGAGGACAACATAATTTTATATTTAGGAGTGAAATCCATTTAGTTATAAAGGAATGCCAAAAGCGAAAGCAGTTGTCTAGATTTAACTGACACTAAGGAACGAAAGCATAGGGAGCAAACAGG
>ASV451
TACCGGCAGCACGAGTGATGGCCGATCTTATTGGGCCTAAAGCGTCCGTAGCTGGCCAGACAAGTCCGTTGGGAAATCTGCGCGCTTAACGCGCAGGCGTCCAGCGGAAACTGTCTGGCTTGGGGCCGGAAGACTCGAGGGGTACGTCCGGGGTAGGAGTGAAATCCTATAATCCTGGACGGACCGCCGGTGGCGAAAGCGCCTCGAGAGGACGGACCCGACAGTGAGGGACGAAAGCCAGGGTCTCGAACCGG
>ASV452
TACGAAGGGTGCAAGCGTTAATCGGAATTACTGGGCGTAAAGCGCGCGTAGGTGGTTCAGCAAGTTGGAGGTGAAATCCCCGGGCTCAACCTGGGAACTGCCTCCAAAACTACTGAGCTAGAGTACGGTAGAGGGTAGTGGAATTTCCTGTGTAGCGGTGAAATGCGTAGATATAGGAAGGAACACCAGTGGCGAAGGCGACTACCTGGACTGATACTGACACTGAGGTGCGAAAGCGTGGGGAGCAAACAGG
>ASV453
CACCGGCAGCCCAAGTGATGGCCGATATTATTGGGCCTAAAGCGTCCGTAGCCAGCTGAACAGGTCCGTTGGGAAATCTGCTCGCTCAACGAGCAGGCGTCCGGCGGAAACCAGTCAGCTTGGGACCGAGAGGACCGAAGGGTACGTCTGGGGTAGGAGTGAAATCCCGTAATCCTGGACGGACCACCGATGGCGAAAGCACTTCGGTAGATCGGATCCGACGGTGAGGGACGAAAGCTAGGGTCACGAACCGG
>ASV454
TACGTAGGTGGCAAGCGTTGTCCGGATTTATTGGGCGTAAAGCGAGCGCAGGCGGTTTCTTAAGTCTGATGTGAAAGCCCTCGGCTCAACCGAGGAAGTGCTTCGAAAACTGGTAAACTTGAGTGCAGAAGAGGAAAGTGGAACTCCATGTGTAGCGGTGGAATGCGTAGATATATGGAGGAACACCGGAGGCGAAAGCGGCTCTCTGGCCTGTAACTGACACTGAGGCTCGAAAGCGTGGGGAGCAAACAGG
>ASV455
TACGGAGGGTGCAAGCGTTACCCGGAATCACTGGGCGTAAAGGGCGTGTAGGCGGTTACCTAAGTCCGATTTTAAAGACCGAAGCTCAACTTCGGGAGTGGATTGGATACTGAGTGACTTGACCTCTGGAGAGGAAACCGGAATTCCTGGTGTAGCGGTGGAATGCGTAGATACCAGGAGGAACACCAATGGCGAAGGCAGGTTTCTGGACAGAAGGTGACGCTGAGGCGCGAAAGTGTGGGGAGCGAACCGG
>ASV456
TACCGGCAGCACGAGTGATGGCCGATCTTATTGGGCCTAAAGCGTCCGTAGCCGGCCAGACAAGTCCGTTGGGAAATCGACGCGCTCAACGCGTCGGCGTCCAGCGGAAACTGTCTGGCTTGGGGCCGGAAGACTCGAGGGGTACGTCCGGGGTAGGAGTGAAATCCCGTAATCCTGGACGGACCGCCGGTGGCGAAAGCGCCTCGAGAGGACGGACCCGACGGTGAGGGACGAAAGCCAGGGTCTCGAACCGG
>ASV457
TACGTAGGGACCAAGCGTTATCCGGAATTACTGGGCGTAAAGGGTGCGCAGGCGGGCATGCAAGTCCGACGTGAAAGCCCCGAGCTTAACTCGGGAAGTGCGCCGGATACTGCATGTCTTGAGGACCAGAGAGGCAGAGAGAATTCCTGGTGTAGCGGTGAAATGCGTAGATATCAGGAGGAATACCTGTGGCGAAAGCGCTCTGCTGGATGGTTCCTGACGCTGAGGCACGAAAGCGTGGGTAGCAAACGGG
>ASV458
TACAGAGGGTGCGAGCGTTAATCGGATTTACTGGGCGTAAAGCGCGCGTAGGTGGTTAATTAAGTCAAATGTGAAATCCCCGAGCTTAACTTGGGAATTGCATTCGATACTGGTTAGCTAGAGTATGGGAGAGGATGGTAGAATTCCAGGTGTAGCGGTGAAATGCGTAGAGATCTGGAGGAATACCGATGGCGAAGGCAGCCATCTGGCCTAATACTGACACTGAGGTGCGAAAGCATGGGGAGCAAACAGG
>ASV459
TACGTAGGTCCCAAGCGTTGTCCGGATTTATTGGGCGTAAAGCGAGCGCAGGTGGTTTCTTAAGTCTGATGTAAAAGGCAGTGGCTCAACCATTGTGTGCATTGGAAACTGGGAGACTTGAGTGCAGGAGAGGAGAGTGGAATTCCATGTGTAGCGGTGAAATGCGTAGATATATGGAAGAACACCAGTGGCGAAGGCGGCTCTCTGGCCTGTAACTGACACTGAGGCTCGAAAGCGTGGGGAGCAAACAGG
>ASV460
TACGTAGGGTGCGAGCGTTGTCCGGAATTATTGGGCGTAAAGAGCTTGTAGGCGGTTTGTCGCGTCTGCCGTGAAAATCCGGGGCTCAACCCCGGACTTGCGGTGGGTACGGGCAGACTAGAGTGTGGTAGGGGAGACTGGAATTCCTGGTGTAGCGGTGAAATGCGCAGATATCAGGAGGAACACCGATGGCGAAGGCAGGTCTCTGGGCCATTACTGACGCTGAGAAGCGAAAGCATGGGGAGCGAACAGG
>ASV461
CACCGGCAGCCCGAGTGATAGCCGATATTATTGGGCCTAAAGCGTCCGTAGCTGGCCGGGGAGGTCCGTCGGGAAATCCACTCGCTCAACGAGTGGGCGTCCGGCGGAAACCCTCCGGCTTGGGACCGGAAGACCGAAGGGGTACGTCTGGGGTAGGAGTGAAATCCCGTAATCCTGGACGGACCACCGGTGGCGAAAGCGCCTTCGGAGGACGGATCCGACAGTGAGGGACGAAAGCTAGGGTCTCGAACCGG
>ASV462
TACGGAGGGTCCAAGCGTTAATCGGAATTACTGGGCGTAAAGCGTGCGCAGGCGGTTTGTTAAGCGAGATGTGAAAGCCCCGGGCTCAACCTGGGAATTGCATTTCGAACTGGCAAACTAGAGTCTTGTAGAGGGGGGTAGAATTCCAGGTGTAGCGGTGAAATGCGTAGAGATCTGGAGGAATACCGGTGGCGAAGGCGGCCCCCTGGACAAAGACTGACGCTCAGGCACGAAAGCGTGGGGAGCAAACAGG
>ASV463
TACCGGCAGCTCGAGTGATGACCGATATTATTGGGCCTAAAGCGTCCGTAGCCGGCCACGTAGGTCCGTCGGGAAATCCACTCGCTTAACGAGTGGGCGTCCGGCGGAAACCACGTGGCTTGGGGCCGGAAGACCTGAGGGGTACGTCTGGGGTAGGAGTGAAATCCCGTAATCCTGGACGGACCGCCGGTGGCGAAAGCGCCTCAGGAAGACGGACCCGACGGTGAGGGACGAAAGCTAGGGTCTCGAACCGG
>ASV464
TACGGAGGGGGCTAGCGTTGTTCGGAATTACTGGGCGTAAAGCGCACGTAGGCGGACCGGAAAGTTGGGGGTGAAATCCCGGGGCTCAACCTCGGAACGGCCTTCAAAACTACTGGTCTGGAGTTCGAGAGAGGTGAGTGGAATTCCGAGTGTAGAGGTGAAATTCGTAGATATTCGGAGGAACACCAGTGGCGAAGGCGGCTCACTGGCTCGAGACTGACGCTGAGGTGCGAAAGCGTGGGGAGCAAACAGG
>ASV465
TACGTAGGGTGCAAGCGTTGTCCGGAATTATTGGGCGTAAAGAGCTCGTAGGCGGTTTGTTGCGTCGGCTGTGAAAACCTGAGGCTCAACCTCAGGCCTGCAGTCGATACGAGCAGACTAGAGTGTTGCAGGGGAGACTGGAATTCCTGGTGTAGCGGTGAAATGCGCAGATATCAGGAGGAACACCGGTGGCGAAGGCGGGTCTCTGGGCAACAACTGACGCTGAGGAGCGAAAGCGTGGGGAGCGAACAGG
>ASV466
TACGGAGGGTGCAAGCGTTACTCGGAATCACTGGGCGTAAAGAGCGTGTAGGCGGATAGATAAGTCAGAAGTGAAATCCTATGGCTCAACCATAGAACTGCTTTTGAAACTGTCTATCTAGAGTATGGGAGAGGTAGATGGAATTTCTGGTGTAGGGGTAAAATCCGTAGAGATCAGAAGGAATACCGATTGCGAAGGCGATCTACTGGAACATTACTGACGCTGAGACGCGAAAGCGTGGGGAGCAAACAGG
>ASV467
TACGTAGGTGGCAAGCGTTGTCCGGATTTATTGGGCGTAAAGCGAGCGCAGGCGGTTTCTTAAGTCTGATGTGAAAGCCTTCGGCTCAACCGAGGAAGTGCTTCGAAAACTGGTAAACTTGAGTGCAGAAGAGGAAAGTGGAACTCCATGTGTAGCGGTGAAATGCGTAGATATATGGAAGAACACCAGTGGCGAAGGCGGCTGTCTGGTCTGTAACTGACGCTGAGGCTCGAAAGCATGGGTAGCAAACAGG
>ASV468
TACGTAGGTGGCAAGCGTTGTCCGGATTTATTGGGCGTAAAGCGAGCGCAGGCGGTCTTTTAAGTCTGATGTGAAAGCCCTCGGCTTAACCGAGGAAGGTCATTGGAAACTGGAGGACTTGAGTGCAGAAGAGGAGAGTGGAATTCCATGTGTAGCGGTGAAATGCGTAGATATATGGAGGAACACCAGTGGCGAAGGCGACTCTCTGGTCTGTAACTGACGCTGAGGCTCGAAAGCGTGGGGAGCAAACAGG
>ASV469
TACGGAGGGTCCGAGCGTTAATCGGAATTACTGGGCGTAAAGCGCGCGTAGGTGGTTCAGTCAGTCAGATGTGAAAGCCCCGGGCTCAACCTGGGAACTGCACCTGATACTGCTGAGCTAGAGTACGGTAGAGGGTAGTGGAATTTCCGGTGTAGCGGTGAAATGCGTAGAGATCGGAAGGAACACCAGTGGCGAAGGCGACTACCTGGACCGATACTGACACTGAGGTGCGAAAGCGTGGGTAGCAAACAGG
>ASV470
TACCGGCAGCACGAGTGATGGCCGATCTTATTGGGCCTAAAGCGTCCGTAGCCGGCCAGTCAAGTTCGTCGGGAAATCTGCCCGCTTAACGGGCAGGCGTCCGGCGAAAACTGACTGGCTTGGGGCCGGGAGATCTGAGGGGTACGTCCGGGGTAGGAGTGAAATCCCGTAATCCTGGACGGACCACCGGTGGCGAAAGCGCCTCAGAAAAACGGACCCGACGGTGAGGGACGAAAGCTAGGGTCTCGAACCGG
>ASV471
TACGGAGGGAGCTAGCGTTGTTCGGAATTACTGGGCGTAAAGCGCGCGTAGGCGGCTTTGTAAGTTAGGGGTGAAAGCCCGGAGCTCAACTCCGGAATTGCCTTTAAGACTGCATCGCTTGAATCCGGGAGAGGTGAGTGGAATTCCGAGTGTAGAGGTGAAATTCGTAGATATTCGGAAGAACACCAGTGGCGAAGGCGGCTCACTGGACCGGTATTGACGCTGAGGTGCGAAAGCGTGGGGAGCAAACAGG
>ASV472
TACGAAGGGGGCTAGCGTTGCTCGGAATGACTGGGCGTAAAGGGCGCGTAGGCGGTTTGGACAGTCAGATGTGAAATCCCCGGGCTTAACCTGGGAACTGCATTTGATACGTCCAGACTAGAGTTCGAGAGAGGGTTGTGGAATTCCCAGTGTAGAGGTGAAATTCGTAGATATTGGGAAGAACACCGGTGGCGAAGGCGGCAACCTGGCTCGATACTGACGCTGAGGCGCGAAAGCGTGGGGAGCAAACAGG
>ASV473
TACAAGGAAGACTAGTGTTATTCATCTTAATTAGGTTTAAAGGGTACCTAGACAGTATTTCTAGCCTCAAAAGGGAACAGACTTACTAGAGTTTTATGTGAGAGGAAAATATTAGAACCATTGGAGTAGAGATAAAATGTTTTGATACTAGTGGGACGGATAGCGGCGAAGGCAAACCTCTATGTAATAACTGACGTTGAGGGACGAAGGCTTGGGGAGCGAATAGG
>ASV474
TACGTAGGGTGCAAGCGTTGTCCGGAATTATTGGGCGTAAAGAGCTCGTAGGCGGTTGGTCGCGTCGGCTGTGAAAACCCGGAGCTCAACTCCGGGCCTGCAGTCGATACGGGCCGACTTGAGTGTTGCAGGGGAGACTGGAATTCCTGGTGTAGCGGTGAAATGCGCAGATATCAGGAGGAACACCGGTGGCGAAGGCGGGTCTCTGGGCAACAACTGACGCTGAGGAGCGAAAGCGTGGGGAGCGAACAGG
>ASV475
TACCGGCAGCTCGAGTGATGGCCGATCTTATTGGGCCTAAAGCGTCCGTAGCTGGCCGCGAAGGTCCGTCGGGAAATCCACAGGCCCAACCTGTGGGCGTCCGGCGGAAACCACGCGGCTTGGGACCGGAAGACCCGAGGGGTACGTCCGGGGTAGGAGTGAAATCCCGTAATCCTGGACGGACCACCGATGGCGAAAGCACCTCGGGAGGACGGATCCGACAGTGAGGGACGAAAGCTGGGGTCTCGAACCGG
>ASV476
CACCGGCAGCCCGAGTGATGGCCGATATTATTGGGCCTAAAGCGTCCGTAGCCGGCCGGGGAGGTCCGTCGGGAAATCCACTCGCTCAACGAGTGGGCGTCCGGCGGAAACCCTCCGGCTTGGGACCGGGAGACCGAAGGGGTACGTCCGGGGTAGGAGTGAAATCCCGTAATCCTGGACGGACCACCGGTGGCGAAAGCGCCTTCGGAGAACGGATCCGACGGTGAGGGACGAAAGCTAGGGTCTCGAACCGG
>ASV477
TACGTAGGGTGCGAGCGTTGTCCGGAATTATTGGGCGTAAAGGGCTCGTAGGCGGTTTGTCGCGTCGGGAGTGAAAACTCAGGGCTTAACTCTGAGCCTGCTTCCGATACGGGCAGACTAGAGGTATGCAGGGGAGAATGGAATTCCTGGTGTAGCGGTGAAATGCGCAGATATCAGGAGGAACACCGGTGGCGAAGGCGGTTCTCTGGGCATTACCTGACGCTGAGGAGCGAAAGTGTGGGGAGCGAACAGG
>ASV478
TACCGGCAGCCCAAGTGATGGCCGTGATTATTGGGCCTAAAGCGTCCGTAGCCGGCCGCACAAGTCCGTCGGGAAATCCACCCGCTCAACGGGTGGGCGTCCGGCGGAAACTGTGCGGCTTGGGACCGGAAGACCCGAGGGGTACGTCCGGGGTAGGAGTGAAATCCCGTAATCCTGGACGGACCGCCGGTGGCGAAAGCGCCTCGGGAGGACGGATCCGACGGTCAGGGACGAAAGCTAGGGTCTCGAACCGG
>ASV479
TACGGAGGATCCGAGCGTTATCCGGATTTATTGGGTTTAAAGGGTGCGTAGGCGGCCTATTAAGTCAGGGGTGAAATACGGTGGCTCAACCATCGCAGTGCCTTTGATACTGATGGGCTTGAATCCATTTGAAGTGGGCGGAATAAGACAAGTAGCGGTGAAATGCATAGATATGTCTTAGAACTCCGATTGCGAAGGCAGCTCACTAAGCTGGTATTGACGCTGATGCACGAAAGCGTGGGGATCGAACAGG
>ASV480
TACGAAGGGGGCTAGCGTTGTTCGGAATTACTGGGCGTAAAGCGCACGTAGGCGGATATTTAAGTCAGGGGTGAAATCCCGGGGCTCAACCCCGGAACTGCCTCTGATACTGGGTATCTTGAGTTCGGAAGAGGTGAGTGGAATTGCGAGTGTAGAGGTGAAATTCGTAGATATTCGCAGGAACACCAGTGGCGAAGGCGGCTCACTGGTCCGATACTGACGCTGAGGTGCGAAAGCGTGGGGAGCAAACAGG
>ASV481
TAGCAGGACCCCAAGTGGTGGCCGATATTACTGGGCTTAAAGCGTTCGTAGCTGGCCCTGTAAGTCCGCTGTGAAATCCAAGCGCTCAACGTTTGGACGTGCAGCGGATACTGCAGGGCTAGGGACCGGAGGACGTCGAGGCTATTCCAGGGGTAGGAGTGAAATCCTAAAATCCCTGGAGGAGCGCCTGTGGAGAAATCGCTCGACGACTACGGATCCGACAGTGAGGAACGAAAGCCGGGGGAGCAAAGCGG
>ASV482
TACCGGCAGCTCGAGTGATGACCGCTATTATTGGGCCTAAAGCGTCCGTAGCTGGCCGAACAAGTCTGTCGGGAAATCCATCCGCTCAACGGATGGGCGTCCGGCGGAAACTGTTCGGCTTGGGACCGGAAGACCTGAGGGGTACGTCTGGGGTAGGAGTGAAATCCCGTAATCCTAGACGGACCGCCGGTGGCGAAAGCGCCTCAGGAAGACGGATCCGACAGTGAGGGACGAAAGCTAGGGTCACGAACCGG
>ASV483
TACGGAGGGTGCAAGCGTTAATCGGAATTACTGGGCGTAAAGCGCACGCAGGCGGTTTGTTAAGTCAGATGTGAAATCCCCGGGCTCAACCTGGGAACTGCATTTGAAACTGGCAAGCTTGAGTCTTGTAGAGGGGGGTAGAATTCCAGGTGTAGCGGTGAAATGCGTAGAGATCTGGAGGAATACCGGTGGCGAAGGCGGCCCCCTGGACAAAGACTGACGCTCAGGTGCGAAAGCGTGGGGAGCAAACAGG
>ASV484
TACGGAGGGTGCAAGCGTTAATCGGAATTACTGGGCGTAAAGGGCGCGTAGGTGGTAACTTAAGTTGGGTGTGAAATCCCCGGGCTCAACCTGGGAATTGCATCCAAAACTGGGTTGCTAGAGTGTGGTAGAGGGTAGCGGAATTTCTGGTGTAGCGGTGAAATGCGTAGATATCAGAAGGAACATCAATGGCGAAGGCAGCTACCTGGGCCAACACTGACGCTGAGGCGCGAAAGCGTGGGGAGCAAACAGG
>ASV485
TACCGGCAGTCCAAGTGATGGCCGATATTATTGGGCCTAAAGCGTCCGTAGCCTGCTGTGTAAGTCCGTTGGGAAATCGGCCAGCTCAACTGGCCGGCGTCCAGCGGAAACTACACGGCTTGGGGCCGAGAGACTTGACGGGTACGTCCGGGGTAGGAGTGAAATCCTGTAATCCTGGACGGACCACCAATGGGGAAACCACGTCAAGAGACCGGACCCGACGGTGAGGGACGAAAGCTAGGGTCTCGAACCGG
>ASV486
TAGCCGCACCCCAAGTGGTGACCAGTATTATTGGGCTTAAAGTGTTCGTAGCCGGAGCTGCAAGTCTGCTGTGAAATCCAAGCGCTCAACGTTTGGAAGTGCAGTGGATACTGCAGGTCTAGGGACCGGACGGCGTCGAGGCTATTCCATGGGTAGGAGTGAAATCCTAAAATCCATGGAGGAGCACCTGTGGCGAAAGCGCTCGGCGAGTACGGATCCGACGGTGAGGAACGAAAGCTAGGGGAGCAAAGCGG
>ASV487
TACGGAGGGTGCAAGCGTTAATCGGAATTACTGGGCGTAAAGCGCACGCAGGCGGTTTGTTAAGTCAGATGTGAAATCCCCGCGCTTAACGTGGGAACTGCATTTGAAACTGGCAAGCTAGAGTCTCGTAGAGGGGGGTAGAATTCCAGGTGTAGCGGTGAAATGCGTAGAGATCTGGAGGAATACCGGTGGCGAAGGCGGCCCCCTGGACGAAGACTGACGCTCAGGTGCGAAAGCGTGGGGAGCAAACAGG
>ASV488
TACGTATGTTCCAAGCGTTATCCGGATTTATTGGGCGTAAAGCGAGCGCAGACGGTTATTTAAGTCCGAAGTGAAAGCCCACAGCTTAACTGTGGAAGTGCTTTGGAAACTGGATAACTTGAGTGCAGTAGAGGAGAGTGGAACTCCATGTGTAGCGGTGAAATGCGTAGATATATGGAAGAACACCAGTGGCGAAGGCGGCTCTCTGGACTGTAACTGACGTTGAGGCTCGAAAGTGTGGGTAGCAAACAGG
>ASV489
TACCGGCAGCACAAGTGATGGCCGATATTATTGGGCCTAAAGCGTCCGTAGCCGGCCGGACAAGTCCGTTGGGAAATCCACGCGCTCAACGCGTGGGCGTCCAGCGGAAACTGTCCGGCTTGGGGCCGGAAGACCTGAGGGGTACGTCCGGGGTAGGAGTGAAATCCTGTAATCCTGGACGGACCACCGGTGGCGAAAGCGCCTCAGGAAGACGGACCCGACGGTGAGGGACGAAAGCTAGGGTCTCGAACCGG
>ASV490
TACAGAGGGTGCGAGCGTTAATCGGATTTACTGGGCGTAAAGCGTGCGTAGGCGGCTTTTTAAGTCGGATGTGAAATCCCTGAGCTTAACTTAGGAATTGCATTCGATACTGGAAAGCTAGAGTATGGGAGAGGATGGTAGAATTCCAGGTGTAGCGGTGAAATGCGTAGAGATCTGGAGGAATACCGATGGCGAAGGCAGCCATCTGGCCTAATACTGACGCTGAGGTACGAAAGCATGGGGAGCAAACAGG
>ASV491
TACGTAGGTGGCAAGCGTTGTCCGGATTTATTGGGCGTAAAGCGAGCGCAGGCGGTTTCTTAAGTCTGGTGTAAAAGGCAGTGGCTCAACCATTGTATGCATTGGAAACTGGTAGACTTGAGTGCAGGAGAGGAGAGTGGAATTCCATGTGTAGCGGTGAAATGCGTAGATATATGGAAGAACACCAGTGGCGAAGGCGGCTGTCTGGTCTGTAACTGACGCTGAGGCTCGAAAGCATGGGTAGCAAACAGG
>ASV492
TACGGAGGGTGCAAGCGTTAATCGGAATTACTGGGCGTAAAGCGCACGCAGGCGGTTTGTCAAGTCGGATGTGAAATCCCCGGGCTCAACCTGGGAACTGCATTCGAAACTGGCAAGCTAGAGTCTTGTAGAGGGGGGTAGAATTCCAGGTGTAGCGGTGAAATGCGTAGAGATCTGGAGGAATACCGGTGGCGAAGGCGGCCCCCTGGACAAAGACTGACGCTCAGGTGCGAAAGCGTGGGGAGCAAACAGG
>ASV493
TACCGGCAGTCCGAGTGATGGCCGATATTATTGGGCCTAAAGCGTCCGTAGCTGGCTAGACAAGTCCGTTGGGAAATCTGCCCGCTTAACGGGCAGGCGTCCAGCGGAAACTGTCTAGCTTGGGACCGGAAGACCTGAGGGGTACGTCTGGGGTAGGAGTGAAATCCTGTAATCCTGGACGGACCGCCGGTGGCGAAAGCGCCTCAGGAGAACGGATCCGACAGTGAGGGACGAAAGCTAGGGTCTCGAACCGG
>ASV494
TACATAGGGTGCAAGCGTTGTCCGGAATTATTGGGCGTAAAGAGCTCGTAGGTCGTTTGCCGCGTCGATTGTGAAAATCTGAGGCTCAACCTCAGACCTGCAGTCGATACGGGCAAACTAGAGTGTGGTAGGGGAGACTGGAATTCCTGGTGTAGCGGTGGAATGCGCAGATATCAGGAGGAACACCAATGGCGAAGGCAGGTCTCTGGGCCATAACTGACACTGAGGAGCGAAAGCGCGGGGAGCGAACAGG
>ASV495
TACGTAGGTGGCAAGCGTTGTCCGGAATTATTGGGCGTAAAGCGCGCGCAGGTGGTTTCTTAAGTCTGATGTGAAAGCCCACGGCTCAACCGTGGAGGGTCATTGGAAACTGGGGAACTTGAGTGCAGAAGAGGAAAGTGGAATTCCAAGTGTAGCGGTGAAATGCGTAGATATTTGGAGGAACACCAGTGGCGAAGGCGACTTTCTGGTCTGTAACTGACACTGAGGCGCGAAAGCGTGGGGAGCAAACAGG
>ASV496
GACAGAGGGTGCAAACGTTGTTCGGAATTACTGGGCGTAAAGCGCGTGTAGGCGGCCCTGCAAGTCGGGTGTGAAATCCCACGGCTCAACCGTGGAAGTGCACTCGAAACTGCAGGGCTAGAGTCCTGGAGAGGAAGGTGGAATGCTTGGTGTAGAGGTGAAATTCGTAGATATCAAGCGGAACACCGGTGGCGAAGGCGGCCTTCTGGACAGTGACTGACGCTGAGACGCGAAAGCGTGGGGAGCAAACAGG
>ASV497
TACGGAGGGGGCTAGCGTTGTTCGGAATTACTGGGCGTAAAGCGCACGTAGGCGGCTTTGTAAGTCAGGGGTGAAAGCCTGGAGCTCAACTCCAGAACTGCCTTTGAGACTGCATCGCTTGAATCCGGGAGAGGTAAGTGGAATTCCGAGTGTAGAGGTGAAATTCGTAGATATTCGGAAGAACACCAGTGGCGAAGGCGGCTTACTGGACCGGGATTGACGCTGAGGTGCGAAAGCGTGGGGAGCAAACAGG
>ASV498
GACGGAGGGTGCAAGCGTTGTTCGGAATCATTGGGCGTACAGGGCGCGCAGGTGGCCGAGCAAGTCCGATGTGAAAACCCGGGGCTCAACTCCGGAGTGACATTGGAAACTGTTTGGCTTGAGTCCGGGAGGGGCCAGTGGAATTCCTGGTGTAGGGGTGAAATCCGTAGAGATCAGGAGGAACACCGGCGGCGAAAGCGACTGGCTGGACCGGGACTGACGCTGAGGCGCGAAAGCGTGGGCAGCGAACAGG
>ASV499
TACGTAGGTGGCAAGCGTTATCCGGATTTATTGGGCGTAAAGCGAGCGCAGGCGGTTGCTTAGGTCTGATGTGAAAGCCTTCGGCTTAACCGAAGAAGTGCATCGGAAACCGGGCGACTTGAGTGCAGAAGAGGACAGTGGAACTCCATGTGTAGCGGTGGAATGCGTAGATATATGGAAGAACACCAGTGGCGAAGGCGGCTGTCTGGTCTGCAACTGACGCTGAGGCTCGAAAGCATGGGTAGCGAACAGG
>ASV500
TACGTAGGTGGCAAGCGTTGTCCGGAATTATTGGGCGTAAAGCGCGCGCAGGCGGTCTCTTAAGTCTGATGTGAAAGCCCACGGCTCAACCGTGGAGGGTCATTGGAAACTGGGGGACTTGAGTGCAGAAGAGGAAAGTGGAATTCCACGTGTAGCGGTGAAATGCGTAGAGATGTGGAGGAACACCAGTGGCGAAGGCGACTTTCTGGTCTGTAACTGACGCTGAGGCGCGAAAGCGTGGGGAGCAAACAGG
>ASV501
TACGTAGGGCGCGAGCGTTGTCCGGAATTATTGGGCGTAAAGAGCTTGTAGGCGGTTTGTCGCGTCTGCTGTGAAAGCCCGGGGCTTAACCCCGGGTTTGCAGTGGGTACGGGCAGACTAGAGTGCAGTAGGGGAGACTGGAATTCCTGGTGTAGCGGTGAAATGCGCAGATATCAGGAGGAACACCAATGGCGAAGGCAGGTCTCTGGGCTGTAACTGACGCTGAGAAGCGAAAGCATGGGGAGCGAACAGG
>ASV502
TACGTAGGTGGCGAGCGTTGTCCGGATTTACTGGGCGTAAAGGGAGCGTAGGCGGATTCTTAAGTGGGATGTGAAATACTCGGGCTCAACCTGAGTGCTGCATTCCAAACTGGGAATCTAGAGTGCAGGAGGGGAGAGTGGAATTCCTAGTGTAGCGGTGAAATGCGTAGAGATTAGGAAGAACACCAGTGGCGAAGGCGACTCTCTGGACTGTAACTGACGCTGAGGCTCGAAAGCGTGGGGAGCAAACAGG
>ASV503
TACCGGCAGTCCAAGTGATGGCCAATCTTATTGGGCCTAAAGCGTCCGTAGCCGGCCTCGAAAGTCCGTCGGGAAATCCACTGGCTCAACCAGTGGGCGTCCGGCGGAAACTTCGAGGCTTGGGACCGGAAGGCTCGAGGGGTACGTCCGGGGTAGGAGTGAAATCCTGTAATCCCGGACGGACCACCGATGGCGAAAGCACCTCGAGAAGACGGATCCGACGGTGAGGGACGAAAGCTAGGGTCTCGAACCGG
>ASV504
TACCGGCAGCCCGAGTGATGGCCGCTATTATTGGGCCTAAAGCGTCCGTAGCCGGCCAGACAAGTCCGTCGGGAAATCCATCCGCTCAACGGATGGGCGTCCGGCGGAAACTGTTTGGCTTGGGACCAGAAGACCCGAGGGGTACGTCCGGGGTAGGAGTGAAATCCTGTAATCCTGGACGGACCGCCGATGGCGAAAGCACCTCGGGAAGATGGATCCGACGGTGAGGGACGAAAGCTAGGGTCTCGAACCGG
>ASV505
TACGGAGGGTGCAAGCGTTAATCGGAATTACTGGGCGTAAAGCGCACGCAGGCGGTCTGTCAAGTCGGATGTGAAATCCCCGGGCTCAACCTGGGAACTGCATCCGAAACTGGCAGGCTTGAGTCTCGTAGAGGGAGGTAGAATTCCAGGTGTAGCGGTGAAATGCGTAGAGATCTGGAGGAATACCGGTGGCGAAGGCGGCCTCCTGGACGAAGACTGACGCTCAGGTGCGAAAGCGTGGGGAGCAAACAGG
>ASV506
TAGCAGCACCGCAAGTGGTGGCCACGATTATTGGGCTTAAAGTGTCCGTAGCCGGCCTGATGAGTCCGCTGTGAAATCTGGCAGCTCAACTGTCAGGTCTGCAGTGGATACCATGAGGCTTGGGACCGGAGGGCGTCGAGGCTATTCCTGGGGTAGGGGTGAAATCCTAAAATCCCAGGAGGAGCACCAGTGGCGAAAGCGCTCGGCGACGACGGGTCCGACGGTGAGGGACAAAAGCTAGGGGAGCAAAAGGG
>ASV507
TACCGGCAGCACGAGTGATGGCCGCTATTATTGGGCCTAAAGCGTCCGTAGCCGGCCAGACAAGTCCGTTGGGAAATCGACGCGCTCAACGCGTCGGCGTCCAGCGGAAACTGTCTGGCTTGGGGCCGGAAGACCTGAGGGGTACGTCCGGGGTAGGAGTGAAATCCCGTAATCCTGGACGGACCACCGGTGGCGAAAGCGCCTCAGGAAGACGGACCCGACGGTGAGGGACGAAAGCTAGGGTCTCGAACCGG
>ASV508
TACGGAGGGTGCGAGCGTTATCCGGATTTATTGGGTTTAAAGGGTCCGTAGGCGGGCCCGTAAGTCAGTGGTGAAATCTCGCAGCTTAACTGCGAAACTGCCGTTGATACTGCGGGTCTTGAGTAAATTTGAAGTGGCTGGAATAAGTAGTGTAGCGGTGAAATGCATAGATATTACTTAGAACACCAATTGCGAAGGCAGGTCACTAAGATTTAACTGACGCTGAGGGACGAAAGCGTGGGGAGCGAACAGG
>ASV509
TACCGGCAGCTCGAGTGATGGCCGATCTTATTGGGCCTAAAGCGTCCGTAGCCGGCCGTACAAGTCCATCGGGAAATCCATCCGCTCAACGGATGGGCGTCCGGTGGAAACTGCACGGCTTGGGACCGGAAGACCCGAGGGGTACGTCTAGGGTAGGAGTGAAATCCCGTAATCCTGGACGGACCGCCGATGGCGAAAGCACCTCGGGAAGACGGATCCGACGGTGAGGGACGAAAGCTGGGGTCTCGAACCGG
>ASV510
TACGGAGGGTGCGAGCGTTGTCCGGATTTATTGGGTTTAAAGGGTGCGTAGGCGGCTTTTTAAGTCTGGGGTGAAAGCCCGCTGCTCAACAGCGGAACTGCCCTGGATACTGGAGAGCTTGAGTACAGACGAGGTTGGCGGAATGGACTGAGTAGCGGTGAAATGCATAGATACAGTCCAGAACCCCGATTGCGAAGGCAGCTGACTAGGCTGTTACTGACGCTGAGGCACGACAGCGTGGGGAGCGAACAGG
>ASV511
TACGGAGGGTGCAAGCGTTAATCGGAATTACTGGGCGTAAAGCGCGCGTAGGTGGTTTGATAAGCGAGATGTGAAAGCCCCGGGCTTAACCTGGGAACGGCATTTCGAACTGTCAGGCTAGAGTGTGGTAGAGGGTAGTGGAATTTCCTGTGTAGCGGTGAAATGCGTAGATATAGGAAGGAACACCAGTGGCGAAGGCGGCTACCTGGACCAACACTGACACTGAGGTGCGAAAGCGTGGGGAGCAAACAGG
>ASV512
TACGTAGGGTGCGAGCGTTGTCCGGAATTACTGGGCGTAAAGAGCTCGTAGGTGGTTTGTCGCGTCGTCTGTGAAATTCCGGGGCTTAACTCCGGGCGTGCAGGCGATACGGGCATAACTTGAGTGCTGTAGGGGAGACTGGAATTCCTGGTGTAGCGGTGAAATGCGCAGATATCAGGAGGAACACCGATGGCGAAGGCAGGTCTCTGGGCAGTTACTGACGCTGAGGAGCGAAAGCATGGGTAGCGAACAGG
>ASV513
TACCGGCAGCACGAGTGATGGCCGATCTTATTGGGCCTAAAGCGTCCGTAGCTGGCCAGACAAGTCCGTTGGGAAATCTGCTCGCTCAACGAGCAGGCGTCCAGCGGAAACTGTCTGGCTTGGGGCCGGAAGACCCGAGGGGTACGTCCGGGGTAGGAGTGAAATCCCGTAATCCTGGACGGACCACCGGTGGCGAAAGCGCCTCGGGAAGACGGACCCGACAGTGAGGGACGAAAGCCAGGGTCTCGAACCGG
>ASV514
TACGTAGGGCGCGAGCGTTGTCCGGAATTATTGGGCGTAAAGAGCTCGTAGGCGGCCTGCCGCGTCCGCTGTGAAAGCCCGGGGCTCAACCCCGGGTCGGCAGTGGGTACGGGCAGGCTGGAGTGCAGTAGGGGAGACCGGAATTCCTGGTGTAGCGGTGAAATGCGCAGATATCAGGAGGAACACCGATGGCGAAGGCAGGTCTCTGGGCTGTTACTGACGCTGAGGAGCGAAAGCATGGGGAGCGAACAGG
>ASV515
TACGTAGGTGGCAAGCGTTATCCGGATTTATTGGGCGTAAAGCGAGCGCAGGCGGTTTGCTAAGTCTGATGTGAAAGCCTTCGGCTTAACCGGAGAAGTGCATCGGAAACTGGCTAACTTGAGTGCAGAAGAGGACAGTGGAACTCCATGTGTAGCGGTGGAATGCGTAGATATATGGAAGAACACCAGTGGCGAAGGCGGCTGTCTGGTCTGCAACTGACGCTGAGGCTCGAAAGCATGGGTAGCGAACAGG
>ASV516
TACGTAGGGTGCGAGCGTTGTCCGGAATTATTGGGCGTAAAGAGCTTGTAGGCGGTTTGTCGCGTCTGCTGTGAAAGCCCGGGGCTTAACTCCGGGTCTGCAGTGGGTACGGGCAGGCTAGAGTGTGGTAGGGGAGACTGGAATTCCTGGTGTAGCGGTGGAATGCGCAGATATCAGGAGGAACACCGATGGCGAAGGCAGGTCTCTGGGCCATGACTGACGCTGAGAAGCGAAAGCGTGGGGAGCGAACAGG
>ASV517
TACGTAGGGACCAAGCGTTATCCGGAATTACTGGGCGTAAAGGGTGAGCAGGCGGGCACGTAAGTTCGACGTGAAAGCCCCGAGCTCAACTCGGGAATGGCGCCGAAAACTACGTGTCTTGAGGACCAGAGAGGCAGGGAGAATTCCTGGTGTAGCGGTGAAATGCGTAGATATCAGGAGGAATGCCAGTGGCGAAAGCGCCCTGCTGGATGGTTCCTGACGCTGAGTCACGAAAGCGTGGGGAGCGAACGGG
>ASV518
TACGTAGGGTGCGAGCGTTGTCCGGATTTATTGGGCGTAAAGAGCTCGTAGGTGGTTTGTTGCGTCGGGAGTGAAAACACGCCGCTTAACGGTGTGCTTGCTTTCGATACGGGCAGACTTGAGGAAGGTAGGGGAGAACGGAATTCCTGGTGGAGCGGTGGAATGCGCAGATATCAGGAGGAACACCAGTGGCGAAGGCGGTTCTCTGGACCTTTCCTGACGCTGAGGAGCGAAAGCGTGGGGAGCAAACAGG
>ASV519
TACCGGCAGCCCGAGTGATGGCCGCTGTTATTGGGCCTAAAGCGTCCGTAGCCGGCCGAGCAAGTCCGTCGGGAAATCCACCCGCTCAACGGGTGGGCGTCCGGCGGAAACTGCTCGGCTTGGGGCCGGAAGACCTGAGGGGTACGTCCGGGGTAGGAGTGAAATCCCGTAATCCTGGACGGACCGCCGGTGGCGAAAGCGCCTCAGGAGGACGGACCCGACGGTCAGGGACGAAAGCTAGGGTCTCGAACCGG
>ASV520
CACCGGCAGCCCGAGTGATGGCCGATATTATTGGGCCTAAAGCGTCCGTAGCTGGCCGGATTGGTCCGTCGGGAAATCTGCTCGCTCAACGAGCAGGCGTCCGGCGGATACCATCCGGCTTGGGACCGGGAGACCCGAGGGGTACGTCCGGGGTAGGAGTGAAATCCTGTAATCCTGGACGGACCGCCGGTGGCGAAAGCGCCTCGGGAGAACGGATCCGACAGTGAGGGACGAAAGCTGGGGTCTCGAACCGG
>ASV521
TACGTAGGTGGCAAGCGTTGTCCGGATTTATTGGGCGTAAAGCGAGCGCAGGCGGTCTTTTAAGTCTGATGTGAAAGCCTTCGGCTTAACCGGAGAAGTGCATCGGAAACTGGGAGACTTGAGTGCAGAAGAGGACAGTGGAACTCCATGTGTAGCGGTGGAATGCGTAGATATATGGAAGAACACCAGTGGCGAAGGCGGCTGTCTAGTCTGTAACTGACGCTGAGGCTCGAAAGCATGGGTAGCAAACAGG
>ASV522
TACCGGCAGCACGAGTGATGGCCGATATTATTGGGCCTAAAGCGTCCGTAGCCGGCCGTGCAAGCCCGTCGGGAAATCCACATGCCCAACATGTGGGCGTCCGGCGGAACCTGCACGGCTTGGGACCGGAAGACCCGAAGGGTACGTCCGGGGTAGGAGTGAAATCCCGTAATCCTGGACGGACCACCGATGGCGAAAGCACTTCGGGAAGACGGATCCGACGGTAAGGGACGAAAGCTGGGGTCTCGAACCGG
>ASV523
TACGGAGGGAGCTAGCGTTGTTCGGAATTACTGGGCGTAAAGCGCGCGTAGGCGGCTGCTCAAGTCAGAGGTGAAAGCCCGGGGCTCAACCCCGGAACTGCCTTTGAAACTAGGTAGCTAGAATCTTGGAGAGGTCAGTGGAATTCCGAGTGTAGAGGTGAAATTCGTAGATATTCGGAAGAACACCAGTGGCGAAGGCGACTGACTGGACAAGTATTGACGCTGAGGTGCGAAAGCGTGGGGAGCAAACAGG
>ASV524
TACCGGCAGCACAAGTGATGGCCGATTTTATTGGGCCTAAAGCGTCCGTAGCCGGCCGGACAAGTCCGTTGGGAAATCCACGCGCTCAACGCGTGGGCGTCCAGCGGAAACTGTCCGGCTTGGGGCCGGAAGACTTGAGGGGTACGTCCGGGGTAGGAGTGAAATCCTGTAATCCTGGACGGACCACCGATGGCGAAAGCACCTCAAGAAGACGGACCCGACGGTGAGGGACGAAAGCTAGGGTCTCGAACCGG
>ASV525
TACGTAGGGTGCAAGCGTTAATCGGAATTACTGGGCGTAAAGCGTGCGCAGGCGGTTATGTAAGACAGAGGTGAAATCCCCGGGCTCAACCTGGGAACTGCCTTTGTGACTGCATAGCTAGAGTACGGCAGAGGGGGATGGAATTCCGCGTGTAGCAGTGAAATGCGTAGATATGCGGAGGAACACCGATGGCGAAGGCAATCCCCTGGGCCTGTACTGACGCTCATGCACGAAAGCGTGGGGAGCAAACAGG
>ASV526
TACGTAGGGTGCGAGCGTTGTCCGGATTTATTGGGCGTAAAGAGCTCGTAGGTGGTTTGTTGCGTCGGGAGTGAAAACACGCTGCTTAACGGTGTGCTTGCTTTCGATACGGGCAGACTTGAGGAAGGTAGGGGAGAACGGAATTCCTGGTGGAGCGGTGGAATGCGCAGATATCAGGAGGAACACCGGTGGCGAAGGCGGTTCTCTGGACCTTTCCTGACGCTGAGGAGCGAAAGCGTGGGGAGCAAACAGG
>ASV527
TACGGAGGGTGCAAGCGTTATCCGGATTTATTGGGTTTAAAGGGTCCGTAGGCGGACTTGTAAGTCAGTGGTGAAATCTCATAGCTTAACTATGAAACTGCCATTGATACTGCAGGTCTTGAGTAAATTTGAAGTGGCTGGAATAAGTAGTGTAGCGGTGAAATGCATAGATATTACTTAGAACACCAATTGCGAAGGCAGGTCACTAAGATTTAACTGACGCTGATGGACGAAAGCGTGGGTAGCGAACAGG
>ASV528
TACGAAGGGGGCTAGCGTTGCTCGGAATCACTGGGCGTAAAGGGCGCGTAGGCGGCTGATTTAGTCGAGGGTGAAAGCCCGTGGCTCAACCACGGAATGGCCTTCGATACTGATTGGCTTGAGACCGGAAGAGGACAGCGGAACTGCGAGTGTAGAGGTGAAATTCGTAGATATTCGCAAGAACACCAGTGGCGAAGGCGGCTGTCTGGTCCGGTTCTGACGCTGAGGCGCGAAAGCGTGGGGAGCAAACAGG
>ASV529
TACCGGCAGCACGAGTGATGGCCGATATTATTGGGCCTAAAGCGTCCGTAGCCGGCCGAGCAAGTCCGTCGGGAAATCCACCCGCTCAACGGGTGGGCGTCCGGCGGAAACTGTTCGGCTTGGGGCCGGAAGACCCGAGGGGTACGTCCGGGGTAGGAGTGAAATCCCGTAATCCTGGACGGACCACCGGTGGCGAAAGCGCCTCGGGAAGACGGACCCGACGGTGAGGGACGAAAGCTGGGGTCTCGAACCGG
>ASV530
GACGGGGGGGGCAAGTGTTCTTCGGAATGACTGGGCGTAAAGGGCACGTAGGCGGTGAATCGGGTTGAAAGTGAAAGTCGCCAAAAACTGGCGGAATGCTCTCGAAACCAATTCACTTGAGTGAGACAGAGGAGAGTGGAATTTCGTGTGTAGGGGTGAAATCCGGAGATCTACGAAGGAACGCCAAAAGCGAAGGCAGCTCTCTGGGTCCCTACCGACGCTGGAGTGCGAAAGCATGGGGAGCGAACGGG
>ASV531
TACGAAGGGTGCAAGCGTTACTCGGAATTACTGGGCGTAAAGCGTGCGTAGGTGGTTCGTTAAGTCTGATGTGAAAGCCCTGGGCTCAACCTGGGAATTGCATTGGATACTGGCGGGCTAGAGTGCGGTAGAGGATGGCGGAATTCCCGGTGTAGCAGTGAAATGCGTAGAGATCGGGAGGAACATCTGTGGCGAAGGCGGCCATCTGGACCAGCACTGACACTGAGGCACGAAAGCGTGGGGAGCAAACAGG
>ASV532
TACCGGCAGCCCGAGTGATGGCCGCTATTATTGGGCCTAAAGCGTCCGTAGCTGGCCGGGCAAGTCCGTTGGGAAATCCACCCGCTTAACGGGTGGGCGTCCGGCGGAAACTGCTCGGCTTGGGACCGGAAGACCCGAGGGGTACGTCCGGGGTAGGAGTGAAATCCCGTAATCCTGGACGGACCGCCGGTGGCGAAAGCGCCTCGGGAAGACGGATCCGACAGTGAGGGACGAAAGCTAGGGTCTCGAACCGG
>ASV533
TACGGAGGGTGCAAGCGTTACCCGGAATCACTGGGCGTAAAGGGCGTGTAGGCGGCCGCCTAAGTCTGGCTTTGAAGACCGAGGCTCAACCTCGGGAGTGGGCTGGAGACTGGGGGGCTGGACCTCTGGAGAGAGAACCGGAATTCCTGGTGTAGCGGTGGAATGCGTAGATACCAGGAGGAACACCAACGGCGAAGGCAGGTTCTTGGACAGAAGGTGACGCTGAGGCGCGAAAGTGTGGGGAGCGAACCGG
>ASV534
TACCGGCAGCACGAGTGATGGCCGATATTATTGGGCCTAAAGCGTCCGTAGCTGGCCAGACAAGTCTGTTGGGAAATCCACGTGCCCAACACGTGGGCGTCCAGCGGAAACTGTCTGGCTTGGGGCCGGAAGACTCGAGGGGTACGTCCGGGGTAGGAGTGAAATCCCGTAATCCTGGACGGACCACCGGTGGCGAAAGCGCCTCGAGAAGACGGACCCGACAGTGAGGGACGAAAGCCAGGGTCTCGAACCGG
>ASV535
TACCGGCAGCACGAGTGATGGCCGATATTATTGGGCCTAAAGCGTCCGTAGCCGGCCGGACAAGTCCGTTGGGAAATCGACGTGCCTAACACGTCGGCGTCCAGCGGAAACTGTCCGGCTTGGGGCCGGAAGACTCGAGGGGTACGTCCGGGGTAGGAGTGAAATCCCGTAATCCTGGACGGACCGCCGGTGGCGAAAGCGCCTCGAGAGGACGGACCCGACGGTGAGGGACGAAAGCCAGGGTCTCGAACCGG
>ASV536
TACCGGCAGCTCGAGTGATGGCCGCTATTATTGGGCCTAAAGCGTCCGTAGCTGGCCAAACAGGTCCGTCGGGAAATCTGCCCGCTCAACGGGCAGGCGTCCGGCGGAAACCAGTTGGCTTGGGACCGGAAGACCTGAGGGGTACGTCTGGGGTAGGAGTGAAATCCCGTAATCCTGGACGGACCACCGGTGGCGAAAGCGCCTCAGGAAGACGGATCCGACAGTGAGGGACGAAAGCTGGGGTCACGAACCGG
>ASV537
TACCGGCAGTCCAAGTGATGGCCGCTATTATTGGGCCTAAAGCGTCCGTAGCCAGCCAGACAGGTCCGTCGGGAAATCCACGCGCTCAACGCGTGGGCGTCCGGCGGAAACCAGCTGGCTTGGGGCCGGAAGACTCGAGGGGTACGTCCGGGGTAGGAGTGAAATCCCGTAATCCTGGACGGACCACCGGTGGCGAAAGCGCCTCGAGAAGACGGACCCGACGGTGAGGGACGAAAGCTAGGGTCACGAACCGG
>ASV538
TACGTAGGGCGCGAGCGTTGTCCGGAATTATTGGGCGTAAAGAGCTTGTAGGCGGTTTGTCGCGTCTGCTGTGAAAGCCCGGGGCTTAACCCCGGGTTTGCAGTGGGTACGGGCAGACTAGAGTGCAGTAGGGGAGACTGGAATTCCTGGTGTAGCGGTGAAATGCGCAGATATCAGGAGGAACACCAATGGCGAAGGCAGGTCTCTGGGCTGTAACTGACGCTGAGAAGCGAAAGCATGGGGAGCAAACAGG
>ASV539
TACGTAGGGCGCGAGCGTTGTCCGGAATTATTGGGCGTAAAGGGCTTGTAGGCGGCTTGTCGCGTCTGCCGTGAAATCCTCTGGCTTAACTGGGGGCGTGCGGTGGGTACGGGCTGGCTTGAGTGCGGTAGGGGAGACTGGAATTCCTGGTGTAGCGGTGGAATGCGCAGATATCAGGAGGAACACCGGTGGCGAAGGCGGGTCTCTGGGCCGTTACTGACGCTGAGGAGCGAAAGCATGGGGAGCGAACAGG
>ASV540
TACCGGCAGCCCGAGTGATGGCCGCTATTATTGGGCCTAAAGCGTCCGTAGCTGGCCGGGCAAGTCCGTCGGGAAATCCACCCGCTTAACGGGTGGGCGTCCGGCGGAAACTGCTCGGCTTGGGACCGGAAGACCCGAGGGGTACGTCCGGGGTAGGAGTGAAATCCCGTAATCCCGGACGGACCGCCGGTGGCGAAAGCGCCTCGGGAAGACGGATCCGACAGTGAGGGACGAAAGCTAGGGTCTCGAACCGG
>ASV541
TACGGAGGGTGCAAGCGTTATCCGGAATCACTGGGTTTAAAGGGTGCGTAGGCGGTTAGATAAGTCAGTGGTGAAAGCTTCCCGCTTAACGGGAGAACTGCCATTGATACTGTTTAACTTGAATTAAGTTGAGGTTGGCGGAATGTGACATGTAGCGGTGAAATGCTTAGATATGTCATAGAACACCGATTGCGAAGGCAGCTGACTGGGCTTTAATTGACGCTGAGGCACGAAAGCGTGGGGATCAAACAGG
>ASV542
TACGGAGGGTGCAAGCGTTGTCCGGAATCACTGGGTGTAAAGGGTGTGTAGGCGGGGCTGTAAGTCAGGGGTGAAAGCCCACGGCTCAACCGTGGAATGGCCCCTGATACTGCAGCTCTTGAGTCCTGGAGAGGTCACTGGAATTCGTGGTGTAGCGGTGAAATGCGTAGATATCACGAGGAACACCGGAGGCGTAGGCGGGTGACTGGACAGCGACTGACGCTCAGGCACGAAAGCGTGGGGAGCAAACAGG
>ASV543
TACGGAGGGAGCTAGCGTTGTTCGGAATTACTGGGCGTAAAGCGCACGTAGGCGGCTTTTCAAGTCAGGGGTGAAATCCCGGGGCTCAACCCCGGAACTGCCCTTGAAACTGGATGGCTAGAATACTGGAGAGGTGAGTGGAATTCCGAGTGTAGAGGTGAAATTCGTAGATATTCGGAAGAACACCAGTGGCGAAGGCGACTCACTGGACAGTTATTGACGCTGAGGTGCGAAAGCGTGGGGAGCAAACAGG
>ASV544
TACGAAGGGGGCTAGCGTTGTTCGGAATTACTGGGCGTAAAGCGCACGTAGGCGGACATTTAAGTCAGGGGTGAAATCCCGGGGCTCAACCCCGGAACTGCCTTTGATACTGGGTGTCTTGAGTGTGGAAGAGGTAAGTGGAATTGCGAGTGTAGAGGTGAAATTCGTAGATATTCGCAGGAACACCAGTGGCGAAGGCGGCTTACTGGTCCATTACTGACGCTGAGGTGCGAAAGCGTGGGGAGCAAACAGG
>ASV545
CACCGGCAGCCCAAGTGATGGCCGATATTATTGGGCCTAAAGCGTCCGTAGCTGGCCGCACAAGTCCGTCGGGAAATCCACTCGCTTAACGAGTGGGCGTCCGGCGGAAACTGTGCGGCTTGGGACCGGAAGATCCAAGGGGTACGTCCGGGGTAGGAGTGAAATCCCGTAATCCTGGACGGACCACCGATGGCGAAAGCACCTTGGAAGGACGGATCCGACAGTGAGGGACGAAAGCTAGGGTCTCGAACCGG
>ASV546
TACGTAGGTGGCAAGCGTTGTCCGGATTTATTGGGCGTAAAGCGCGCGCAGGTGGTTTCTTAAGTCTGATGTGAAAGCCCACGGCTCAACCGTGGAGGGTCATTGGAAACTGGGGAACTTGAGTGCAGAAGAGGATAGTGGAATTCCAAGTGTAGCGGTGAAATGCGTAGAGATTTGGAGGAACACCAGTGGCGAAGGCGACTGTCTGGTCTGTAACTGACACTGAGGCGCGAAAGCGTGGGGAGCAAACAGG
>ASV547
TACGTAGGTGGCAAGCGTTGTCCGGATTTATTGGGCGTAAAGCGAGCGCAGGCGGAAAGATAAGTCTGATGTGAAAGCCCCCGGCTTAACCGAGGAATTGCATCGGAAACTGTGTTTCTTGAGTGCAGAAGAGGAGAGTGGAACTCCATGTGTAGCGGTGGAATGCGTAGATATATGGAAGAACACCAGTGGCGAAGGCGGCTCTCTGGTCTGTAACTGACGCTGAGGCTCGAAAGCATGGGTAGCGAACAGG
>ASV548
TACCGGCAGCTCGAGTGATGACCGCTGTTATTGGGCCTAAAGCGTCCGTAGCTGGCCACGCAAGTCCGTCGGGAAATCCATCGGCTCAACCGATGGGCGTCCGGCGGAAACTGCGTGGCTTGGGACCGGAAGGCTCGAGGGGTACGTTCGGGGTAGGAGTGAAATCCCGTAATCCTGAACGGACCACCGATGGCGAAAGCACCTCGAGAAGACGGATCCGACAGTGAGGGACGAAAGCTGGGGTCTCGAACCGG
>ASV549
TACGTAGGTCCCAAGCGTTGTCCGGATTTATTGGGCGTAAAGCGAGCGCAGGTGGTTTCTTAAGTCTGATGTGAAAGCCCCCGGCTCAACCGGGGAGGGTCATTGGAAACTGGGAGACTTGAGTGCAGAAGAGGAGAGTGGAATTCCATGTGTAGCGGTGAAATGCGTAGATATATGGAGGAACACCGGAGGCGAAAGCGGCTCTCTGGCCTGTAACTGACACTGAGGCTCGAAAGCGTGGGGAGCAAACAGG
>ASV550
TACGAAGGGTGCAAGCGTTACTCGGAATTACTGGGCGTAAAGCGTGCGTAGGTGGTTTGTTAAGTCTGATGTGAAAGCCCTGGGCTCAACCTGGGAATGGCATTGGATACTGGCAGGCTAGAGTGCGGTAGAGGGTAGTGGAATTCCCGGTGTAGCAGTGAAATGCGTAGAGATCGGGAGGAACATCTGTGGCGAAGGCGACTACCTGGACCAGCACTGACACTGAGGCACGAAAGCGTGGGGAGCAAACAGG
>ASV551
TACCGGCAGCACGAGTGATGGCCGATTTTATTGGGCCTAAAGCGTCCGTAGCTTGCTGTGTAAGTCCATTGGGAAATCCACGCGCTCAACGCGTGGGCGTCCGGTGGAAACTGCAGAGCTTGGGGCCGAGAGACTCGACGGGTACGTCCGGGGTAGGAGTGAAATCCTGTAATCCTGGACGGACCACCAATGGCGAAAGCACGTCGAGAGACCGGACCCGACAGTGAGGGACGAAAGCCAGGGTCTCGAACCGG
>ASV552
CACCGGCAGCTCCAGTGATGGCCGATTTTATTGGGCCTAAAGCGTCCGTAGCCTGCCGTACGGGTCCGTCGGGAAATCCGCCCGCTCAACGGGCGGACGTCCGGCGGAAACCATACGGCTTGGGACCAGAGGACCCGAGGGGTACGTTGGGGGTAGGAGTGAAATCCCGAGATCCTCAACGGACCGCCGGTGGCGAAAGCGCCTCGGGAAGATGGATCCGACGGTCAGGGACGAAAGCTTGGGTCTCGAACCGG
>ASV553
TACGGAGGGAGCTAGCGTTGTTCGGAATTACTGGGCGTAAAGCGCACGTAGGCGGTTACTCAAGTCAGAGGTGAAAGCCCGGGGCTCAACCCCGGAACTGCCTTTGAAACTAGGTAACTTGAATCTTGGAGAGGCGAGTGGAATTCCGAGTGTAGAGGTGAAATTCGTAGATATTCGGAAGAACACCAGTGGCGAAGGCGACTCGCTGGACAAGTATTGACGCTGAGGTGCGAAAGCGTGGGGAGCAAACAGG
>ASV554
TACAGAGGGTGCAAGCGTTAATCGGATTTACTGGGCGTAAAGCGCGCGTAGGTGGCCAATTAAGTCAAATGTGAAATCCCCGAGCTTAACTTGGGAATTGCATTCGATACTGGTTGGCTAGAGTATGGGAGAGGATGGTAGAATTCCAGGTGTAGCGGTGAAATGCGTAGAGATCTGGAGGAATACCGATGGCGAAGGCAGCCATCTGGCCTAATACTGACACTGAGGTGCGAAAGCATGGGGAGCAAACAGG
>ASV555
TACGTAGGTGGCAAGCGTTGTCCGGAATTATTGGGCGTAAAGCGCGCGCAGGCGGTCCTTTAAGTCTGATGTGAAAGCCCACGGCTCAACCGTGGAGGGTCATTGGAAACTGGGGGACTTGAGTGCAGAAGAGGAAAGCGGAATTCCACGTGTAGCGGTGAAATGCGTAGAGATGTGGAGGAACACCAGTGGCGAAGGCGGCTTTCTGGTCTGTAACTGACGCTGAGGCGCGAAAGCGTGGGGAGCAAACAGG
>ASV556
TACCGGCAGCACGAGTGATGACCGATATTATTGGGCCTAAAGCGTCCGTAGCCGGCCAAACAAGTCCGTTGGGAAATCGACGCGCTCAACGCGTCGGCGTCCGGCGGAAACTGTTTGGCTTGGGGCCGGAAGACCTGAGGGGTACGTCCGGGGTAGGAGTGAAATCCTGTAATCCTGGACGGACCACCGTTGGCGAAAGCGCCTCAGGAAGACGGACCCGACGGTGAGGGACGAAAGCTAGGGTCTCGAACCGG
>ASV557
TACGTAGGGTGCGAGCGTTGTCCGGAATTACTGGGCGTAAAGAGCTCGTAGGTGGTTTGTCGCGTCGTCTGTGAAATTCCGGGGCTTAACTCCGGGCGTGCAGGCGATACGGGCATAACTTGAGTACTGTAGGGGAGACTGGAATTCCTGGTGTAGCGGTGAAATGCGCAGATATCAGGAGGAACACCGGTGGCGAAGGCGGGTCTCTGGGCAGTAACTGACGCTGAGGAGCGAAAGCATGGGTAGCGAACAGG
>ASV558
TACGTAGGGTGCAAGCGTTAATCGGAATTACTGGGCGTAAAGCGTGCGCAGGCGGTTATGTAAGACAGGCGTGAAATCCCCGGGCTTAACCTGGGAATTGCGCTTGTGACTGCATAGCTAGAGTATGTCAGAGGGGGGTAGAATTCCACGTGTAGCAGTGAAATGCGTAGAGATGTGGAGGAATACCAATGGCGAAGGCAGCCCCCTGGGATAATACTGACGCTCATGCACGAAAGCGTGGGGAGCAAACAGG
>ASV559
TACGGAGGATCCGAGCGTTATCCGGATTTATTGGGTTTAAAGGGTGCGTAGGCGGTTTTTTAAGTCAGGAGTGAAAGACGGCAGCTCAACTGTCGCAGTGCTCTTGATACTGAAGAACTTGAATGCCGTTGAAGATGGCGGAATGAGACAAGTAGCGGTGAAATGCATAGATATGTCTCAGAACTCCGATTGCGAAGGCAGCTATCTAATCGGTGATTGACGCTGATGCACGAAAGCGTGGGGATCGAACAGG
>ASV560
TACGTAGGGTGCAAGCGTTGTCCGGAATTATTGGGCGTAAAGAGCTCGTAGGCGGTTTGTCGCGTCTGCTGTGAAATCCCGAGGCTCAACCTCGGGCTTGCAGTGGGTACGGGCAGACTAGAGTGCGGTAGGGGAGATTGGAATTCCTGGTGTAGCGGTGGAATGCGCAGATATCAGGAGGAACACCGATGGCGAAGGCAGATCTCTGGGCCGTAACTGACGCTGAGGAGCGAAAGCGTGGGGAGCGAACAGG
>ASV561
TACCGGCAGCTCAAGTGATGGCCAATCTTATTGGGCCTAAAGCGTCCGTAGCTGGCCGTGAAAGTTCGTCGGGAAATCCATCCGCTCAACGGATGGGCGTCCGGCGAAAACTTCACGGCTTGGGACCGGAAGGCTCGAGGGGTACGTCCGGGGTAGGAGTGAAATCCTGTAATCCTGGACGGACCGCCGATGGCGAAAGCACCTCGAGAAGACGGATCCGACAGTGAGGGACGAAAGCTAGGGTCTCGAACCGG
>ASV562
TACCGGCAGCACGAGTGATGGCCGATATTATTGGGCCTAAAGCGTCCGTAGCTTGCTGTGTAAGTCCATTGGGAAATCCACGTGCTCAACACGTGGGCGTCCGGTGGAAACTGCGCGGCTTGGGGCTGAGAGACTCGACGGGTACGTCCGGGGTAGGAGTGAAATCCTGTAATCCTGAACGGACCACCAATGGGGAAACCACGTCGAGAGACCGGACCCGACAGTGAGGGACGAAAGCCAGGGTCTCGAACCGG
>ASV563
TACGAAGGGGGCTAGCGTTGTTCGGAATTACTGGGCGTAAAGCGCACGTAGGCGGATATTTAAGTCAGGGGTGAAATCCCAGAGCTCAACTCTGGAACTGCCTTTGATACTGGGTATCTTGAGTATGGAAGAGGTGAGTGGAATTCCGAGTGTAGAGGTGAAATTCGTAGATATTCGGAGGAACACCAGTGGCGAAGGCGGCTCACTGGTCCATTACTGACGCTGAGGTGCGAAAGCGTGGGGAGCAAACAGG
>ASV564
TACCGGCAGCTCAAGTGATGGCCGCTGTTATTGGGCCTAAAGCGTCCGTAGCTGGCCACGCAAGTCCGTCGGGAAATCCATCGGCTCAACCGATGGGCGTCCGGCGGAAACTGCGTGGCTTGGGACCGGAAGGCTCGAGGGGTACGTCCGGGGTAGGAGTGAAATCCTGTAATCCTGGACGGACCACCGATGGCGAAAGCACCTCGAGAAGACGGATCCGACAGTGAGGGACGAAAGCTGGGGTCTCGAACCGG
>ASV565
TACGTAGGTGGCAAGCGTTATCCGGAATTATTGGGCGTAAAGCGCGCGTAGGCGGTTCGTTAAGTCTGATGTGAAAGCCCCCGGCTCAACCGGGGAGGGTCATTGGAAACTGGCGGACTTGAGTGCAGAAGAGGAGAGTGGAATTCCATGTGTAGCGGTGAAATGCGCAGAGATATGGAGGAACACCAGTGGCGAAGGCGGCTCTCTGGTCTGCAACTGACGCTGAGGTGCGAAAGCGTGGGGATCAAACAGG
>ASV566
TACCGGCAGTTCGAGTGATGGCCGATATTATTGGGCCTAAAGCGTTCGTAGCTGGCCGAGCAAGTCTGTCGGGAAATCTGCTCGCTCAACGAGCAGGCGTCCGGCAGAAACTGTTCGGCTTGGGACCGGAAGACTCGAGGAGTACGTCTGGGGTAGGAGTGAAATCCCGTAATCCTAGACGGACTACCGATGGCGAAAGCACCTCGAGAGCACGGATCCGACAGTGAGGAACGAAAGCTGGGGTCTCGAACCGG
>ASV567
TACGTAGGGTGCGAGCGTTGTCCGGAATTATTGGGCGTAAAGAGCTTGTAGGCGGTTTGTTGCGTCAGAAGTGAAAACTCAGGGCTTAACCCTGAGCCTGCTTCTGATACGGGCAGACTAGAGGAAGTTAGGGGAGAACGGAATTCCTGGTGGAGCGGTGGAATGCGCAGATATCAGGAGGAACACCGGTGGCGAAGGCGGTTCTCTGGGACTTTCCTGACGCTGAGAAGCGAAAGCGTGGGGAGCAAACAGG
>ASV568
CACCGGCAGCCCGAGTGATGGCCGATATTATTGGGCCTAAAGCGTCCGTAGCTGGCCGGATTGGTCCGTCGGGAAATCTGCTCGCTCAACGAGCAGGCGTCCGGCGGATACCATCCGGCTTGGGACCGGAAGACTTGAGGGGTACGTCCGGGGTAGGAGTGAAATCCTGTAATCCTGGACGGACCACCAATGGCGAAAGCACCTCAAGAGGACGGATCCGACAGTGAGGGACGAAAGCTGGGGTCTCGAACCGG
>ASV569
TACGTAGGGTGCAAGCGTTGTCCGGAATTACTGGGCGTAAAGAGCTCGTAGGTGGTTTGTCGCGTCGTCTGTGAAATCCCGGGGCTTAACTTCGGGCGTGCAGGCGATACGGGCATAACTTGAGTGCTGTAGGGGAGACTGGAATTCCTGGTGTAGCGGTGAAATGCGCAGATATCAGGAGGAACACCGATGGCGAAGGCAGGTCTCTGGGCAGTTACTGACGCTGAGGAGCGAAAGCATGGGTAGCGAACAGG
>ASV570
TACCGGCAGCACAAGTGATGGCCGATATTATTGGGCCTAAAGCGTTCGTAGCTGGCCAGGCAAGTTCGTTGGGAAATCCACGCGCTCAACGCGTGGGCGTCCAGCGAAAACTGTTTGGCTTGGGGCCGGAAGACTCGAGGGGTACGTCCGGGGTAGGAGTGAAATCCCGTAATCCTGGACGGACCGCCGGTGGCGAAAGCGCCTCGAGAGGACGGACCCGACAGTGAGGGACGAAAGCCAGGGTCTCGAACCGG
>ASV571
TACGGAGGGTGCAAGCGTTATCCGGATTTATTGGGTTTAAAGGGTCCGTAGGCGGATTAATCAGTCAGTGGTGAAATCTCATAGCTTAACTATGAAACTGCCATTGATACTGTTAGTCTTGAGTGATGTTGAAGTTGCTGGAATGTGTAGTGTAGCGGTGAAATGCTTAGATATTACGCAGAACACCAATTGCGAAGGCAGGTGACTAAACATCAACTGACGCTGATGGACGAAAGCGTGGGGAGCGAACAGG
>ASV572
TACCGGCAGCTCGAGTGATGGCCGCTATTATTGGGCCTAAAGCGTCCGTAGCCGGCCAGACAAGTCCGTTGGGAAATCCATCGGCTCAACCGATGGGCGTCCAGCGGAAACTGTCTGGCTTGGGACCGGAAGACCCGAGGGGTACGTCCGGGGTAGGAGTGAAATCCTGTAATCCTGGACGGACCGCCGATGGCGAAAGCACCTCGGGAAGACGGATCCGACGGTGAGGGACGAAAGCTAGGGTCTCGAACCGG
>ASV573
TACGTAGGTGGCAAGCGTTATCCGGATTTATTGGGCGTAAAGGGAACGCAGGCGGTCTTTTAAGTCTGATGTGAAAGCCTTCGGCTTAACCGGAGTAGTGCATTGGAAACTGGGAGACTTGAGTGCAGAAGAGGAGAGTGGAACTCCATGTGTAGCGGTGAAATGCGTAGATATATGGAAGAACACCAGTGGCGAAAGCGGCTCTCTGGTCTGTAACTGACGCTGAGGTTCGAAAGCGTGGGTAGCAAACAGG
>ASV574
TACCGGCAGCACAAGTGATGGCCGCTGTTATTGGGCCTAAAGCGTCCGTAGCTGGCCAGGCAAGTCTATCGGGAAATCTCCCCGCCTAACGGGGAGGCGTCCGGTGGAAACTGCCTGGCTTGGGACCGGAAGATCCAGAGGGTACGTCCGGGGTAGGAGTGAAATCCCGTAATCCTGGACGGACCACCGGTGGCGAAAGCGCTCTGGAAAGACGGATCCGACGGTGAGGGACGAAAGCTCGGGTCACGAACCGG
>ASV575
TACCGGCAGTTCGAGTGATGGCCGCTCTTATTGGGCCTAAAGCGTTCGTAGCCGGCCACGCAAGTTCGTCGGGAAATCTGCCCGCTTAACGGGCAGGCGTCCGGCGAAAACTGCGTGGCTTGGGACCGGGAGACTCGAGGAGTACGTTCGGGGTAGGAGTGAAATCCCATAATCCTGAACGGACTACCGATGGCGAAAGCACCTCGAGAGCACGGATCCGACGGTGAGGAACGAAAGCTGGGGTCTCGAACCGG
>ASV576
TACGTAGGGTGCGAGCGTTAATCGGAATTACTGGGCGTAAAGCGTGCGCAGGCGGTTTGTTAAGACCGATGTGAAATCCCCGGGCTCAACCTGGGAACTGCATTGGTGACTGGCAAGCTAGAGTATGGCAGAGGGGGGTAGAATTCCACGTGTAGCAGTGAAATGCGTAGAGATGTGGAGGAATACCGATGGCGAAGGCAGCCCCCTGGGCCAATACTGACGCTCATGCACGAAAGCGTGGGGAGCAAACAGG
>ASV577
GACGGAGGGTGCAAGCGTTGTTCGGAATCATTGGGCGTAAAGGGCGCGCAGGCGGCCTTCCAAGTCTGGTGTGAAAGCCCGGGGCTCAACTCCGGAAGCGCACTGGAAACTGGATGGCTTGAGTCCGAGAGGGGACCGTGGAATTCCTGGTGTAGGGGTGAAATCCGTAGAGATCAGGAGGAACACCGGAGGTGAAAACGACGGTCTGGATCGGGACTGACGCTGAGGCGCGAAAGCGCGGGTAGCGAACAGG
>ASV578
TACAGAGGGTGCGAGCGTTAATCGGATTTACTGGGCGTAAAGCGTGCGTAGGCGGCTTCTTAAGTCGGATGTGAAATCCCTGAGCTTAACTTAGGAATTGCATTCGATACTGGGAAGCTAGAGTATGGGAGAGGATGGTAGAATTCCAGGTGTAGCGGTGAAATGCGTAGAGATCTGGAGGAATACCGATGGCGAAGGCAGCCATCTGGCCTAATACTGACGCTGAGGTACGAAAGCATGGGGAGCAAACAGG
>ASV579
TACGTAGGGTGCGAGCGTTAATCGGAATTACTGGGCGTAAAGCGTGCGCAGGCGGTTTGGCAAGTCAGATGTGAAATCCCCGAGCTCAACTTGGGAACTGCGTTTGAAACTGCCAGACTAGAATATGTCAGAGGGGGGTAGAATTCCACGTGTAGCAGTGAAATGCGTAGAGATGTGGAGGAATACCAATGGCGAAGGCAGCCCCCTGGGATAATATTGACGCTCATGCACGAAAGCGTGGGGAGCAAACAGG
>ASV580
TACGTAGGGTGCGAGCGTTGTCCGGAATTATTGGGCGTAAAGAGCTCGTAGGCGGCTCGTCGCGTCTGCTGTGAAAGCCCGGGGCTTAACCCCGGGTCTGCAGTGGGTACGGGCGGGCTAGAGTGCGGTAGGGGAGACTGGAATTCCTGGTGTAGCGGTGAAATGCGCAGATATCAGGAGGAACACCGGTGGCGAAGGCGGGTCTCTGGGCCGTAACTGACGCTGAGGAGCGAAAGCATGGGTAGCGAACAGG
>ASV581
TACGTAGGTGGCAAGCGTTGTCCGGAATCATTGGGCGTAAAGCGCGCGCAGGCGGTCCCTTAAGTCTGATGTGAAAGCCCACGGCTCAACCGTGGAGGGTCATTGGAAACTGGGGGACTTGAGTGCAGAAGAGGAAAGCGGAATTCCAAGTGTAGCGGTGAAATGCGTAGAGATTTGGAGGAACACCAGTGGCGAAGGCGGCTTTCTGGTCTGTAACTGACGCTGAGGCGCGAAAGCGTGGGGAGCAAACAGG
>ASV582
TACCGGCAGCTCGAGTGATGGCCGATCTTATTGGGCCTAAAGCGTTCGTAGCCGGCCGGGCAAGTTCGTCGGGAAATCTACCAGCTCAACTGGTAGGCGTCCGGCGAAAACTGCACGGCTTGGGACAGGGAGACTCGAAGAGTACGTCCGGGGTAGGAGTGAAATCCCGTAATCCTGGACGGACTACCGATGGCGAAAGCACTTCGAGAGAACTGATCCGACGGTCAGGAACGAAAGCTGGGGTCTCGAACCGG
>ASV583
TACGTATGTCCCAAGCGTTATCCGGATTTATTGGGCGTAAAGCGAGCGCAGGCGGTTATTTAAGTCTGATGTGAAAGCCTACGGCTCAACCGTAGAATTGCATCGGAAACTGGATGACTTGAGTGCAGTAGAGGAGAGTGGAACTCCATGTGTAGCGGTGAAATGCGTAGATATATGGAAGAACACCAGAGGCGAAGGCGGCTCTCTGGACTGTAACTGACGCTGAGGCTCGAAAGTGTGGGTAGCAAACAGG
>ASV584
TACGTAGGGTGCAAGCGTTGTCCGGAATTACTGGGCGTAAAGAGCTCGTAGGTGGTTTGTCGCGTCGTCTGTGAAATCCCGGGGCTTAACTTCGGGCGTGCAGGCGATACGGGCATAACTTGAGTGCTGTAGGGGAGACTGGAATTCCTGGTGTAGCGGTGAAATGCGCAGATATCAGGAGGAACACCGATGGCGAAGGCAGGTCTCTGGGCAGTAACTGACGCTGAGGAGCGAAAGCATGGGTAGCGAACAGG
>ASV585
TACCGGCAGTCCAAGTGATGGCCGATCTTATTGGGCCTAAAGCGTCCGTAGCCTGCTGTGTAAGTCCATTGGGAAATCGGCCAGCTCAACTGGCCGGCGTCCGGTGGAAACTACACAGCTTGGGGCCGAGAGACTCGACGGGTACGTCCGGGGTAGGAGTGAAATCCCGTAATCCTGGACGGACCACCAATGGCGAAAGCACGTCGAGAGACCGGACCCGACGGTGAGGGACGAAAGCCAGGGTCTCGAACCGG
>ASV586
TACCGGCAGCACAAGTGATGGCCGATATTATTGGGCCTAAAGCGTCCGTAGCCGGCCGGACAAGTCCGTTGGGAAATCCACGCGCTCAACGCGTGGGCGTCCAGCGGAAACTGTCCGGCTTGGGGCCGGAAGACTCGAGGGGTACGTCCGGGGTAGGAGTGAAATCCCGTAATCCTGGACGGACCACCGGTGGCGAAAGCGCCTCGAGAAGACGGACCCGACGGTGAGGGACGAAAGCTAGGGTCTCGAACCGG
>ASV587
TACAGAGGGTGCGAGCGTTAATCGGAATTACTGGGCGTAAAGCGAGTGTAGGTGGCTCATTAAGTCACATGTGAAATCCCCGGGCTCAACCTGGGAACTGCATGTGATACTGGTGGTGCTAGAATATGTGAGAGGGAAGTAGAATTCCAGGTGTAGCGGTGAAATGCGTAGAGATCTGGAGGAATACCGATGGCGAAGGCAGCTTCCTGGCATAATATTGACACTGAGATTCGAAAGCGTGGGTAGCAAACAGG
>ASV588
TACGGAGGGGGCTAGCGTTGTTCGGAATTACTGGGCGTAAAGCGCACGTAGGCGGACTGGAAAGTTGGAGGTGAAATCCCAGGGCTCAACCTTGGAACTGCCTTCAAAACTATCAGTCTGGAGTTCGAGAGAGGTGAGTGGAATTCCGAGTGTAGAGGTGAAATTCGTAGATATTCGGAGGAACACCAGTGGCGAAGGCGGCTCACTGGCTCGATACTGACGCTGAGGTGCGAAAGCGTGGGGAGCAAACAGG
>ASV589
CACCGGCAGCTCGAGTGATGACCGATATTATTGGGCCTAAAGCGTCCGTAGCCGGCCAGGCAAGTCTGTTGGGAAATCTGCTCGCTCAACGAGCAGGCGTCCAGCAGATACTGTTTGGCTTGGGACCGAGAGACTCAAGGGGTACGTCTGGGGTAGGAGTGAAATCCTGTAATCCTGGACGGACCGCCGATGGCGAAAGCACCTTGAGAGATCGGATCCGACGGTGAGGGACGAAAGCTGGGGTCACGAACCGG
>ASV590
TACCGGCAGCACGAGTGATGACCGATATTATTGGGCCTAAAGCGTCCGTAGCTGGCCAAGCAAGTCCATTGGGAAATCCACGTGCTCAACACGTGGGCGTCCGGTGGAAACTGTTTGGCTTGGGGCCAGAAGACCTGAGGGGTACGTCCGGGGTAGGAGTGAAATCCTGTAATCCTGGACGGACCACCAATGGGGAAACCACCTCAGGAGGATGGACCCGACAGTGAGGGACGAAAGCTAGGGTCTCGAACCGG
>ASV591
TACGGGGGGTGCAAGCGTTACTCGGAATCACTGGGCGTAAAGAGCATGTAGGCGGATTAATAAGTTTGAAGTGAAATCCTATAGCTTAACTATAGAACTGCTTTGAAAACTGTTGATCTAGAATGTGGGAGAGGTAGATGGAATTTCTGGTGTAGGGGTAAAATCCGTAGAGATCAGAAGGAATACCGATTGCGAAGGCGATTTACTGGAACACAATTGACGCTGAGATGCGAAAGCGTGGGGAGCAAACAGG
>ASV592
GACGGAGGGTGCTAGCGTTGTTCGGAATTACTGGGCGTAAAGGGCGCGTAGGCGGCCGCTTGCGTCGGATGTGAAAGCCCGGGGCTCAACCCCGGAACGGCATCCGATACGGGGCGGCTGGAGACCGGGAGAGGAGGGTGGAATAGCCAGTGTAGAGGTGAAATTCGTAGATATTGGCTGGAACACCGGTGGCGAAAGCGGCTCTCTGGCCCGGATCTGACGCTGAGGCGCGAAAGCGTGGGGAGCAAACAGG
>ASV593
TACGTAGGGACCAAGCGTTGTTCGGATTTACTGGGCGTAAAGGGCGCGTAGGCGGCGAATCAAGTCAGCTGTGAAATCTCCGAGCTTAACTCGGAACGGTCAGCTGATACTGTTTTGCTAGAGTGCAGAAAGGGCAACCGGAATTCTTGGTGTAGCGGTGAAATGCGTAGATATCAAGAGGAACACCTGAGGCGAAGGCGGGTTGCTAGGCTGACACTGACGCTGAAGCGCGAAAGCTAGGGTAGCAAACGGG
>ASV594
TACGTAGGGTGCAAGCGTTAATCGGAATTACTGGGCGTAAAGGGTACGCAGGCGGCTAGGAAAGAAAGATGTGAAATCCCAGGGCTCAACCTTGGAACTGCATTTTTAACTACCTAGCTAGAGTATGTCAGAGGGGGGTAGAATTCCACGTGTAGCAGTGAAATGCGTAGAGATGTGGAGGAATACCGATGGCGAAGGCAGCCCCCTGGGATAATACTGACGCTCAGGTACGAAAGCGTGGGGAGCAAACAGG
>ASV595
TACGGAGGGTGCAAGCGTTATCCGGATTCACTGGGTTTAAAGGGTGCGTAGGCGGGCAGGTAAGTCAGTGGTGAAATCTTCGAGCTTAACTCGGAAACTGCCGTTGATACTATCTGTCTTGAATACTCGGGAGGTGAGCGGAATATGTCATGTAGCGGTGAAATGCTTAGATATGACATAGAACACCAATTGCGAAGGCAGCTCACTACAGAGTCATTGACGCTGAGGCACGAAAGCGTGGGGATCAAACAGG
>ASV596
TACGGAGGGTGCGAGCGTTGTCCGGATTTATTGGGTTTAAAGGGTGCGTAGGTGGCCCTGCAAGTCCGTGGTGAAAGCCTGCTGCTCAACAGCAGAACTGCCATGGATACTACAGGGCTTGAGTCCAGACGAGGTTGGCGGAATGGATGGTGTAGCGGTGAAATGCATAGATACCATCCAGAACCCCGATTGCGTAGGCAGCTGACTAGGCTGGTACTGACACTGAGGCACGAAAGCGTGGGGAGCGAACAGG
>ASV597
TACGTAGGTCCCGAGCGTTGTCCGGATTTATTGGGCGTAAAGCGAGCGCAGGCGGTTTAATAAGTCTGAAGTTAAAGGCAGTGGCTTAACCATTGTTCGCTTTGGAAACTGTTAGACTTGAGTGCAGAAGGGGAGAGTGGAATTCCATGTGTAGCGGTGAAATGCGTAGATATATGGAGGAACACCGGTGGCGAAAGCGGCTCTCTGGTCTGTAACTGACGCTGAGGCTCGAAAGCGTGGGGAGCAAACAGG
>ASV598
CACGTAGGGTGCGAGCGTTGTCCGGAATTATTGGGCGTAAAGAGCTCGTAGGCGGTGTGTCGCGTCGGCCGTGAAAACCTGCAGCTTAACTGTGGGCTTGCGGTCGATACGGGCATCACTGGAGTTCGGCAGGGGAGACTGGAATTCCTGGTGTAGCGGTGAAATGCGCAGATATCAGGAGGAACACCGGTGGCGAAGGCGGGTCTCTGGGCCGATACTGACGCTGAGGAGCGAAAGCGTGGGGAGCGAACAGG
>ASV599
TACGGAGGGGGCTAGCGTTGTTCGGAATTACTGGGCGTAAAGCGCACGTAGGCGGATCAGAAAGTCAGAGGTGAAATCCCAGGGCTCAACCTTGGAACGGCCTTTGAAACTCCTGATCTTGAGTTCGAGAGAGGTGAGTGGAATTCCGAGTGTAGAGGTGAAATTCGTAGATATTCGGAGGAACACCAGTGGCGAAGGCGGCTCACTGGCTCGATACTGACGCTGAGGTGCGAAAGCGTGGGGAGCAAACAGG
>ASV600
TACCGGCAGCACGAGTGATGGCCGATATTATTGGGCCTAAAGCGTCCGTAGCCGGCCGGACAAGTCCGTTGGGAAATCCACGCGCTCAACGCGTGGGCGTCCAGCGGAAACTGTTCGGCTTGGGGCCGGAAGACCTGAGGGGTACGTCCGGGGTAGGAGTGAAATCCTGTAATCCTGGACGGACCACCAATGGCGAAAGCACCTCAGGAGGACGGACCCGACGGTGAGGGACGAAAGCTAGGGTCTCGAACCGG
>ASV601
TACCGGCAGCTCAAGTGATGGCCGATCTTATTGGGCCTAAAGCGTCCGTAGCTGGCCTCGCAAGTCCGTCGGGAAATCCATCAGCCCAACTGATGGGCGTCCGGCGGAAACTACAAGGCTTGGGACCGGAAGGCTCGAGGGGTACGTCCGGGGTAGGAGTGAAATCCCGTAATCCCGAACGGACCACCGATGGCGAAAGCACCTCGAGAAGACGGCTCCGACAGTGAGGGACGAAAGCTAGGGTCTCGAACCGG
>ASV602
TACCGGCAGCTCGAGTGATGGCCGATATTATTGGGCCTAAAGCGTCCGTAGCCGGCCGGACAAGTCCGTCGGGAAATCCACGCGCTCAACGCGTGGGCGTCCGGCGGAAACTATCCGGCTTGGGACCGAAAGACCCGAAGGGTACGTCCGGGGTAGGAGTGAAATCCCGTAATCCTGGACGGACCGCCGATGGCGAAAGCACTTCGGGAGGACGGATCCGACGGTGAGGGACGAAAGCCAGGGTCTCGAACCGG
>ASV603
TACCGGCAGTCCGAGTGATGGCCGATCTTATTGGGCCTAAAGCGTCCGTAGCCTGCCGTGTAAGTCCGTTGGGAAATCGGCCAGCTCAACTGGCCGGCGTCCAGCGGAAACTGCGCGGCTTGGGGCCGAGAGACTCGACGGGTACGTCCGGGGTAGGAGTGAAATCCTGTAATCCTGGACGGACCACCGATGGCGAAAGCACGTCGAGAGACCGGACCCGACGGTGAGGGACGAAAGCTGGGGTCTCGAACCGG
>ASV604
TACGAAGGGTGCAAGCGTTACTCGGAATTACTGGGCGTAAAGCGTGCGTAGGTGGTTTGTTAAGTCAGATGTGAAAGCCCTGGGCTCAACCTGGGAACTGCATTTGATACTGGCAGGCTAGAGTGCGGTAGAGGGGTGCGGAATTCCTGGTGTAGCAGTGAAATGCGTAGAGATCAGGAGGAACATCCGTGGCGAAGGCGGCACCCTGGGCCAGCACTGACACTGAGGCACGAAAGCGTGGGGAGCAAACAGG
>ASV605
TACGGAGGATCCGAGCGTTATCCGGATTTATTGGGTTTAAAGGGTGCGTAGGCGGCCATTTAAGTCAGGGGTGAAAGACGGCAGCTCAACTGTCGCAGTGCCTTTGATACTGAGTGGCTTGAATGTGGCTGAAGATGGCGGAATGAGACAAGTAGCGGTGAAATGCATAGATATGTCTCAGAACTCCGATTGCGAAGGCAGCTATCTAAACCATTATTGACGCTGATGCACGAAAGCGTGGGGATCGAACAGG
>ASV606
TACGGAGGGTGCAAGCGTTAATCGGAATAACTGGGCGTAAAGCGCACGCAGGCGGTTTGTTAAGCCAGATGTGAAAGCCCCGGGCTCAACCCGGGAACTGCATTTGGAACTGGCAGACTAGAGTCTTGGAGAGGGGGGTAGAATTTCCGGTGTAGCGGTGAAATGCGTAGAGATCGGAAGGAATACCAGTGGCGAAGGCGGCCCCCTGGCCAAAGACTGACGCTCAGGTGCGAAAGCGTGGGGAGCAAACAGG
>ASV607
TACGGAGGGTCCAAGCGTTATCCGGATTCACTGGGTTTAAAGGGTGCGCAGGCGGTCAAGTAAGTCAGTGGTGAAAGCCTTCGGCTCAACCGGAGAATTGCCATTGAAACTACTTGACTTGAGTGTAGTTGAGGTGGGCGGAATGTAGCATGTAGCGGTGAAATGCATAGATATGCTACAGAACACCGATAGCGAAAGCAGCTCACCAGACTACGACTGACGCTGAGGCACGAAAGCATGGGTAGCAAACAGG
>ASV608
TACGGAGGGTCCAAGCGTTGTCCGGAATCACTGGGCGTAAAGGGTGTGCAGGTGGGGCAGCAAGTCAGAGGTGAAAGCCCGCGGCTTAACCGCGGAAGTGCCTTTGAAACTGCTGCTCTTGAGTCCCGGAGAGGCTGTCGGAATTCGTGGTGTAGCGGTGAAATGCGTAGATATCACGAGGAACACCAGAGGCGAAAGCGGACAGCTGGACGGGTACTGACACTGAGGCACGAAAGCGTGGGGAGCAAACAGG
>ASV609
TACGAAGGGTGCAAGCGTTACTCGGAATTACTGGGCGTAAAGCGTGCGTAGGTGGTTCGTTAAGTCTGATGTGAAAGCCCTGGGCTCAACCTGGGAATTGCATTGGATACTGGCGAGCTAGAGTGCGGTAGAGGGTAGTGGAATTCCCGGTGTAGCAGTGAAATGCGTAGAGATCGGGAGGAACATCTGTGGCGAAGGCGACTGCCTGGACCAGCACTGACACTGAGGCACGAAAGCGTGGGGAGCAAACAGG
>ASV610
TACCGGCAGCCCGAGTGATGGCCGCTATTATTGGGCCTAAAGCGTCCGTAGCTGGCCGGGCAAGTCCGTTGGGAAATCCGCGCGCTTAACGCGCGGGCGTCCAGCGGAAACTGCTCGGCTTGGGACCGGAAGACCCGAGGGGTACGTCCGGGGTAGGAGTGAAATCCCGTAATCCTGGACGGACCGCCGGTGGCGAAAGCGCCTCGGGAAGACGGATCCGACAGTGAGGGACGAAAGCTAGGGTCTCGAACCGG
>ASV611
TACGAAGGGTGCAAGCGTTACTCGGAATTACTGGGCGTAAAGCGTGCGTAGGTGGTCTGTCAAGTCCGATGTGAAAGCCCTGGGCTCAACCTGGGAACTGCATTGGAAACTGGCAGTCTGGAGTGCGGTAGAGGGTAGCGGAATTCCCGGTGTAGCAGTGAAATGCGTAGATATCGGGAGGAACATCCGTGGCGAAGGCGGCTACCTGGACCAGCACTGACACTGAGGCACGAAAGCGTGGGGAGCAAACAGG
>ASV612
TACCGGCAGCACGAGTGATGGCCGATATTATTGGGCCTAAAGCGTCCGTAGCCGGCCGAGCAAGTCCGTTGGGAAATCCACGCGCTCAACGCGTGGGCGTCCAGCGGAAACTGTTCGGCTTGGGGCCGGAAGACTCGAGGGGTACGTCCGGGGTAGGAGTGAAATCCCGTAATCCTGGACGGACCACCGGTGGCGAAAGCGCCTCGAGAAGACGGACCCGACGGTGAGGGACGAAAGCTTGGGTCTCGAACCGG
>ASV613
TACGTAGGTGGCAAGCGTTGTCCGGAATTATTGGGCGTAAAGGGCGCGCAGGCGGCGTCGTAAGTCGGTCTTAAAAGTGCGGGGCTTAACCCCGTGAGGGGACCGAAACTGCGATGCTAGAGTATCGGAGAGGAAAGCGGAATTCCTAGTGTAGCGGTGAAATGCGTAGATATTAGGAGGAACACCAGTGGCGAAAGCGGCTTTCTGGACGACAACTGACGCTGAGGCGCGAAAGCCAGGGGAGCAAACGGG
>ASV614
TACGTAGGTGGCAAGCGTTATCCGGAATGATTGGGCGTAAAGGGTGCGCAGGCGGCGTGGCAAGTCTGAAGTGAAAGGTACGGGCTCAACCTGTACAGGCTTTGGAAACTGTCACGCTCGAGGACAGGAGAGGGCGGTGGAACTCCATGTGTAGCGGTAAAATGCGTAGATATATGGAAGAACACCAGTGGCGAAGGCGGCCGCCTGGACTGTTACTGACGCTCAGGCACGAAAGCGTGGGGAGCAAATAGG
>ASV615
TACAGAGGGTGCAAGCGTTAATCGGAATTACTGGGCGTAAAGCGAGCGTAGGTGGCTTAATAAGTCAGATGTGAAAGCCCCGGGCTTAACCTGGGAACGGCATCTGATACTGTTAGGCTAGAGTAGGTGAGAGGAAGGTAGAATTCCAGGTGTAGCGGTGAAATGCGTAGAGATCTGGAGGAATACCGATGGCGAAGGCAGCCTTCTGGCATCATACTGACACTGAGGTTCGAAAGCGTGGGTAGCAAACAGG
>ASV616
TACAGAGGGTGCAAGCGTTAATCGGAATTACTGGGCGTAAAGCGCGCGTAGGTGGTTCGTTAAGTTGGATGTGAAAGCCCCGGGCTCAACCTGGGAACTGCATCCAAAACTGGCGAGCTAGAGTATGGTAGAGGGTGGTGGAATTTCCTGTGTAGCGGTGAAATGCGTAGATATAGGAAGGAACACCAGTGGCGAAGGCGACCACCTGGACTGATACTGACACTGAGGTGCGAAAGCGTGGGGAGCAAACAGG
>ASV617
TACGGAGGGTGCAAGCGTTAATCGGAATGACTGGGCGTAAAGCGCACGCAGGCGGTTTGTTAAGTCAGATGTGAAATCCCCGAGCTTAACTTGGGAACTGCATTTGAAACTGGCAAGCTAGAGTCTTGTAGAGGGGGGTAGAATTCCAGGTGTAGCGGTGAAATGCGTAGAGATCTGGAGGAATACCGGTGGCGAAGGCGGCCCCCTGGACAAAGACTGACGCTCAGGTGCGAAAGCGTGGGGAGCAAACAGG
>ASV618
TACGGAGGGGGTTAGCGTTGTTCGGAATGACTGGGCGTAAAGCGCGCGTAGGCGGATCGTCAAGTCGGGGGTGAAATCCCGGGGCTCAACCCCGGAATGGCCTTCGAGACTGTCGGTCTTGAGTTCGAGAGAGGTGGGTGGAATTCCGAGTGTAGAGGTGAAATTCGTAGATATTCGGAGGAACACCAGTGGCGAAGGCGGCCCACTGGCTCGACACTGACGCTGAGGTGCGAAAGCGTGGGGAGCAAACAGG
>ASV619
TACGTAGGGTGCAAGCGTTAATCGGAATTACTGGGCGTAAAGCGTGCGCAGGCGGTTCGCTAAGACAGTCGTGAAATCCCCGGGCTTAACCTGGGAACTGCGATTGTGACTGGCGAGCTAGAGTACGGCAGAGGGGGGTGGAATTCCTGGTGTAGCAGTGAAATGCGTAGAGATCAGGAGGAACACCGATGGCGAAGGCAGCCCCCTGGGCTAGTACTGACGCTCATGCACGAAAGCGTGGGGAGCAAACAGG
>ASV620
TACGGAGGGTGCAAGCGTTATCCGGATTTATTGGGTTTAAAGGGTCCGTAGGCGGGCTTGTAAGTCAGTGGTGAAATCTCACAGCTTAACTGTGAAACTGCCATTGATACTGCAGGTCTTGAGTAAGGTAGAAGTAGCTGGAATAAGTAGTGTAGCGGTGAAATGCATAGATATTACTTAGAACACCAATTGCGAAGGCAGGTTACTATGTCTTAACTGACGCTGATGGACGAAAGCGTGGGGAGCGAACAGG
>ASV621
TACGTAGGGCGCAAGCGTTGTCCGGAATTATTGGGCGTAAAGAGCTCGTAGGCGGTTTGTCGCGTCTGCTGTGAAAGCCCGGGGCTTAACTCCGGGTGTGCAGTGGGTACGGGCAGACTAGAGTGCAGTAGGGGAGACTGGAATTCCTGGTGTAGCGGTGAAATGCGCAGATATCAGGAGGAACACCGATGGCGAAGGCAGGTCTCTGGGCTGTTACTGACGCTGAGGAGCGAAAGCATGGGGAGCGAACAGG
>ASV622
TACCGGCAGCACGAGTGATGGCCGATATTATTGGGCCTAAAGCGTCCGTAGCTTGCTGTGTAAGTCCATCGGGAAATCCACGCGCCCAACGCGTGGGCGTCCGGTGGAAACTGCACGGCTTGGGGCCGAGAGACTCGACGGGTACGTCCGGGGTAGGAGTGAAATCCTGTAATCCTGGACGGACCACCAATGGGGAAACCACGTCGAGAGACCGGACCCGACAGTGAGGGACGAAAGCCAGGGTCTCGAACCGG
>ASV623
TACGAAGGGTGCAAGCGTTACTCGGAATTACTGGGCGTAAAGCGTGCGTAGGTGGTTGTTTAAGTCTGTTGTGAAAGCCCTGGGCTCAACCTGGGAATTGCAGTGGATACTGGACGACTAGAGTGTGGTAGAGGGTAGTGGAATTCCTGGTGTAGCAGTGAAATGCGTAGAGATCAGGAGGAACATCCATGGCGAAGGCAGCTACCTGGACCAACACTGACACTGAGGCACGAAAGCGTGGGGAGCAAACAGG
>ASV624
TACGGAGGGTGCAAGCGTTGTCCGGATTTATTGGGTTTAAAGGGTGCGTAGGCGGTTTATTAAGTCAGTGGTGAAAGACGGTCGCTCAACGATTGCAGTGCCATTGATACTGGTAGACTTGAGTGTGATTGAGGTAGCTGGAATGGATAGTGTAGCGGTGAAATGCATAGATATTATCCAGAACACCGATTGCGAAGGCAGGTTACTAAGTCATAACTGACGCTGAGGCACGAAAGTGTGGGGATCAAACAGG
>ASV625
TAGCAGCACCCCAAGTGGTGGCCGCTATTACTGGGCTTAAAGCGTTCGTAGCCGGCCATGTAAGTCCGCTGTGAAATCCACGCGCTCAACGTGTGGGCGTGCAGCGGATACTGCATGGCTAGGGACCGGATGGCGTCGAGGCTATTCCAGGGGTAGGAGTGAAATCCTAAAATCCCTGGAGGAGCACCTGTGGCGAAAGCGCTCGACGAATACGGATCCGACGGTGAGGGACGAAAGCCAGGGGAGCAAAGCGG
>ASV626
CACCGGCAGTTCGAGTGATGACCGATATTATTGGGCCTAAAGCGTCCGTAGCTGGCCGTGCAAGTCTGTTGGGAAATCTGCTCGCCCAACGAGCAGGCGTCCGGCAGAAACTGCGCGGCTCGGGACCGAGCGGTCCGAGGGGTACGTCTGGGGTAGGAGTGAAATCCCGTAATCCTGGACGGACCACCGATGGCGAAAGCACCTCGGAAGATCGGATCCGACAGTGAGGGACGAAAGCTGGGGTCACGAACCGG
>ASV627
TACCGGCAGCTCGAGTGATGGCCGATTTTATTGGGCCTAAAGCGTCCGTAGCCGGTCGCGCAAGTCCATCGGGAAATCCGCCAGCCCAACTGGCGGGCGTCCGGTGGAACCTGCGTGACTTGGGACCGGAAGACCCAACGGGTACGTCCGGGGTAGGAGTGAAATCCCGTAATCCCGGACGGACCGCCGATGGCGAAAGCACGTTGGGAAGACGGATCCGACGGTGAGGGACGAAAGCCAGGGTCTCCAACCGG
>ASV628
TACGTAGGTGGCAAGCGTTATCCGGAATTATTGGGCGTAAAGCGCGCGTAGGCGGTTTCTTAAGTCTGATGTGAAAGCCCCCGGCTCAACCGGGGAGGGTCATTGGAAACTGGGAGACTTGAGTGCAGAAGAGGAGAGTGGAATTCCATGTGTAGCGGTGAAATGCGCAGAGATATGGAGGAACACCAGTGGCGAAGGCGGCTCTCTGGTCTGTAACTGACGCTGAGGTGCGAAAGCGTGGGGATCAAACAGG
>ASV629
TACGTAGGTGGCAAGCGTTGTCCGGAATTATTGGGCGTAAAGCGCGCGCAGGCGGTCCTTTAAGTCTGATGTGAAAGCCCACGGCTCAACCGTGGAGGGTCATTGGAAACTGGGGGACTTGAGTGCAGAAGAGAAGAGTGGAATTCCACGTGTAGCGGTGAAATGCGTAGAGATGTGGAGGAACACCAGTGGCGAAGGCGACTCTTTGGTCTGTAACTGACGCTGAGGCGCGAAAGCGTGGGGAGCAAACAGG
>ASV630
TACGGAGGGTGCAAGCGTTACCCGGAATCACTGGGCGTAAAGGGCGTGTAGGCGGATCATTAAGTCTGACTTTAAAGACAGCGGCTCAACCGCTGGGATGGGTTGGATACTGGTGATCTTGACCTCTGGAGAGAGAATCGGAATTCCTGGTGTAGCGGTGGAATGCGTAGATACCAGGAGGAACACCAATGGCGAAGGCAGATTCTTGGACAGAAGGTGACGCTGAGGCGCGAAAGTGTGGGGAGCGAACCGG
>ASV631
TACCGGCAGCTCGAGTGATGACCGATCTTATTGGGCCTAAAGCGTCCGTAGCTGGCCGCGCAAGTTCGTCGGGAAATCCACCCGCTTAACGGGTGGGCGTCCGGCGAAAACTGTGCGGCTTGGGACAGGAAGGCTCGAGGGGTACGTTCGGGGTAGGAGTGAAATCCCGTAATCCTGAACGGACCGCCGATGGCGAAAGCACCTCGAGAGGACTGATCCGACAGTGAGGGACGAAAGCTGGGGTCTCGAACCGG
>ASV632
TACGGAGGGGGCTAGCGTTGTTCGGAATTACTGGGCGTAAAGCGCACGTAGGCGGACCAGCAAGTTAGGGGTGAAATCCCGGGGCTCAACCCCGGAACTGCCCTTAAAACTGCCGGTCTGGAGTTCGAGAGAGGTGAGTGGAATTCCGAGTGTAGAGGTGAAATTCGTAGATATTCGGAGGAACACCAGTGGCGAAGGCGGCTCACTGGCTCGATACTGACGCTGAGGTGCGAAAGCGTGGGGAGCAAACAGG
>ASV633
CACGTAGGGGGCAAGCGTTGTTCGGAATTATTGGGCGTAAAGGGCGTGCAGGCGGCCTTGCAAGTCTGACGTGAAAGATCTCGGCTTAACCGAGGGAACGCGTTGGAAACTGTAAGGCTAGAGTATAGAAGGGGACATTGGAATTCCAGGTGTAGGGGTGAAATCTGTAGATATCTGGAAGAACACCGGTGGCGAAGGCGAATGTCTGGTCATATACTGACGCTGAGACGCGAAGGTGCGGGGAGCAAACAGG
>ASV634
TACCGGCAGCACGAGTGATGGCCGATCTTATTGGGCCTAAAGCGTCCGTAGCTGGCCGGACAAGTCCGTTGGGAAATCCACGCGCTCAACGCGTGGGCGTCCAGCGGAAACTGTCCGGCTTGGGGCCGGAAGACCCGAGGGGTACGTCCGGGGTAGGAGTGAAATCCCGTAATCCTGGACGGACCACCGGTGGCGAAAGCGCCTCGGGAGGACGGACCCGACAGTGAGGGACGAAAGCTGGGGTCTCGAACCGG
>ASV635
TACGAGAGGGGCTAGCGTTATCCGGAATAATTGGGCGTAAAGTGTTCGTAGGTTGTAACTAAAATTATTTGTTAAAAGTTAAGATTATACTTATTAAAGCACATAATAATTTTTACTAGAGTATGGGGGAGGGTAGTAGAATTTTATACATAAGAGTGAAATCTGTAGATTCATAAAAGAATGCCAATAGCGAAAGCAACTGCCTGGCCTATTTACTGACGCTAAGGGACGAAAGCGTGGGTAGCAAACGGG
>ASV636
CACCGGCAGCCCGAGTGATGGCCGATCTTATTGGGCCTAAAGCGTCCGTAGCTGGCCGAGCAAGTCCGTCGGGAAATCCATCCGCTCAACGGATGGGCGTCCGGCGGAAACTGTTCGGCTTGGGACCGGGAGACCCGAGGGGTACGTCCGGGGTAGGAGTGAAATCCCGTAATCCTGGACGGACCACCGGTGGCGAAAGCGCCTCGGGAGAACGGATCCGACAGTGAGGGACGAAAGCTAGGGTCTCGAACCGG
>ASV637
TACCGGCAGCACGAGTGATGGCCGCTATTATTGGGCCTAAAGCGTCCGTAGCTGGCCAGTCAAGTCCGTTGGGAAATCGGCGTGCCTAACGCGTCGGCGTCCAGCGGAAACTGCCTGGCTTGGAGCCGGAAGACCCGAGGGGTACGTCCGGGGTAGGAGTGAAATCCCGTAATCCTGGACGGACCACCGGTGGCGAAAGCGCCTCGGGAAGACGGACTCGACAGTGAGGGACGAAAGCTGGGGTCTCGAACCGG
>ASV638
TAGCAGGACCCCAAGTGGTAGCCGTTTTTATTGGGCTTAAAGTGTTCGTAGCCGGCCGTGTAAGTCCGCTGTGAAACCCAGGCGCTCAACGTCTGGATGTGCAGCGGATACTGCATGGCTAGGGACCGGACGGCGTCGAGGCTATTCCAGGGGTAGGAGTGAAATCCAAAAATCCCTGGAGGAGCACCTGTGGCGAAAGCGCTCGACGAGTACGGATCCGACGGTGAGGAACGAAAGCCAGGGGAGCAAAGGGG
>ASV639
TACGGAGGGTGCAAGCGTTGTCCGGAATCACTGGGCGTAAAGGGTGCGCAGGCGGGGCAGCAAGTCGGAGGTGAAAGCCCATGGCTTAACCATGGAAGTGCCTTCGAAACTGTTGCTCTTGAGTCCCGGAGAGGCTGCCGGAATTCGTGGTGTAGCGGTGAAATGCGTAGATATCACGAGGAACACCAGATGCGAAAGCGGGCAGCTGGACGGGTACTGACGCTCAGGCACGAAAGCGTGGGGAGCAAACAGG
>ASV640
TACCGGCAGCGCAAGTGATGGCCGATCTTATTGGGCCTAAAGCGTCCGTAGCTGGCCAGGCAAGTCCATCGGGAAATCCACCCGCTCAACGGGTGGACGGCCGGTGGAAACTGCCCGGCTCGGGACCGGAAGACCCAACGGGTACGTTCGGGGTAGGAGTGAAATCCCGTAATCCTGAACGGACCGCCGATGGCGAAAGCACGTTGGGAAGACGGATCCGACAGTGAGGGACGAAAGCTAGGGTCTCGAACCGG
>ASV641
TACCGGCAGTCCGAGTGATGGCCGATATTATTGGGCCTAAAGCGTCCGTAGCCTGCTGTGTAAGTCCGTTGGGAAATCGACGCGCTCAACGCGTCGGCGTCCAGCGGAAACTACACGGCTTGGGGCCGAGAGACTTGACGGGTACGTCCGGGGTAGGAGTGAAATCCTGTAATCCTGGACGGACCACCAATGGCGAAAGCACGTCAAGAGACCGGACCCGACGGTGAGGGACGAAAGCTAGGGTCTCGAACCGG
>ASV642
TACAGAGGGTGCAAGCGTTAATCGGAATTACTGGGCGTAAAGCGCGCGTAGGTGGTTTGTTAAGTTGAATGTGAAATCCCCGGGCTCAACCTGGGAACTGCATCCAAAACTGGCAAGCTAGAGTATGGTAGAGGGTAGTGGAATTTCCTGTGTAGCGGTGAAATGCGTAGATATAGGAAGGAACACCAGTGGCGAAGGCGACTACCTGGACTGATACTGACACTGAGGTGCGAAAGCGTGGGGAGCAAACAGG
>ASV643
TACGAAGGGGGCTAGCGTTGCTCGGAATTACTGGGCGTAAAGGGCGCGTAGGCGGCTCTGTTAGTCAGGCGTGAAATTCCTGGGCTCAACCTGGGGACTGCGCTTGATACGGCGGGGCTTGAGGGCAGGAGAGGCTCGCGGAATTCCCAGTGTAGAGGTGAAATTCGTAGATATTGGGAAGAACACCGGTGGCGAAGGCGGCGAGCTGGCCTGTTACTGACGCTGAGGCGCGACAGCGTGGGGAGCAAACAGG
>ASV644
TAGCAGGGCCCCAAGTGGTAGTCGTTATTATTGGGCTTAAAGTGTTCGTAGCCGGCTATGCAAGTCCGCTGTGAAATCCACGCGCTTAACGTGTGGGCGTGCAGCGGATACTGCATGGCTAGGGACCGGACGGCGTCGAGGCTATTCCAGGGGTAGGGGTGAAATCCTAAAATCCCTGGAGGAGCACCTGTGGCGAAAGCGCTCGACGAGTACGGATCCGACGGTGAGGAACGAAAGCTAGAGGAGCAAAGCGG
>ASV645
TACGTAGGGTGCAAGCGTTAATCGGAATTACTGGGCGTAAAGCGTGTGTAGGCGGTTCGGAAAGAAAGATGTGAAATCCCAGGGCTCAACCTTGGAACTGCATTTTTAACTGCCGAGCTAGAGTATGTCAGAGGGGGGTAGAATTCCACGTGTAGCAGTGAAATGCGTAGATATGTGGAGGAATACCGATGGCGAAGGCAGCCCCCTGGGATAATACTGACGCTCAGACACGAAAGCGTGGGGAGCAAACAGG
>ASV646
TACGGAGGGTGCAAGCGTTGTCCGGATTTATTGGGTTTAAAGGGTGCGTAGGCGGTTTATTAAGTCAGTGGTGAAAGACGGTCGCTCAACGATTGCAGTGCCATTGATACTGGTAGACTTGAGTATGATTGAGGTAGCTGGAATGGATAGTGTAGCGGTGAAATGCATAGATATTATCCAGAACACCAATTGCGTAGGCAAGTTACTAAGTCATAACTGACGCTGATGCACGAAAGTGTGGGTATCAAACAGG
>ASV647
TACGTAGGGGGCTAGCGTTATCCGGAATTACTGGGCGTAAAGGGTGCGTAGGTGGTTTCTTAAGTCAGAGGTGAAAGGCTACGGCTCAACCGTAGTAAGCCTTTGAAACTGGGAAACTTGAGTGCAGGAGAGGAGAGTGGAATTCCTAGTGTAGCGGTGAAATGCGTAGATATTAGGAGGAACACCAGTTGCGAAGGCGGCTCTCTGGACTGTAACTGACACTGAGGCACGAAAGCGTGGGGAGCAAACAGG
>ASV648
TACGTAGGGTCCGAGCGTTGTCCGGAATTATTGGGCGTAAAGGGCTCGTAGGCGGTTTGTCGCGTCGGGAGTGAAAACTCAGGGCTCAACCCTGAGCGTGCTTCCGATACGGGCAGACTAGAGGTATGCAGGGGAGAACGGAATTCCTGGTGTAGCGGTGGAATGCGCAGATATCAGGAGGAACACCGGTGGCGAAGGCGGTTCTCTGGGCATTACCTGACGCTGAGGAGCGAAAGCATGGGGAGCGAACAGG
>ASV649
TACCGGCAGCCCGAGTGATGGCCGATATTATTGGGCCTAAAGCGTCCGTAGCCGGCCGGACAAGTCCGTTGGGAAATCGACGCGCCTAACGCGTCGGCGTCCAGCGGAAACTGTCCGGCTTGGGACCGGAAGACTCGAGGGGTACGTCCGGGGTAGGAGTGAAATCCCGTAATCCTGGACGGACCGCCGGTGGCGAAAGCGCCTCGAGAGGACGGATCCGACGGTGAGGGACGAAAGCCAGGGTCTCGAACCGG
>ASV650
TACGGAGGGTGCAAGCGTTAATCGGAATTACTGGGCGTAAAGCGCGCGTAGGTGGTTCGATAAGCGGGATGTGAAAGCCCCGGGCTTAACCTGGGAACGGCATTCCGAACTGTCGGGCTAGAGTATGGTAGAGGGTAGTGGAATTTCCTGTGTAGCGGTGAAATGCGTAGATATAGGAAGGAACACCAGTGGCGAAGGCGGCTACCTGGACCAATACTGACACTGAGGTGCGAAAGCGTGGGGAGCAAACAGG
>ASV651
TACGTAGGGTGCAAGCGTTAATCGGAATTACTGGGCGTAAAGCGTGCGCAGGCGGTTTTATAAGTCTGATGTGAAATCCCCGGGCTCAACCTGGGAACTGCATTGGAGACTGTAAGGCTAGAGTGTGTCAGAGGGGGGTAGAATTCCACGTGTAGCAGTGAAATGCGTAGATATGTGGAGGAATACCGATGGCGAAGGCAGCCCCCTGGGATAACACTGACGCTCATGCACGAAAGCGTGGGGAGCAAACAGG
>ASV652
TACCGGCAGCACGAGTGATGGCCGATCTTATTGGGCCTAAAGCGTCCGTAGCCGGCCGAGCAAGTTCGTCGGGAAATCCACCAGCTCAACTGGTGGGCGTCCGGCGAAAACTGCTCGGCTTGGGGCCGGAAGACCCAAGGGGTACGTCCGGGGTAGGAGTGAAATCCCGTAATCTCGGACGGACCGCCGATGGCGAAAGCACCTTGGGAAGACGGACCCGACGGTGAGGGACGAAAGCTGGGGTCTCGAACCGG
>ASV653
TACCGGCAGCACGAGTGATGGCCGATATTATTGGGCCTAAAGCGTCCGTAGCTGGCCGAACAAGTCCGTTGGGAAATCGACGCGCCCAACGCGTCGGCGTCCAGCGGAAACTGTTCGGCTTGGGGCCGGAGGACTCGAGGGGTACGTCCGGGGTAGGAGTGAAATCCTGTAATCCTGGACGGACCACCGGTGGCGAAAGCGCCTCGAGAGGACGGACCCGACAGTGAGGGACGAAAGCCAGGGTCTCGAACCGG
>ASV654
TACAGAGGGTGCAAGCGTTAATCGGAATTACTGGGCGTAAAGCGCGCGTAGGTGGTTCGTTAAGTTGGATGTGAAAGCCCCGGGCTCAACCTGGGAACTGCATCCAAAACTGGCGAGCTAGAGTACGGTAGAGGGTGGTGGAATTTCCTGTGTAGCGGTGAAATGCGTAGATATAGGAAGGAACACCAGTGGCGAAGGCGACCACCTGGACTGATACTGACACTGAGGTGCGAAAGCGTGGGGAGCAAACAGG
>ASV655
TACCGGCAGCTCGAGTGATGTCCAATATTATTGGGCCTAAAGCGTCCGTAGCTGGCCGCGCAAGTCCGTCGGGAAATCCACCTGCCCAACAGGTGGGCGTCCGGCGGAAACTGCGTGGCTTGGAACCGGAAGGCTCAGAGGGTACGTCCGGGGTAGGAGTGAAATCCCGTAATCCCGGACGGACCACCGATGGCGAAAGCACTCTGAGAAGACGGCTTCGACAGTGAGGGACGAAAGCTAGGGTCTCAAACCGG
>ASV656
TACCGGCAGCACGAGTGATGGCCGATCTTATTGGGCCTAAAGCGTCCGTAGCTGGCCGGCCAAGTCCATCGGGAAATCCACCCGCTCAACGGGTGGGCGTCCGGTGGAAACTGGCCGGCTTGGAACCGGAAGACCCAACGGGTACGTCCGGGGTAGGAGTGAAATCCCGTAATCCTGGACGGACCGCCGATGGCGAAAGCACGTTGGGAAGACGGATTCGACAGTGAGGGACGAAAGCTCGGGTCTCGAACCGG
>ASV657
TACGGAGGGGGCTAGCGTTGTTCGGAATTACTGGGCGTAAAGCGCACGTAGGCGGCTTCCTAAGTCAGAGGTGAAAGCCTGGAGCTCAACTCCAGAACTGCCTTTGAGACTGGGTCGCTTGAATCCGGGAGAGGTGAGTGGAATTCCGAGTGTAGAGGTGAAATTCGTAGATATTCGGAAGAACACCAGTGGCGAAGGCGGCTCACTGGACCGGTATTGACGCTGAGGTGCGAAAGCGTGGGGAGCAAACAGG
>ASV658
TACGTAGGTCCCAAGCGTTGTCCGGATTTATTGGGCGTAAAGCGAGCGCAGGTGGTTTCTTAAGTCTGATGTAAAAGGCAGTGGCTCAACCATTGTGTGCATTGGAAACTGGGAGACTTGAGTGCAGAAGAGGACAGTGGAACTCCATGTGTAGCGGTGAAATGCGTAGATATATGGAAGAACACCAGTGGCGAAGGCGGCTGTCTGGCCTGTAACTGACACTGAGGCTCGAAAGCGTGGGGAGCAAACAGG
>ASV659
TACCGGCAGTTCGAGTGATGGCCGATATTATTGGGCCTAAAGCGTTCGTAGCTGGCCGAGCAAGTCTGTCGGGAAATCCACGCGCTCAACGCGTGGGCGTCCGGCGGAAACTGCTCGGCTTGGGACCGGAAGACTCGAGGAGTACGTCTGGGGTAGGAGTGAAATCCCGTAATCCTAGACGGACTACCGATGGCGAAAGCACCTCGAGAGCACGGATCCGACAGTGAGGAACGAAAGCTGGGGTCTCGAACCGG
>ASV660
TACGTAGGTGGCGAGCGTTATCCGGATTTATTGGGTTTAAAGGGAGCGTAGGCGGCTGATTAAGTCAGCGGTGAAAGGTAGCAGCTTAACTGTTTTACATGCCGTTGATACTGGTTAGCTTGAGTTGACAGAAGGCAGATAGAATTCCTGGTGTAGCGGTGAAATGCTTAGATACCAGGAGGAATACCGATTGCGAAGGCAGTCTGCTGCAGTCACACTGACGCTGAGGCTCGAAGGTGCGGGGATCAAACAGG
>ASV661
TACGGAGGGTGCGAGCGTTAATCGGAATTACTGGGCGTAAAGCGTACGCAGGCGGTTTGTTAAGCGAGATGTGAAAGCCCCGGGCTCAACCTGGGAACTGCATTTCGAACTGGCAAACTAGAGTGTGATAGAGGGTGGTAGAATTTCAGGTGTAGCGGTGAAATGCGTAGAGATCTGAAGGAATACCGATGGCGAAGGCAGCCACCTGGGTCAACACTGACGCTCATGTACGAAAGCGTGGGGAGCAAACAGG
>ASV662
CACCGGCAGCCCGAGTGATGGCCGATATTATTGGGCCTAAAGCGTCCGTAGCCAGCTCGACGGGTCCGTCGGGAAATCTGCTCGCTCAACGAGCAGGCGTCCGGCGGAGACCAGCGAGCTTGGGACCGGAAGACCCGAGGGGTACGTCTGGGGTAGGAGTGAAATCCCGTAATCCTGGACGGACCACCGGTGGCGAAAGCGCCTCGGGAGGACGGATCCGACGGTGAGGGACGAAAGCTAGGGTCACGAACCGG
>ASV663
TACGGAGGGTGCAAGCGTTAATCGGAATTACTGGGCGTAAAGCGCACGCAGGCGGTCAATTAAGTCAGATGTGAAAGCCCCGAGCTTAACTTGGGAATTGCATCTGAAACTGGTTGGCTAGAGTCTTGTAGAGGGGGGTAGAATTCCATGTGTAGCGGTGAAATGCGTAGAGATGTGGAGGAATACCGGTGGCGAAGGCGGCCCCCTGGACAAAGACTGACGCTCAGGTGCGAAAGCGTGGGGAGCAAACAGG
>ASV664
TACAGAGGGTGCGAGCGTTAATCGGAATTACTGGGCGTAAAGCGAGCGTAGGTGGCTTGATAAGTCAGATGTGAAAGCCCCGGGCTTAACCTGGGAACGGCATCTGAAACTGTCAGGCTAGAGTAGGTGAGAGGAAGGTAGAATTCCAGGTGTAGCGGTGAAATGCGTAGAGATCTGGAGGAATACCGATGGCGAAGGCAGCCTTCTGGCATCATACTGACACTGAGGTTCGAAAGCGTGGGTAGCAAACAGG
>ASV665
TACGTAGGGTGCAAGCGTTAATCGGAATTACTGGGCGTAAAGCGTGCGCAGGCGGTTATGTAAGACAGTTGTGAAATCCCCGGGCTCAACCTGGGAACTGCATCTGTGACTGCATAGCTAGAGTACGGTAGAGGGGGATGGAATTCCGCGTGTAGCAGTGAAATGCGTAGATATGCGGAGGAACACCGATGGCGAAGGCAATCCCCTGGACCTGTACTGACGCTCATGCACGAAAGCGTGGGGAGCAAACAGG
>ASV666
TACCGGCAGTCCGAGTGATGGCCGATTTTATTGGGCCTAAAGCGTCCGTAGCCTGCTGTGTAAGTCCATTGGGAAATCGGCCAGCTCAACTGGCCGGCGTCCGGTGGAAACTACACAGCTTGGGGCCGAGAGACTCGACGGGTACGTCCGGGGTAGGAGTGAAATCCTGTAATCCTGGACGGACCACCAATGGCGAAAGCACGTCGAGAGACCGGACCCGACGGTGAGGGACGAAAGCCAGGGTCTCGAACCGG
>ASV667
TACGTAGGTGGCGAGCGTTGTCCGGATTTACTGGGCGTAAAGGGAGCGTAGGCGGACTTTTAAGTGAGATGTGAAATACTCGGGCTCAACTTGAGTGCTGCATTTCAAACTGGAAGTCTAGAGTGCAGGAGAGGAGAATGGAATTCCTAGTGTAGCGGTGAAATGCGTAGAGATTAGGAAGAACACCAGTGGCGAAGGCGATTCTCTGGACTGTAACTGACGCTGAGGCTCGAAAGCGTGGGGAGCAAACAGG
>ASV668
TACGGAGGGGGCTAGCGTTGTTCGGAATTACTGGGCGTAAAGCGCACGTAGGCGGATCGGAAAGTTGGGGGTGAAATCCCGGGGCTCAACCTCGGAACTGCCTTCAAAACTACTGGTCTTGAGTTCGAGAGAGGTGAGTGGAATTCCGAGTGTAGAGGTGAAATTCGTAGATATTCGGAGGAACACCAGTGGCGAAGGCGGCTCACTGGCTCGATACTGACGCTGAGGTGCGAAAGCGTGGGGAGCAAACAGG
>ASV669
TACGTAGGTGGCAAGCGTTATCCGGAATTATTGGGCGTAAAGCGCGCGTAGGCGGTTTCTTAAGTCTGATGTGAAAGCCCCCGGCTCAACCGGGGAGGGTCATTGGAAACTGGGGAACTTGAGTGCAGAAGAGGAGAGTGGAATTCCATGTGTAGCGGTGAAATGCGCAGAGATATGGAGGAACACCAGTGGCGAAGGCGGCTCTCTGGTCTGTAACTGACGCTGATGTGCGAAAGCGTGGGGATCAAACAGG
>ASV670
TACCGGCAGCACAAGTGATGGCCGATATTATTGGGCCTAAAGCGTTCGTAGCCGGCCAGGCAAGTTCGTTGGGAAATCCACGCGCTCAACGCGTGGGCGTCCAGCGAAAACTGTTTGGCTTGGGGCCGGAAGACTCGAGGGGTACGTCCGGGGTAGGAGTGAAATCCCGTAATCCTGGACGGACCGCCGGTGGCGAAAGCGCCTCGAGAGGACGGACCCGACGGTGAGGGACGAAAGCCAGGGTCTCGAACCGG
>ASV671
TACGTAGGGTGCAAGCGTTATCCGGAATTATTGGGCGTAAAGAGCTCGTAGGCGGCTTGTCGCGTCTGGTGTGAAAGTCCATCGCTTAACGGTGGATCTGCGCCGGGTACGGGCAGGCTAGAGTGCGGTAGGGGAGATTGGAATTCCCGGTGTAACGGTGGAATGTGTAGATATCGGGAAGAACACCAATGGCGAAGGCAGATCTCTGGGCCGTTACTGACGCTGAGGAGCGAAAGCATGGGGAGCGAACAGG
>ASV672
TACCGGCAGCTCGAGTGATGGCCGATGTTATTGGGCCTAAAGCGTCCGTAGCCGGCCGGACAAGTCCGTCGGGAAATCCACGTGCTTAACGCGTGGGCGTCCGGCGGAAACTGTTCGGCTTGGGGCCGGAAGACCCGAGGGGTACGTCTGGGGTAGGAGTGAAATCCTGTAATCCTGGACGGACCGCCGGTGGCGAAAGCGCCTCGGGAAGACGGACCCGACGGTGAGGGACGAAAGCTAGGGTCTCGAACCGG
>ASV673
TAGCAGGACCCCAAGTGGTGGCCGATATTACTGGGCTTAAAGCGTTCGTAGCCGGCCCTGTAAGTCCGCTGTGAAATCCAAGCGCTCAACGTTTGGACGTGCAGCGGATACTGCAGGGCTAGGGACCGGAGGACGTCGAGGCTATTCCAGGGGTAGGAGTGAAATCCTAAAATCCCTGGAGGAGCGCCTGTGGCGAAAGCGCTCGACGACTACGGATCCGACGGTGAGGAACGAAAGCCGGGGGAGCAAAGCGG
>ASV674
TACGTAGGTGGCAAGCGTTGTCCGGATTTATTGGGCGTAAAGCGCGCGTAGGCGGTCTCTTAAGTCTGATGTGAAAGCCCCCGGCTCAACCGGGGAGGGTCATTGGAAACTGGGAGACTTGAGTGCAGAAGAGGAGAGTGGAATTCCATGTGTAGCGGTGAAATGCGTAGATATATGGAAGAACACCAGTGGCGAAGGCGGCTGTCTGGTCTGTAACTGACGCTGAGGCTCGAAAGCATGGGTAGCAAACAGG
>ASV675
TACGTAGGGTGCAAGCGTTAATCGGAATTACTGGGCGTAAAGCGTGCGCAGGCGGTTTTGTAAGTCTGACGTGAAATCCCCGGGCTCAACCTGGGAATTGCGTTGGAGACTGCAAGGCTGGAGTCTGGCAGAGGGGGGTAGAATTCCACGTGTAGCAGTGAAATGCGTAGAGATGTGGAGGAACACCGATGGCGAAGGCAGCCCCCTGGGTCAAGACTGACGCTCATGCACGAAAGCGTGGGGAGCAAACAGG
>ASV676
TACGTAAGGAGCAAGCGTTATCCGGAATCACTGGGCGTAAAGGGTGCGCAGGAGGGCATGCAAGTCTGACGTGAAAGCCCCGAGCTTAACTCGGGAATCGCGCCGGAAACTGTATGTCTTGAGGACCAGAGAGGCAGAGAGAATTCCTGGTGTAGCGGTGAAATGCGTAGATATCAGGAGGAATACCAGTGGCGAAAGCGCTCTGCTGGATGGTTCCTGACTCTGAGGCACGAAAGCGTGGGTAGCAAACGGG
>ASV677
GACGGAGGGTGCGAGCGTTGTCCGGAATCACTGGGCGTAAAGGGCGCGTAGGCGGCGCGGCGAGTCGGGCGTGAAAGCCCGGGGCTCAACCCCGGAGGTGCGCCCGATACCGCCGCGCTCGAGGCCGGGAGAGGGGGGTGGAATACCCAGTGGAGAGGTGAAATTCGTAGATATTGGGTGGAACACCGGTGGCGAAAGCGGCCCCCTGGCCCGGACCTGACGCTGAGGCGCGAAAGCGTGGGGAGCAAACAGG
>ASV678
TACGAAGGGGGCGAGCGTTGCTCGGAATGACTGGGCGTAAAGGGCGCGTAGGCGGACCTCGCAGTCGGGCGTGAAATCCCCGGGCTCAACCCGGGACGTGCGCCCGAGACGCGGGGTCTGGAGTGGGGGAGAGGGTCGCGGAATTCCCAGTGTAGAGGTGAAATTCGTAGATATTGGGAAGAACACCGGTGGCGAAGGCGGCGACCTGGCCCTTGACTGACGCTGAGGCGCGACAGCGTGGGGAGCAAACAGG
>ASV679
TACGGAGGGTGCGAGCGTTAATCGGAATTACTGGGCGTAAAGCGCGCGTAGGTGGTTAGGTAAGCGAGATGTGAAAGCCCCGGGCTCAACCTGGGAATGGCATTTCGAACTGCTTGGCTAGAGTGTGGTAGAGGGTAGTGGAATTTCCTGTGTAGCGGTGAAATGCGTAGATATAGGAAGGAACACCAGTGGCGAAGGCGGCTACCTGGACCAACACTGACACTGAGGTGCGAAAGCGTGGTTAGCAAACAGG
>ASV680
TACCGGCAGCTCGAGTGATGGCCGATTTTATTGGGCCTAAAGCGTTCGTAGCCGGCCGAGCAAGTCCATCGGGAAATCCGCCAGCCCAACTGGCGGGCGTCCGGTGGAACCTGCTCGGCTTGGGACCGGAAGACCCGAAGGGTACGTCTTGGGTAGGAGTGAAATCCCGTAATCCTGGACGGACCGCCGATGGCGAAAGCACTTCGGGAAGACGGATCCGACGGTGAGGGACGAAAGCCAGGGTCTCGAACCGG
>ASV681
TACGTAGGGTGCGAGCGTTGTCCGGAATTACTGGGCGTAAAGAGCTCGTAGGTGGTTTGTCGCGTCGTCTGTGAAATTCCGGGGCTTAACTCCGGGCGTGCAGGCGATACGGGCATAACTTGAGTACTGTAGGGGAGACTGGAATTCCTGGTGTAGCGGTGAAATGCGCAGATATCAGGAGGAACACCGATGGCGAAGGCAGGTCTCTGGGCAGTTACTGACGCTGAGGAGCGAAAGCATGGGTAGCGAACAGG
>ASV682
TACCGGCAGCACGAGTGATGACCGATATTATTGGGCCTAAAGCGTCCGTAGCTGGCCAGACAAGTCCATTGGGAAATCCACGCGCCTAACGCGTGGGCGTCCGGTGGAAACTGTTTGGCTTGGGGCCAGAAGACCTGGGGGGTACGTCCGGGGTAGGAGTGAAATCCTGTAATCCTGGACGGACCACCGATGGGGAAACCACCTCAGGAGGATGGACCCGACAGTGAGGGACGAAAGCTAGGGTCTCGAACCGG
>ASV683
CACCGGCAGCCCAAGTGATGGCCGATATTATTGGGCCTAAAGCGTCCGTAGCTGGCCGCACAAGTCCGTCGGGAAATCCACTCGCTTAACGAGTGGGCGTCCGGCGGAAACTGTGCGGCTTGGGACCGGAAGATCCGAGGGGTACGTCCGGGGTAGGAGTGAAATCCCGTAATCCTGGACGGACCACCGATGGCGAAAGCACCTCGGAAGGACGGATCCGACAGTGAGGGACGAAAGCTAGGGTCTCGAACCGG
>ASV684
TACGTAGGGGGCAAGCGTTGTCCGGAATCACTGGGCGTACAGGGTGCGCAGGCGGACGTGCAAGTCTGACGTGAAAGCCCTGGGCTCAACCCAGGAAGTGCGTCGGAAACTGCATGTCTTGAGGGCCAGAGAGGCCGGTGGAATTCGCGGTGGAGCGGTGAAATGCGTAGATATCGCGAGGAACACCCGTGGCGAAAGCGACCGGCTGGATGGACCCTGACGCTGAGGCACGAAAGCGTGGGTAGCAAACGGG
>ASV685
TACCGGCAGCCCGAGTGATGGCCGCTATTATTGGGCCTAAAGCGTCCGTAGCCGGCCAGACAGGTCCGTCGGGAAATCCATCCGCTCAACGGATGGGCGTCCGGCGGAAACCAGCTGGCTTGGGGCCGGAAGATCTGAGGGGTACGTCCGGGGTAGGAGTGAAATCCCGTAATCCTGGACGGACCGCCGGTGGCGAAAGCGCCTCAGAAGGACGGACCCGACGGTGAGGGACGAAAGCTAGGGTCACGAACCGG
>ASV686
TACGTAGGGTGCAAGCGTTAATCGGAATTACTGGGCGTAAAGCGTGCGCAGGCGGTTTGCTAAGACCGATGTGAAATCCCCGGGCTCAACCTGGGAACTGCATTGGTGACTGGCAGGCTAGAGTATGGCAGAGGGGGGTAGAATTCCACGTGTAGCAGTGAAATGCGTAGAGATGTGGAGGAATACCGATGGCGAAGGCAGCCCCCTGGGCCAATACTGACGCTCATGCACGAAAGCGTGGGGAGCAAACAGG
>ASV687
TACCGGCAGCTCGAGTGATGACCGATTTTATTGGGCCTAAAGCGTCCGTAGCTGGCCGCGTAGGTTCGTCGGGAAATCCATCCGCCCAACGGATGGGCGTCCGGCGAAAACCACGTGGCTTGGGACCGGAAGGCTCGAGGGGTACGTCCGGGGTAGGAGTGAAATCCCGTAATCCTGGACGGACCGCCGATGGCGAAAGCACCTCGAGAAGACGGATCCGACAGTGAGGGACGAAAGCTGGGGTCTCGAACCGG
>ASV688
TACCGGCAGCACGAGTGATGACCGATATTATTGGGCCTAAAGCGTCCGTAGCTGGCCAAGCAAGTCCATTGGGAAATCCACGTGCCCAACGCGTGGGCGTCCGGTGGAAACTGTTTGGCTTGGGGCCAGAAGACCTGAGGGGTACGTCCGGGGTAGGAGTGAAATCCTGTAATCCTGGACGGACCACCAATGGGGAAACCACCTCAGGAGGATGGACCCGACAGTGAGGGACGAAAGCTAGGGTCTCGAACCGG
>ASV689
TACCGGCAGCTCAAGTGATGACCGATTTTATTGGGCCTAAAGCGTCCGTAGCTGGCCATGCAAGTCCATCGGGAAATCCACCCGCTTAACGGGTGGGCGTCCGGTGGAAACTGCGTGGCTTGGGACAGGAAGGCTCGAGGGGTACGTTCGGGGTAGGAGTGAAATCCCGTAATCCTGAACGGACCGCCGATGGCGAAAGCACCTCGAGAGGACTGATCCGACAGTGAGGGACGAAAGCTGGGGTCTCGAACCGG
>ASV690
TACCGGCAGCCCAAGTGATGGCCGATATTATTGGGCCTAAAGCGTCCGTAGCTGGCCAGACAAGTCTGTTGGGAAATCCACGCGCTCAACGCGTGGGCGTCCAGCGGAAACTGTCTGGCTTGGGGCCGGAGGACTCGAGGGGTACGTCCGGGGTAGGAGTGAAATCCCGTAATCCTGGACGGACCGCCGGTGGCGAAAGCGCCTCGAGAGGACGGACCCGACAGTGAGGGACGAAAGCCAGGGTCTCGAACCGG
>ASV691
TACGTAGGTGGCAAGCGTTGTCCGGATTTATTGGGCGTAAAGCGAGCGCAGGCGGAAGAATAAGTCTGATGTGAAAGCCCTCGGCTTAACCGAGGAACTGCATCGGAAACTGTTTTTCTTGAGTGCAGAAGAGGAGAGTGGAACTCCATGTGTAGCGGTGGAATGCGTAGATATATGGAAGAACACCAGTGGCGAAGGCGGCTCTCTGGTCTGCAACTGACGCTGAGGCTCGAAAGCATGGGTAGCGAACAGG
>ASV692
TACGTAGGTGGCAAGCGTTATCCGGATTTATTGGGCGTAAAGAGAGTGCAGGCGGTTTTCTAAGTCTGAAGTGAAAGCCCTCAGCTCAACTGAGGAATTGCTTTGGAAACTGGATGACTTGAGTGCAGTAGAGGAAAGTGGAACTCCATGTGTAGCGGTGAAATGCGTAGATATATGGAAGAACACCAGTGGCGAAGGCGGCTACCTGGTCTGCAACTGACGCTGAGACTCGAAAGCATGGGTAGCGAACAGG
>ASV693
CACCGGCAGCCCGAGTGATGGCCGATCTTATTGGGCCTAAAGCGTCCGTAGCTGGCCGCGTAGGTCCGTCGGGAAATCTACTGGCCTAACCAGTAGGCGTCCGGCGGAAACCTCGTGGCTTGGGACCGGGAGACCTGAGGGGTACGTCCGGGGTAGGAGTGAAATCCCGTAATCTCGGACGGACCACCGGTGGCGAAAGCGCCTCAGGAGAACGGATCCGACAGTGAGGGACGAAAGCTAGGGTCTCGAACCGG
>ASV694
TACGTAGGTGGCAAGCGTTGTCCGGATTTATTGGGCGTAAAGCGAGCGCAGACGGTTATTTAAGTCTGAAGTGAAAGCCCTCAGCTCAACTGAGGAATGGCTTTGGAAACTGGATGACTTGAGTGCAGTAGAGGAAAGTGGAACTCCATGTGTAGCGGTGAAATGCGTAGATATATGGAAGAACACCAGTGGCGAAGGCGGCTGTCTGGTCTGTAACTGACGCTGAGGCTCGAAAGTATGGGTAGCAAACAGG
>ASV695
TACGTAGGTGGCAAGCGTTGTCCGGATTTATTGGGCGTAAAGAGAATGTAGGCGGTTTATTAAGTTTGAAGTGAAAGCCCTCGGCTCAACCGAAGAAGTGCATCGGAAACTGGGAAACTTGAGTGCAGAAGAGGACAGTGGAACTCCATGTGTAGCGGTGAAATGCGTAGATATATGGAAGAACACCAGTGGCGAAGGCGGCTGTCTGGTCTGTAACTGACGCTGAGGCTCGAAAGCATGGGTAGCGAACAGG
>ASV696
TACCGGCAGCACGAGTGATGGCCGATTTTATTGGGCCTAAAGCGTCCGTAGCCGGCCGGACAAGTCCGTTGGGAAATCGACGCGCTCAACGCGTCGGCGTCCAGCGGAAACTGTCTGGCTTGGGGCCGGAAGACCTGAGGGGTACGTCCGGGGTAGGAGTGAAATCCCGTAATCCTGGACGGACCACCGGTGGCGAAAGCGCCTCAGGAAGACGGACCCGACGGTGAGGGACGAAAGCTAGGGTCTCGAACCGG
>ASV697
TACCGGCAGCACGAGTGATGGCCGCTGTTATTGGGCCTAAAGCGTCCGTAGCCGGCCGGACAAGTCCGTTGGGAAATCTGCTCGCCTAACGAGCAGGCGTCCAGCGGAAACTGTCCGGCTTGGGGCCGGAAGACCCGAGGGGTACGTCCGGGGTAGGAGTGAAATCCCGTAATCCTGGACGGACCGCCGGTGGCGAAAGCGCCTCGGGAAGACGGACCCGACGGTGAGGGACGAAAGCTGGGGTCTCGAACCGG
>ASV698
GACGGAGGGCGCGAGCGTTGTTCGGAATCACTGGGCGTAAAGCGCGCGCAGGCGGGTGCGGAAGTCGGGGGTGAAAGGCCGGGGCTCAACCCCGGATGGTTCTCTCGATACTCCGTGCCTAGGGACCGGTAGAGGCCAGTGGAATTCCCGGAGTAGCGGTGGAATGCGTAGATATCGGGAAGAACACCAGAGGCGAAGGCGACTGGCTGGGCCGGATCCGACGCTCAGGCGCGAAAGCGTGGGGAGCAAACAGG
>ASV699
TACGGAGGGGGCTAGCGTTGTTCGGAATTACTGGGCGTAAAGCGCACGTAGGCGGATAGTTAAGTCGGGGGTGAAATCCCGGGGCTCAACCCCGGAACTGCCTTCGATACTGGCTGTCTAGAGATCGAGAGAGGTGAGTGGAATTCCGAGTGTAGAGGTGAAATTCGTAGATATTCGGAGGAACACCAGTGGCGAAGGCGGCTCACTGGCTCGATACTGACGCTGAGGTGCGAAAGCGTGGGGAGCAAACAGG
>ASV700
TACCGGCAGCACGAGTGATGGCCGCTGTTATTGGGCCTAAAGCGTTCGTAGCCGGCCGAGCAAGTCTATTGGAAAATCCGCGCGCTCAACGCGCGGGCGTCCGGTAGAAACTGTTCGGCTTGGGGCCGGAAGACCCGAAGGGTACGTCCTGGGTAGGAGTGAAATCCCGTAATCCTGGACGGACCACCGATGGCGAAAGCACTTCGGGAGGCCGGACCCGACGGTGAGGAACGAAAGCTGGGGTCTCGAACCGG
>ASV701
TACATAGGCTCCAAGCGTTGTCCGGATTTATTGGGCGTAAAGAGCTCGTAGGCGGTCGAGTAAGTCGTGTGTGAAAACTTTGGGCTTAACCCAAAGATTGCACTCGATACTGCTCAACTTGAGTTCGGTAGGGGAGTGGGGAATTCCTTGTGTAGCGGTGAAATGCGCAGATATAAGGAGGAACACCGGTGGCGAAGGCGCCACTCTGGGCCGATACTGACGCTGAGGAGCGAAAGCGTGGGGAGCAAACAGG
>ASV702
TACCGGCAGCACGAGTGATGGCCGATGTTATTGGGCCTAAAGCGTTCGTAGCCCGCCGATCAAGTCTGTCGGGAAATCCACGCGCTCAACGCGTGGGCGTCCGGCAGATACTGATCGGCTTGGGGCCGGACGACCTGAGGGGTACGTCCGGGGTAGGAGTGAAATCCTGTAATCCCGGACGGACCACCGGTGGCGAAAGCGCCTCAGGAGGACGGACCCGACGGTGAGGGACGAAAGCTAGGGTCACGAACCGG
>ASV703
TACGGAGGGAGCTAGCGTTGTTCGGAATTACTGGGCGTAAAGCGCACGTAGGCGGCTTTTTAAGTCAGGGGTGAAATCCCGGGGCTCAACCCCGGAACTGCCTCTGAAACTGGAAAGCTAGAATCTTGGAGAGGCGAGTGGAATTCCGAGTGTAGAGGTGAAATTCGTAGATATTCGGAAGAACACCAGTGGCGAAGGCGACTCGCTGGACAAGTATTGACGCTGAGGTGCGAAAGCGTGGGGAGCAAACAGG
>ASV704
TACGGAAGGTCCGGGCGTTATCCGGATTTATTGGGTTTAAAGGGAGCGCAGGCGGACGTTTAAGTCAGTTGTGAAATACGGCGGCTCAACCGTCGGGGTGCAGTTGAAACTGGACGTCTTGAGTGCACACAGGGATGCCGGAATTCATGGTGTAGCGGTGAAATGCTCAGATATCATGAAGAACTCCGATCGCGAAGGCAGGTATCCGGGGTGCAACTGACGCTGAGGCTCGAAAGTGCGGGTATCAAACAGG
>ASV705
TACGGAGGGTGCAAGCGTTACTCGGAATCACTGGGCGTAAAGAGCGTGTAGGCGGATTGATAAGTTTGAAGTGAAATCCTATAGCTTAACTATAGAACTGCTTTGAAAACTGTTAATCTAGAATGTGGGAGAGGTAGATGGAATTTCTGGTGTAGGGGTAAAATCCGTAGAGATCAGAAGGAATACCGATTGCGAAGGCGATCTACTGGAACAATATTGACGCTGAGACGCGAAAGCGTGGGGAGCAAACAGG
>ASV706
TACCGGCAGCACGAGTGATGGCCGCTATTATTGGGCCTAAAGCGTCCGTAGCTGGCCAGTCAAGTTCGTTGGGAAATCGGCGTGCCTAACACGTCGGCGTCCAGCGAAAACTGACTGGCTTGGAGCCGGAAGACCCGAGGGGTACGTCTGGGGTAGGAGTGAAATCCCGTAATCCTGGACGGACCACCGGTGGCGAAAGCGCCTCGGGAAAACGGACTCGACAGTGAGGGACGAAAGCTGGGGTCTCGAACCGG
>ASV707
TACGTATGTCCCAAGCGTTATCCGGATTTATTGGGCGTAAAGCGAGCGCAGGCGGTTGTTTAAGTCTGATGTGAAAGCCTACGGCTTAACCGTAGAATTGCATCGGAAACTGGATGACTTGAGTGCAGTAGAGGAGAGTGGAACTCCATGTGTAGCGGTGAAATGCGTAGATATATGGAAGAACACCAGAGGCGAAGGCGGCTCTCTGGACTGTAACTGACGCTGAGGCTCGAAAGTGTGGGTAGCAAACAGG
>ASV708
TACGTAGGTGGCAAGCGTTGTCCGGATTTATTGGGCGTAAAGCGAGCGCAGGCGGTTTCTTAAGTCTGATGTGAAAGCCCACGGCTCAACCGTGGAACTGCATCGGAAACTGTCATTCTTGAGTGCAGAAGAGGACAGTGGAACTCCATGTGTAGCGGTGAAATGCGTAGATATATGGAAGAACACCAGTGGCGAAGGCGGCTGTCTGGTCTGTAACTGACGCTGAGGCTCGAAAGCATGGGTAGCAAACAGG
>ASV709
TACGTAGGTGGCAAGCGTTGTCCGGATTTATTGGGCGTAAAGCGAGCGCAGGCGGTTTCTTAAGTTTGAAGTGAAAGCCCTCGGCTCAACCGAGGAAGTGCTTCGAAAACTGGTAAACTTGAGTGCAGAAGAGGAAAGTGGAACTCCATGTGTAGCGGTGGAATGCGTAGATATATGGAAGAACACCAGTGGCGAAGGCGGCTGTCTGGTCTGTAACTGACGCTGAGGCTCGAAAGCATGGGTAGCAAACAGG
>ASV710
TACGTAGGGTGCGAGCGTTAATCGGAATTACTGGGCGTAAAGCGTGCGCAGGCGGTTATACAAGACAGATGTGAAATCCCCGGGCTCAACCTGGGAACTGCATTTGTGACTGTATAGCTGGAGTACGGTAGAGGGGAGTGGAATTCCGCGTGTAGCAGTGAAATGCGTAGATATGCGGAGGAACACCGATGGCGAAGGCAGCTCCCTGGACCTGTACTGACGCTCATGCACGAAAGCGTGGGGAGCAAACAGG
>ASV711
TACGTAGGTGGCAAGCGTTGTCCGGATTTATTGGGCGTAAAGCGAGCGCAGGCGGTTTCTTAAGTCTGATGTGAAAGCCCTCGGCTCAACCGAGGAAGTGCTTCGAAAACTGGTAAACTTGAGTGCAGAAGAGGAAAGTGGAACTCCATGTGTAGCGGTGGAATGCGTAGATATATGGAAGAACACCAGTGGCGAAGGCGGCTTTCTGGTCTGTAACTGACGCTGAGGCTCGAAAGCGTGGGGAGCAAACAGG
>ASV712
CACCGGCAGCTCAAGTGATGGCCGATATTATTGGGCCTAAAGCGTCCGTAGCCTGCCGTACGGGTCCGTCGGGAAATCCGCCCGCTCAACGGGCGGACGTCCGGCGGAAACCATACGGCTTGGGACCAGAGGACCCGAGGGGTACGTCGGGGGTAGGAGTGAAATCCCGAGATCCTCGACGGACCGCCGGTGGCGAAAGCGCCTCGGGAAGATGGATCCGACGGTCAGGGACGAAAGCTTGGGTCTCGAACCGG
>ASV713
TACAGAGGGTGCAAGCGTTAATCGGAATTACTGGGCGTAAAGCGCGCGTAGGTGGTTTGTTAAGTTGGATGTGAAATCCCCGGGCTCAACCTGGGAACTGCATTCAAAACTGACAAGCTAGAGTATGGTAGAGGGTGGTGGAATTTCCTGTGTAGCGGTGAAATGCGTAGATATAGGAAGGAACACCAGTGGCGAAGGCGACCACCTGGACTGATACTGACACTGAGGTGCGAAAGCGTGGGGAGCAAACAGG
>ASV714
TACGTAGGGTGCGAGCGTTGTCCGGATTTATTGGGCGTAAAGAGCTCGTAGGTGGTTTGTTGCGTCGGAAGTGAAAACACGGGGCTTAACTTCGTGCTTGCTTTCGATACGGGCAGACTTGAGGAAGGTAGGGGAGAACGGAATTCCTGGTGGAGCGGTGGAATGCGCAGATATCAGGAGGAACACCGGTGGCGAAGGCGGTTCTCTGGACCTTTCCTGACGCTGAGGAGCGAAAGCGTGGGGAGCAAACAGG
>ASV715
TACGTAGGGGGCAAGCGTTATCCGGAATCACTGGGTGTAAAGGGTACGCAGGCGGACATGTAGGTCTAATGTGAAAGTCCCGGGCTTAACCCGGGAATTGCATTGGAAACCCCATGTCTTGAGGATCAGAGAGGCAGGCGCAATTCGTGGTGTAGCGGTGAAATGCGTAGATATCACGAGGAACATCAGTGGTGTAGACGGCCTGCTGGATGAATCCTGACGCTGAGGTACGAAAGCGTGGGGAGCGAACGGG
>ASV716
TACGGAGGGTGCAAGCGTTGTCCGGAATTACTGGGCGTAAAGGGTGTGCAGGCGGGACAGCAAGTCAGCGGTGAAATACTGCGGCTTAACCGTAGAAGTGCCGTTGAAACTGTTGTTCTTGAGTCCTAGAGAGGTCGCTGGAATTCGTGGTGTAGCGGTGAAATGCGTAGATATCACGAGGAACACCAGAGGCGTAAGCGAGCGACTAGATAGGTACTGACGCTGAGGCACGAAAGCGTGGGGAGCAAACAGG
>ASV717
TACCGGCAGCTCGAGTGATGACCGATTTTATTGGGCCTAAAGCGTCCGTAGCCGGCCGGGCAAGTTCGTCGGGAAATCTACCAGCTCAACTGGTAGGCGTCCGGCGAAAACTGCTCGGCTTGGGACAGGGAGACTCAAGAAGTACGTCCGGGGTAGGAGTGAAATCCCGTAATCCTGGACGGACTACCGATGGCGAAAGCATCTTGAGAGAACTGCTCCGACGGTCAGGGACGAAAGCTGGGGTCTCGAACCGG
>ASV718
TACGGAGGGTGCGAGCGTTAATCGGAATTACTGGGCGTAAAGCGTGCGTAGGCGGTTTGTTAAGCAAGATGTGAAAGCCCAGGGCTCAACCTTGGAACTGCATTTTGAACTGGCAAACTAGAGTACTGTAGAGGGTGGTGGAATTTCCAGTGTAGCGGTGAAATGCGTAGAGATTGGAAGGAACATCAGTGGCGAAGGCGGCCACCTGGACAGATACTGACGCTGAGGCACGAAAGCGTGGGGAGCAAACAGG
>ASV719
GACGAACCGTGCGAACGTTGTTCGGAATCACTGGGCTTAAAGGGCGCGTAGGCGGGCTATCAAGTCCGGGGTGAAATCCTCCAGCTTAACTGGAGAACTGCCTCGGATACTGATGGTCTCGAGGAGGATAGGGGCACACGGAACTGTGGGTGGAGCGGTGAAATGCGTTGATATCCATAGGAACTCCGGTGGCGAAAGCGGTGTGCTGGATCCTTTCTGACGCTGAGGCGCGAAAGCCAGGGGAGCAAACGGG
>ASV720
TACGGAGGGGGCTAGCGTTGTTCGGAATTACTGGGCGTAAAGCGCACGTAGGCGGACCGGCCAGTCAGAGGTGAAAGCCCGGGGCTCAACCCTGGAACTGCCTTTGATACTGCCGGTCTAGAGATCGAGAGAGGCGGGTGGAATTCCGAGTGTAGAGGTGAAATTCGTAGATATTCGGAGGAACACCAGTGGCGAAGGCGGCCCGCTGGCTCGATGCTGACGCTGAGGTGCGAAAGCGTGGGGAGCAAACAGG
>ASV721
TAGCCGGACCCCAAGTGGTAGTCATTGTTATTGGGCTTAAAGTGTCCGTAGCCGGACCTGTAAGTCCGCTGTGAAATCCAAGCGCTCAACGTTTGGACATGCAGCGGATACTGCAGGTCTAGGGACCGGAAGGCGTCGAGGCTATTCCCGGGGTAGGGGTGAAATCCTAAAATCCCGGGAGGAGCACCTGTGGCGGAAGCGCTCGACGATTACGGATCCGACGGTGAGGGACGAAAGCCAGGGGAGCAAAGCGG
>ASV722
TACGTAGGGGACAAGCGTTGTCCGGAATCACTGGGCGTAAAGGGCGCGCAGGCGGTGATTTAAGCAGGATGTGAAAGGCTACGGCTCAACCGTAGACATGCACCCTGAACTGGGTCACTTGAGTATTGGAGAGGCAGGCAGAATTCCTGGTGTAGCGGTGAAATGCGTAGATATCAGGAGGAATACCGGAGGCGAAGGCGGCCTGCTGGACAAATACTGACGCTGAGGCGCGAAAGCGTGGGGAGCAAACAGG
>ASV723
TACGTAGGGTGCAAGCGTTGTCCGGAATTATTGGGCGTAAAGAGCTCGTAGGCGGTTTGTCGCGTCTGCTGTGAAAATCCGAGGCTCAACCTCGGACCTGCAGTGGGTACGGGCAAACTAGAGTGCGGTAGGGGAGATGGGAATTCCTGGTGTAGCGGTGGAATGCGCAGATATCAGGAGGAACACCAATGGCGAAGGCACATCTCTGGGCCGTAACTGACGCTGAGGAGCGAAAGCGTGGGGAGCGAACAGG
>ASV724
TACGTAGGGTGCGAGCGTTAATCGGAATTACTGGGCGTAAAGCGTGCGCAGGCGGTTGTGCAAGACAGGTGTGAAATCCCCGGGCTTAACCTGGGAACTGCACTTGTGACTGCACGGCTAGAGTACGGTAGAGGGGGATGGAATTCCGCGTGTAGCAGTGAAATGCGTAGATATGCGGAGGAACACCGATGGCGAAGGCAATCCCCTGGACCTGTACTGACGCTCATGCACGAAAGCGTGGGGAGCAAACAGG
>ASV725
TACCGGCAGCACGAGTGATGGCCGATATTATTGGGCCTAAAGCGTCCGTAGCCGGCCGAGCAAGTCCGTTGGGAAATCCACGCGCTCAACGCGTGGGCGTCCAGCGGAAACTGTTCGGCTTGGGGCCAGAGGACTCGAGGGGTACGTCCGGGGTAGGAGTGAAATCCCGTAATCCTGGACGGACCGCCGGTGGCGAAAGCGCCTCGAGAAGATGGACCCGACGGTGAGGGACGAAAGCTTGGGTCTCGAACCGG
>ASV726
TACGTAGGTGGCAAGCGTTGTCCGGAATTATTGGGCGTAAAGCGCGCGCAGGCGGTCCTTTAAGTCTGATGTGAAAGCCCACGGCTCAACCGTGGAGGGTCATTGGAAACTGGGGGACTTGAGTGCAGAAGAGGAAAGTGGAATTCCAAGTGTAGCGGTGAAATGCGTAGAGATTTGGAGGAACACCAGTGGCGAAGGCGACTTTCTGGTCTGTAACTGACGCTGAGGCGCGAAAGCGTGGGGAGCAAACAGG
>ASV727
TACGTAGGTGGCAAGCGTTGTCCGGATTTATTGGGCGTAAAGCGAGCGCAGGCGGTTTCTTAAGTCTGATGTGAAAGCCTTCGGCTTAACCGAAGAAGTGCATCGGAAACTAGGAGACTTGAGTGCAGAAGAGGACAGTGGAACTCCATGTGTAGCGGTGAAATGCGTAGATATATGGAAGAACACCAGTGGCGAAGGCGGCTGTCTGGTCTGTAACTGACGCTGAGGCTCGAAAGTATGGGTAGCAAACAGG
>ASV728
TACCGGCAGCCCAAGTGATGGCCGATATTATTGGGCCTAAAGCGTCCGTAGCTGGCCAGTCAAGTCTGTTGGGAAATCCACGCGCTCAACGCGTGGGCGTCCAGCGGAAACTGTCTGGCTTGGGGCCGGAGGACTCGAGGGGTACGTCCGGGGTAGGAGTGAAATCCCGTAATCCTGGACGGACCGCCGGTGGCGAAAGCGCCTCGAGAGGACGGACCCGACAGTGAGGGACGAAAGCCAGGGTCTCGAACCGG
>ASV729
TACCGGCAGCACGAGTGATGGCCGATCTTATTGGGCCTAAAGCGTCCGTAGCCGGCCAGACAAGTCCGTTGGGAAATCGACGTGCCCAACGCGTCGGCGTCCAGCGGAAACTGTCTGGCTTGGGGCCGGAAGACCCGAGGGGTACGTCCGGGGTAGGAGTGAAATCCCGTAATCCTGGACGGACCACCGGTGGCGAAAGCGCCTCGGGAAGACGGACCCGACGGTGAGGGACGAAAGCTGGGGTCTCGAACCGG
>ASV730
TACGGAGGATCCGAGCGTTATCCGGAATTATTGGGTTTAAAGGGTTCGTAGGCGGTTGGATAAGTCAGTGGTGAAATCTCATAGCTTAACTATGAAACTGCCGTTGATACTGTCTGACTTGAATAGTATGGAAGTAACTAGAATATGTAGTGTAGCGGTGAAATGCTTAGATATTACATGGAATACCAATTGCGAAGGCAGGTTACTACGTACTTATTGACGCTGATGAACGAAAGCGTGGGTAGCGAACAGG
>ASV731
TACGTAGGTGGCAAGCGTTGTCCGGAATTATTGGGCGTAAAGAGCATGTAGGTGGATTATTAAGTCTGACGTGAAAATGCGGGGCTCAACCCCGTATGGCGTTGGATACTGGTAATCTTGAGTGCAGGAGAGGAAAGGGGAATTCCCAGTGTAGCGGTGAAATGCGTAGATATTGGGAGGAACACCAGTGGCGAAGGCGCCTTTCTGGACTGTGTCTGACACTGAGATGCGAAAGCTAGGGTAGCAAACGGG
>ASV732
TACGTAGGGTGCAAGCGTTGTCCGGAATTATTGGGCGTAAAGAGCTCGTAGGCGGTTCGTCGCGTCGGCTGTGAAAACCTGAGGCTCAACCTCAGGCCTGCAGTCGATACGGGCGGACTTGAGTTCGGCAGGGGAGACTGGAATTCCTGGTGTAGCGGTGAAATGCGCAGATATCAGGAGGAACACCGGTGGCGAAGGCGGGTCTCTGGGCCGAAACTGACGCTGAGGAGCGAAAGCGTGGGGAGCGAACAGG
>ASV733
TACGTAGGTGGCAAGCGTTATCCGGATTTATTGGGCGTAAAGAGAGTGCAGGCGGTTTTCTAAGTCTAATGTGAAAGCCTTCGGCTCAACCGAAGAAGTGCATTGGAAACTGGGAGACTTGAGTGCAGAAGAGGACAGTGGAACTCCATGTGTAGCGGTGAAATGCGTAGATATATGGAAGAACACCAGTGGCGAAGGCGGCTACCTGGTCTGCAACTGACGCTGAGACTCGAAAGCATGGGTAGCGAACAGG
>ASV734
TACGGAGGGTGCAAGCGTTGTCCGGAATCATTGGGTGTAAAGGGTACGCAGGCGGGCGTCTGCGTCCGGGGTGAAATCCTGCCGCTTAACGGTAGAAGGGCCTCGGATACGAGACGTCTTGAGACCAGCAGAGGCTGGCGGAATTCGTGGTGTAGCGGTGAAATGCATAGATATCACGAAGAACACCAGTGGCGAAAGCGGCCGGCTGGGCTGGATCTGACGCTGAGGTACGAAAGCGTGGGGAGCGAACAGG
>ASV735
TACGTAGGGTGCAAGCGTTAATCGGAATTACTGGGCGTAAAGCGTGCGCAGGCGGTTCGGAAAGAAAGATGTGAAATCCCAGGGCTCAACCTTGGAACTGCATTTTTAACTACCGGGCTAGAGTGTGTCAGAGGGAGGTGGAATTCCGCGTGTAGCAGTGAAATGCGTAGATATGCGGAGGAACACCGATGGCGAAGGCAGCCTCCTGGGATAACACTGACGCTCATGCACGAAAGCGTGGGGAGCAAACAGG
>ASV736
CACCGGCAGCCCGAGTGATGGCCGATCTTATTGGGCCTAAAGCGTCCGTAGCTGGCCGCGTAGGTCCGTCGGGAAATCTACTGGCCTAACCAGTAGGCGTCCGGCGGAAACCTCGTGGCTTGGGACCGGGAGACCTGAGGGGTACGTCCGGGGTAGGAGTGAAATCCCGTAATCTTGGACGGACCACCGGTGGCGAAAGCGCCTCAGGAGAACGGATCCGACAGTGAGGGACGAAAGCTAGGGTCTCGAACCGG
>ASV737
TACGGAGGGTGCAAGCGTTAATCGGAATTACTGGGCGTAAAGCGCACGTAGGTGGTTTGTTAAGCTAGCTGTGAAATCCCCGGGCTCAACCTGGGCACTGCAGTTAGAACTGGCAAGCTAGAGTAGGGTAGAGGGGTGTGGAATTCCAGGTGTAGCGGTGAAATGCGTAGATATCTGGAGGAACATCAGTGGCGAAGGCGACACCCTGGACTCATACTGACACTGAGGTGCGAAAGCGTGGGGAGCAAACAGG
>ASV738
TACGTAGGATCCGAGCGTTATCCGGAGTGACTGGGCGTAAAGAGTTGCGTAGGTGGTTTGTAAAGCGAATAGTGAAATCTGGCGGCTCAACCGTACAGGCTATTATTCGAACTCACAAACTCGAGAGTGGTAGAGGTTACTGGAATTTCTTGTGTAGGAGTGAAATCCGTAGATATAAGAAGGAACACCAATGGCGTAGGCAGGTAACTGGACCATTTCTGACACTAAGGCACGAAAGCGTGGGGAGCGAACCGG
>ASV739
TACGAAGGGGGCTAGCGTTGTTCGGAATTACTGGGCGTAAAGCGCGCGTAGGCGGCTTGCCAAGCCAGAGGTGAAATCCCGGGGCTCAACCCCGGAACTGCCTTTGGAACTGGCAGGCTAGAGACTCGGAGGGGGCAGTGGAATTCCTAGTGTAGAGGTGAAATTCGTAGATATTAGGAGGAACACCAGTGGCGAAGGCGACTGCCTGGCCGAGTACTGACGCTGAGGTGCGAAAGCGTGGGGAGCAAACAGG
>ASV740
TACCGGCAGCTCGAGTGATGGCCGATCTTATTGAGCCTAAAGCGTCCGTAGCTGGCCACGACGGTCCATCGGGAAATCCATCCGCTCAACGGATGGGCGTCCGGTGGATACCACGTGGCTTGGGACCGGAAGACCTGAGGGGTACGTCCGGGGTAGGAGTGAAATCCCGTAATCCTGGACGGACCGCCGATGGCGAAAGCACCTCAGGAGGACGGATCCGACAGTGAGGGACGAAAGCTAGGGTCTCGAACCGG
>ASV741
TACGTAGGGTGCAAGCGTTAATCGGAATTACTGGGCGTAAAGCGTGCGCAGGCGGTTTTGTAAGACAGAGGTGAAATCCCCGGGCTCAACCTGGGAACTGCCTTTGTGACTGCAAGGCTTGAGTGCGGCAGAGGGGGATGGAATTCCGCGTGTAGCAGTGAAATGCGTAGATATGCGGAGGAACACCGATGGCGAAGGCAATCCCCTGGGCCTGCACTGACGCTCATGCACGAAAGCGTGGGGAGCAAACAGG
>ASV742
TACCGGCAGCCCAAGTGATGGCCGATCTTATTGGGCCTAAAGCGTCCGTAGCTGGCCGCGCAAGTCCATCGGGAAATCCACCCGCTCAACGGGTGGCCGTCCGGTGGAAACTGCACGGCTTGGGACCGGAAGGCGCGACGGGTACGTCCGGGGTAGGAGTGAAATCCCGTAATCCTGGACGGACCGCCGATGGCGAAAGCACGTCGCGAGAACGGATCCGACAGTGAGGGACGAAAGCCAGGGTCTCGAACCGG
>ASV743
TACCGGCAGCTCGAGTGATGACCGATCTTATTGGGCCTAAAGCGTCCGTAGCCGGCCGGGCAAGTTCGTCGGGAAATCTACCAGCTCAACTGGTAGGCGTCCGGCGAAAACTGCTCGGCTTGGGACAGGGAGACTCAAGAAGTACGTCCGGGGTAGGAGTGAAATCCCGTAATCCTGGACGGACTACCGATGGCGAAAGCATCTTGAGAGAACTGCTCCGACGGTCAGGGACGAAAGCTGGGGTCTCGAACCGG
>ASV744
TACGTAGGTGGCAAGCGTTGTCCGGATTTATTGGGCGTAAAGCGAGCGCAGGTGGTTTCTTAAGTCTGATGTAAAAGGCAGTGGCTCAACCATTGTGTGCATTGGAAACTGGGAGACTTGAGTGCAGGAGAGGAAAGTGGAACTCCATGTGTAGCGGTGGAATGCGTAGATATATGGAAGAACACCAGTGGCGAAGGCGGCTTTCTGGTCTGTAACTGACACTGAGGCTCGAAAGCGTGGGGAGCAAACAGG
>ASV745
TACGTAGGGTGCGAGCGTTGTCCGGAATTACTGGGCGTAAAGAGCTCGTAGGTGGTTTGTCGCGTCGTTTGTGGAATACCGCAGCTTAACTGCGGGGTTGCAGGCGATACGGGCATAACTTGAGTGCTGTAGGGGAGACTGGAATTCCTGGTGTAGCGGTGGAATGCGCAGATATCAGGAGGAACACCGATGGCGAAGGCAGGTCTCTGGGCAGTAACTGACGCTGAGGAGCGAAAGCATGGGGAGCGAACAGG
>ASV746
TACCGGCAGCTCGAGTGATGACCGATTTTATTGGGCCTAAAGCGTCCGTAGCTGGCCGCGCAAGTCTGTCGGGAAATCCACCTGCTCAACGGGTGGGCGTCCGGCGGAAACTGCACGGCTTGGGACAGGAAGGCTCGAGGGGTACGTTCGGGGTAGGAGTGAAATCCCGTAATCCTGAACGGACCACCGATGGCGAAAGCACCTCGAGAGGACTGATCCGACAGTGAGGGACGAAAGCTGGGGTCTCGAACCGG
>ASV747
TACGTAGGGTGCGAGCGTTGTCCGGAATTACTGGGCGTAAAGAGCTCGTAGGTGGTTTGTCACGTCGTCTGTGAAATTCCGGGGCTTAACTCCGGGCGTGCAGGCGATACGGGCATAACTTGAGTACTGTAGGGGAGACTGGAATTCCTGGTGTAGCGGTGAAATGCGCAGATATCAGGAGGAACACCGATGGCGAAGGCAGGTCTCTGGGCAGTTACTGACGCTGAGGAGCGAAAGCATGGGTAGCGAACAGG
>ASV748
TACGTAGGTCCCGAGCGTTGTCCGGATTTATTGGGCGTAAAGCGAGCGCAGGCGGTTAGATAAGTCTGAAGTTAAAGGCTGTGGCTTAACCATAGTACGCTTTGGAAACTGTTTAACTTGAGTGCAGAAGGGGAGAGTGGAATTCCATGTGTAGCGGTGAAATGCGTAGATATATGGAGGAACACCGGTGGCGAAAGCGGCTCTCTGGTCTGTAACTGACGCTGAGGCTCGAAAGCGTGGGGAGCGAACAGG
>ASV749
TACCGGCAGCACGAGTGATGGCCGATATTATTGGGCCTAAAGCGTCCGTAGCTTGCTGTGTAAGTCCATTGGGAAATCCACGCGCTCAACGCGTGGGCGTCCGGTGGAAACTGCACGGCTTGGGGCCGAGAGACTCGACGGGTACGTCCGGGGTAGGAGTGAAATCCCGTAATCCTAGACGGACCACCAATGGGGAAACCACGTCGAGAGACCGGACCCGACAGTGAGGGACGAAAGCCAGGGTCTCGAACCGG
>ASV750
TACCGGCAGCCCGAGTGATGGCCGATATTATTGGGCCTAAAGCGTCCGTAGCTGGCCGAACAAGTCCGTCGGGAAATCCACGTGCTTAACGCGTGGGCGACCGGCGGAAACTGTTCGGCTTGGGGCCGGAAGACCTGAGGGGTACGTCCGGGGTAGGAGTGAAATCCCGTAATCCTGGACGGACCGCCGGTGGCGAAAGCGCCTCAGGAAGACGGACCCGACAGTGAGGGACGAAAGCTGGGATCTCGAACCGG
>ASV751
TACGTAGGGTGCAAGCGTTGTCCGGAATTATTGGGCGTAAAGAGCTCGTAGGCGGTTCGTCGCGTCGGCTGTGAAAACCCGGAGCTCAACTCCGGGCCTGCAGTCGATACGGGCGGACTGGAGTTCGGCAGGGGAGACTGGAATTCCTGGTGTAGCGGTGAAATGCGCAGATATCAGGAGGAACACCGGTGGCGAAGGCGGGTCTCTGGGCCGATACTGACGCTGAGGAGCGAAAGCGTGGGGAGCGAACAGG
>ASV752
TACGGAGGATGCAAGCGTTATCCGGATTTATTGGGTTTAAAGGGTGCGTAGGCGGGACTGTAAGTCAGGGGTGAAATACTGCAGCTTAACTGTAGCATTGCCTTTGAAACTGCCGTTCTTGAGTACAGTTGAGGTAGGCGGAATGTGGTGTGTAGCGGTGAAATGCATAGATATACCACAGAACGCCGATTGCGAAGGCAGCTTACTAAGCTGTTACTGACGCTGAGGCACGAAAGCGTGGGGATCAAACAGG
>ASV753
TACGTAGGTGGCAAGCGTTATCCGGATTTATTGGGCGTAAAGAGAGTGCAGGCGGTTTTCTAAGTCTGATGTGAAAGCCTTCGGCTCAACCGAAGAAGTGCATTGGAAACTGGGAGACTTGAGTGCAGAAGAGGACAGTGGAACTCCATGTGTAGCGGTGAAATGCGTAGATATATGGAAGAACACCAGTGGCGAAGGCGGCTACCTGGTCTGCAACTGACGCTGAGACTCGAAAGCATGGGTAGCGAACAGG
>ASV754
TACCGGCAGCCCGAGTGATGGCCGATCTTATTGGGCCTAAAGCGTCCGTAGCTGGCCGCGCAAGTCCATCGGGAAATCCACCCGCCCAACGGGTGGCCGTCCGGTGGAAACTGCACGGCTTGGGACCGGAAGGCGCGACGGGTACGTCCAGGGTAGGAGTGAAATCCCGTAATCCTGGACGGACCGCCGATGGCGAAAGCACGTCGCGAGAACGGATCCGACAGTGAGGGACGAAAGCCAGGGTCTCGAACCGG
>ASV755
TACCGGCAGCTCGAGTGATGACCGCTATTATTGGGCCTAAAGCGTCCGTAGCTGGCCAAACGGGTCCGTCGGGAAATCTGCCCGCTCAACGGGCAGGCGTCCGACGGAAACCAGTTGGCTTGGGACCGGAAGACCTGAGGGGTACGTCTGGGGTAGGAGTGAAATCCCGTAATCCTGGACGGACCGCCGGTGGCGAAAGCGCCTCAGGAAGACGGATCCGACAGTGAGGGACGAAAGCTGGGGTCACGAACCGG
>ASV756
TACCGGCAGCACGAGTGATGGCCGATATTATTGGGCCTAAAGCGTCCGTAGCTTGCTGTGTAAGTCCATTGGGAAATCCACGCGCTCAACGCGTGGGCGTCCGGTGGAAACTGCGCGGCTTGGGGCCGAGAGACTCGACGGGTACGTCCGGGGTAGGAGTGAAATCCCGTAATCCTGGACGGACCACCAATGGCGAAAGCACGTCGAGAGACCGGACCCGACAGTGAGGGACGAAAGCCAGGGTCTCGAACCGG
>ASV757
TACCGGCAGCACGAGTGATGGCCGATATTATTGGGCCTAAAGCGTCCGTAGCCGGCCAAGCAAGTTCGTCGGGAAATCTGCCCGCTTAACGGGCAGGCGTCCGGCGAAAACTGTTTGGCTTGGGGCCGGGAGATCCGAGGGGTACGTCCGGGGTAGGAGTGAAATCCCGTAATCCTGGACGGACCACCGGTGGCGAAAGCGCCTCGGAAAAACGGACCCGACGGTGAGGGACGAAAGCTAGGGTCTCGAACCGG
>ASV758
CACCGGCAGCCCAAGTGATGGCCGATATTATTGGGCCTAAAGCGTCCGTAGCTTGCCGAGTAAGTTCGTCGGGAAATCTACTGGCTTAACCAGTAGGCGTCCGGCGAAAACTGCTCGGCTTGGGACCGGGAGACCTGAGGGGTACGTCCGGGGTAGGAGTGAAATCCCGTAATCCTGGACGGACCACCGGTGGCGAAAGCGCCTCAGGAGAACGGATCCGACAGTGAGGGACGAAAGCTAGGGTCTCGAACCGG
>ASV759
TACGAGGGATCCTAGCGTTGTTCGGAATCATTGGGCGTAAAGGGTGTGTAGGCGGCCATGTAAGTCAGTTGTGAAAGCCCCGGGCTCAACCCGGGAAGTGCTTCTGATACTGCTTGGCTTGAGTATTGGATAGGTGAGTGGAATTCCAGGTGTAGTGGTGAAATACGTAGATATCTGGAGGAACACCGGCGGCGAAGGCGGCTCACTGGCCATATACTGACGCTGAAACACGAAAGCGTGGGTAGCAAACAGG
>ASV760
TACGGAGGGTGCGAGCGTTACCCGGAATCACTGGGCGTAAAGGGCGTGTAGGCGGGGTGTTAAGTCCGGTCTTAAAGACCGCAGCTCAACTGCGGGAGTGGACTGGATACTGGCACTCTGGACCTCTGGAGAGGTAGCTGGAATTTCTGGTGTAGCGGTGGAATGCGTAGATACCAGAAGGAACACCAATGGCGAAGGCAGGCTACTGGACAGAAGGTGACGCTGAGGCGCGAAAGTGTGGGGAGCGAACCGG
>ASV761
TACGGAGGGTGCAAGCGTTACCCGGAATCACTGGGCGTAAAGGGCGTGTAGGCGGGATGTTAAGTCTGGTTTTAAAGACTGCGGCTCAACCGCAGGGATGGACTGGATACTGGCATTCTTGACCTCTGGAGAGAGAACTGGAATTCCTGGTGTAGCGGTGGAATGCGTAGATACCAGGAGGAACACCAATGGCGAAGGCAGGTTCTTGGACAGAAGGTGACGCTGAGGCGCGAAAGTGTGGGGAGCGAACCGG
>ASV762
TACGTAGGGTGCGAGCGTTGTCCGGAATTATTGGGCGTAAAGAGCTCGTAGGCGGTGTGTCGCGTCGGCCGTGAAAACCTGGGGCTTAACTCTGGGCGTGCGGTCGATACGGGCATCACTTGAGTTCGGCAGGGGAGACTGGAATTCCTGGTGTAGCGGTGAAATGCGCAGATATCAGGAGGAACACCGGTGGCGAAGGCGGGTCTCTGGGCCGATACTGACGCTGAGGAGCGAAAGCATGGGTAGCGAACAGG
>ASV763
TACGTAGGTGGCAAGCGTTGTCCGGATTTATTGGGCGTAAAGGGAACGCAGGCGGTCTTTTAAGTCTGATGTGAAAGCCTTCGGCTTAACCGAAGTCGTGCATTGGAAACTGGGAGACTTGAGTGCAGAAGAGGAGAGTGGAACTCCATGTGTAGCGGTGAAATGCGTAGATATATGGAAGAACACCAGTGGCGAAAGCGGCTCTCTGGTCTGTAACTGACGCTGAGGTTCGAAAGCGTGGGTAGCAAACAGG
>ASV764
TACCGGCAGCACGAGTGATGGCCGATATTATTGGGCCTAAAGCGTCCGTAGCTGGCCGAGCAAGTCCGTTGGGAAATCGACGTGCCTAACACGTCGGCGTCCAGCGGAAACTGTTCGGCTTGGGGCCGGAAGACTCGAGGGGTACGTCCGGGGTAGGAGTGAAATCCCGTAATCCTGGACGGACCGCCGGTGGCGAAAGCGCCTCGAGAGGACGGACCCGACAGTGAGGGACGAAAGCCAGGGTCTCGAACCGG
>ASV765
GACAGAGGATGCAAGCGTTATCCGGAATGATTGGGCGTAAAGCGTCTGTAGGTGGCTTTTTAAGTTCGCCGTCAAATCCCAGGGCTCAACCCTGGACAGGCGGTGGAAACTACCAAGCTGGAGTACGGTAGGGGCAGAGGGAATTTCCGGTGGAGCGGTGAAATGCGTAGAGATCGGAAAGAACACCAACGGCGAAAGCACTCTGCTGGGCCGACACTGACACTGAGAGACGAAAGCTAGGGGAGCGAATGGG
>ASV766
TACCGGCAGCACGAGTGATGGCCGCTATTATTGGGCCTAAAGCGTCCGTAGCCGGCCGGTCAAGTTCGTCGGGAAATCTGCCCGCTTAACGGGCAGGCGTCCGGCGAAAACTGATCGGCTTGGGGCCAGAAGACCTGAGGGGTACGTCCGGGGTAGGAGTGAAATCCCGTAATCCTGGACGGACCACCGGTGGCGAAAGCGCCTCAGGAAGATGGACCCGACGGTGAGGGACGAAAGCTAGGGTCTCGAACCGG
>ASV767
CACCGGCAGCCCAAGTGATGGCCGCTATTATTGGGCCTAAAGCGTCCGTAGCTGGCCGTTCAGGTCCGTCGGGAAATCCACTGGCTTAACCAGTGGGCGTCCGGCGGAAACCGTTCGGCTTGGAACAGGGAGACCAAAGGGGTACGTCCGGGGTAGGAGTGAAATCCCGTAATCCTGGACGGACCATCGGTGGCGAAAGCGCCTTTGGAGAACTGATTCGACAGTGAGGGACGAAAGCTGGGGTCTCGAACCGG
>ASV768
TACGTAGGGCGCAAGCGTTGTCCGGAATTATTGGGCGTAAAGAGCTCGTAGGCGGTTTGTCGCGTCTGGTGTGAAAACCTCAGGCTCAACCTGGGGCGTGCATCGGGTACGGGCAGACTAGAGTGCGGTAGGGGAGACTGGAATTCCTGGTGTAGCGGTGGAATGCGCAGATATCAGGAGGAACACCGATGGCGAAGGCAGGTCTCTGGGCCGCAACTGACGCTGAGGAGCGAAAGCATGGGGAGCGAACAGG
>ASV769
TACGAAGGGGGCTAGCGTTGCTCGGAATTACTGGGCGTAAAGGGCGCGTAGGCGGCTCTGTTAGTCAGGCGTGAAAGCCCTGGGCTCAACCTGGGGACTGCGCTTGATACGGCGGGGCTTGAGGGCAGGAGAGGCTCGCGGAATTCCCAGTGTAGAGGTGAAATTCGTAGATATTGGGAAGAACACCGGTGGCGAAGGCGGCGAGCTGGCCTGTTACTGACGCTGAGGCGCGACAGCGTGGGGAGCAAACAGG
>ASV770
TACGGAAGGTCCGGGCGTTATCCGGATTTATTGGGTTTAAAGGGAGCGTAGGCGGACTTTCAAGTCAGTGGTAAAATCGTGTGGCTCAACCATACCTCGCCATTGAAACTGGAAGTCTAGAGTGCACACAGGGGTGCCGGAATTCATGGTGTAGCGGTGAAATGCTTAGATATCATGAAGAACTCCGATCGCGAAGGCAAGTGCCCGGGGTGCGACTGACGCTGAGGCTCGAAGGTGCGGGTATCGAACAGG
>ASV771
GACGGAGGGTGCAAGCGTTGTTCGGAATCATTGGGCGTACAGGGCGCGCAGGTGGCCGAGCAAGTCCGATGTGAAAACCCGGGGCTCAACTCCGGAGTGGCATTGGAAACTGTTTGGCTTGAGTCCGGGAGGGGCCAGTGGAATTCCTGGTGTAGGGGTGAAATCCGTAGAGATCAGGAGGAACACCGGCGGCGAAAGCGACTGGCTGGACCGGGACTGACGCTGAGGCGCGAAAGCGTGGGTAGCGAACAGG
>ASV772
TACAGAGGGTGCAAGCGTTAATCGGAATTACTGGGCGTAAAGCGCACGTAGGCGGTTTTTTAAGTCAGATGTGAAAGCCCCGGGCTCAACCTGGGAATTGCATTTGAAACTGGAAAACTAGAGTGTGTGAGAGGGGGGTAGAATTCCAAGTGTAGCGGTGAAATGCGTAGAGATTTGGAGGAATACCAGTGGCGAAGGCGGCCCCCTGGCACAACACTGACGCTCAGGTGCGAAAGCGTGGGGAGCAAACAGG
>ASV773
TACCGGCAGCTCGAGTGATGGCCAATATTATTGGGCCTAAAGCGTCCGTAGCTGGCCGAACAGGTCTGTCGGGAAATCCGCTCGCTCAACGAGCGGACGTCCGGCGGAAACCAGTCGGCTTGGGACCGGAAGACCCGAGGGGTACGTCCGGGGTAGGAGTGAAATCCTGTAATCCTGGACGGACCACCGGTGGCGAAAGCGCCTCGGGAGGACGGATCCGACAGTGAGGGACGAAAGCTTGGGTCACGAACCGG
>ASV774
TACCGGCAGCCCGAGTGATGGCCGCTATTATTGGGCCTAAAGCGTCCGTAGCCGGCCGGGCAAGTCCGTCGGGAAATCCACCCGCTTAACGGGTGGGCGACCGGCGGAAACTGCTCGGCTTGGGACCGGAGGACCCGAGGGGTACGTCCGGGGTAGGAGTGAAATCCCGTAATCCCGGACGGACCGCCGGTGGCGAAAGCGCCTCGGGAGGACGGATCCGACGGTGAGGGACGAAAGCCAGGGTCTCGAACCGG
>ASV775
TACCGGCAGCACGAGTGATGGCCGATATTATTGGGCCTAAAGCGTCCGTAGCCGGCCGCACAAGTCCGTTGGGAAATCCACGCGCCCAACGCGTGGGCGTCCAGCGGAAACTGTGCGGCTTGGGGCCGGAAGACTCGAGGGGTACGTCCGGGGTAGGAGTGAAATCCCGTAATCCTGGACGGACCACCGGTGGCGAAAGCGCCTCGAGAAGACGGACCCGACGGTGAGGGACGAAAGCCAGGTTCTCGAACCGG
>ASV776
TACGTAGGTGGCGAGCGTTATCCGGAATGATTGGGCGTAAAGGGTGCGCAGGCGGTCCTGCAAGTCTGGAGTGAAACGCATGAGCTCAACTCATGCATGGCTTTGGAAACTGGAGGACTGGAGAGCAGGAGAGGGCGGTGGAACTCCATGTGTAGCGGTAAAATGCGTAGATATATGGAAGAACACCAGTGGCGAAGGCGGCCGCCTGGCCTGTTGCTGACGCTGAGGCACGAAAGCGTGGGGAGCAAATAGG
>ASV777
TACGTAGGTGGCAAGCGTTGTCCGGATTTATTGGGCGTAAAGCGAGCGCAGGCGGTTTTTTAAGTCTGATGTGAAAGCCCGGAGCTCAACTCCGGAATGGCATTGGAAACTGGTTAACTTGAGTGTTGTAGAGGTAAGTGGAACTCCATGTGTAGCGGTGGAATGCGTAGATATATGGAAGAACACCAGTGGCGAAGGCGGCTGTCTGGTCTGTAACTGACGCTGAGATTCGAAAGCATGGGTAGCGAACAGG
>ASV778
TACGGAGGGTGCAAGCGTTATCCGGAATCACTGGGCGTAAAGGGCGTGTAGGTGGTCTTTCAAGTCCGATGTCAAATCCCGGGGCTCAACCCCGGCTCGGCGTTGGATACTGATTGGCTTGACGACTGGAGAGGTGAGTGGAATTACCAGTGTAGCGGTGGAATGCGTAGATACTGGTAGGAACACCCATTGCGAAGGCAGCTCACTGGACAGTCCGTGACACTGAGACGCGAAAGTGTGGGGAGCAAACCGG
>ASV779
CACCGGCAGCCCAAGTGATGGCCACTATTATTGGGCCTAAAGCGTCCGTAGCCGGCCGAACAGGTCCATCGGGAAATCTGCCCGCCTAACGGGCAGGCGTCCGGTGGAAACCGTTCGGCTTGGGGCCGGAAGACCCGAGGGGTACGTCCGGGGTAGGAGTGAAATCCCGTAATCCTGGACGGACCGCCGGTCGCGAAAGCGCCTCGGGAGGACGGACCCGACGGTCAGGGACGAAAGCTGGGGTCTCGAACCGG
>ASV780
TACGTAGGTGGCAAGCGTTGTCCGGATTTATTGGGCGTAAAGGGAGCGCAGGTGGTTTCTTAAGTCTGATGTGAAAGCCCACGGCTTAACCGTGGAGGGTCATTGGAAACTGGGAAACTTGAGTACAGAAGAGGAATGTGGAACTCCATGTGTAGCGGTGGAATGCGTAGATATATGGAAGAACACCAGTGGCGAAGGCGACATTCTGGTCTGTTACTGACACTGAGGCTCGAAAGCGTGGGGAGCAAACAGG
>ASV781
TACGTAGGTGGCAAGCGTTGTCCGGATTTATTGGGCGTAAAGCGAGCGCAGGCGGTTTCTTAAGTCTGATGTGAAAGCCCCCGGCTCAACCGAGGAGGGTCATTGGAAACTGGGAGACTTGAGTGCAGAAGAGGAGAGTGGAATTCCATGTGTAGCGGTGAAATGCGTAGATATATGGAGGAACACCAGTGGCGAAGGCGGCTCTCTGGTCTGTAACTGACGCTGAGGCTCGAAAGCGTGGGGAGCGAACAGG
>ASV782
TACGGAGGATCCAAGCGTTATCCGGAATCATTGGGTTTAAAGGGTCCGTAGGCGGCCTTATAAGTCAGCGGTGAAAGTTTTTGGCTTAACCAAAAAATTGCCGTTGATACTGTAGGGCTTGAATGTTTGTGAAGTAACTAGAATATGTAGTGTAGCGGTGAAATGCTTAGATATTACATGGAATACCAATTGCGAAGGCAGGTTACTAACAAATGATTGACGCTGATGGACGAAAGCGTGGGTAGCGAACAGG
>ASV783
TACCGGCAGCCCGAGTGATGGCCGATCTTATTGAGCCTAAAGCGTCCGTAGCCGGCCACGATGGTCCGTCGGGAAATCCGTCAGCTCAACTGACGGGCGTCCGGCGGATACCCCGTGGCTTGGGACCGGAAGACCCGAGGGGTACGTCCGGGGTAGGAGTGAAATCCCGTAATCCTGGACGGACCGCCGATGGCGAAAGCACCTCGGGAAGACGGATCCGACGGTGAGGGACGAAAGCTAGGGTCTCGAACCGG
>ASV784
TACGAAGGGTGCAAGCGTTACTCGGAATTACTGGGCGTAAAGCGTGCGTAGGTGGTGGTTTAAGTCTGCTGTGAAAGCCCTGGGCTCAACCTGGGAATTGCAGTGGATACTGGATCACTAGAGTGTGGTAGAGGGATGCGGAATTTCTGGTGTAGCAGTGAAATGCGTAGAGATCAGAAGGAACATCCGTGGCGAAGGCGGCATCCTGGGCCAACACTGACACTGAGGCACGAAAGCGTGGGGAGCAAACAGG
>ASV785
TACGAAGGGGGCTAGCGTTGTTCGGAATCACTGGGCGTAAAGGGCGCGTAGGCGGCTTTGTAAGTCGGGGGTGAAAGCCTGTGGCTCAACCACAGAATTGCCTTCGATACTGCATGGCTTGAGACCGGAAGAGGTTAGTGGAACTGCGAGTGTAGAGGTGAAATTCGTAGATATTCGCAAGAACACCAGTGGCGAAGGCGGCTGACTGGTCCGGTTCTGACGCTGAGGCGCGAAAGCGTGGGGAGCAAACAGG
>ASV786
TAGCAGAACCCCGAGTGGTAGTCGTTATTATTGGGCTTAAAGTGTTCGTAGCCGGCCGTGTAAGTCCGCTGTGAAATCCAGGCGCTTAACGTCTGGGCGTGCAGCGGATACTGCACTGGCTAGGGACCGGACGGTGTCGAGGCTATTCCAGGAGTAGGGGTGAAATCCTAAAATTCCTGGAGGAGCGCCTGTGGCGGAAGCGCTCGACAAGTACGGATCCGACGGTGAGGAACGAAAGCCAGGGGAGCAAAGCGG
>ASV787
TACGTAGGTGACAAGCGTTGTCCGGAATTATTGGGCGTAAAGGGAGCGCAGGCGGTTGGAATAGTCTGATGTGAAAGCCCACGGCTTAACCGTGGAAGGTCATTGGAAACTGTCCAACTTGAATGCAGAAGAGGTAAGTGGAATTCCATGTGTAGCGGTGAAATGCGTAGATATATGGAGGAACACCAGTGGCGAAGGCGACTTACTGGTCTGTGATTGACGCTGAGGCTCGAAAGCGTGGGTAGCGAACAGG
>ASV788
TACGGAGGATGCAAGCGTTATCCGGAATTATTGGGCGTAAAGCGTCCGCAGGTGGCTTATCAAGTCTGCTGTCAAAGGCCGGGGCTCAACTCCGGTTAGGCAGTGGAAACTGATCGGCTAGAGTGCGACAGGGGTAGAGGGAATTCCCAGTGTAGCGGTGAAATGCGTAGATATTGGGAAGAACACCAGTGGCGAAGGCGCTCTACTGGGTCGCAACTGACACTCATGGACGAAAGCTAGGGGAGCGAAAGGG
>ASV789
TACCGGCAGCCCGAGTGATGGCCGCGATTATTGGGCCTAAAGCGTCCGTAGCCGGCCGGACAAGTCCGTTGGGAAATCTGCTCGCCTAACGAGCAGGCGTCCAGCGGAAACTGTTCGGCTTGGGGCCGGAGGACCCAAGGGGTACGTCCGGGGTAGGAGTGAAATCCCGTAATCCTGGACGGACCGCCGATGGCGAAAGCACCTTGGGAGGACGGACCCGACGGTGAGGGACGAAAGCTGGGGTCTCGAACCGG
>ASV790
TACGTAGGGTGCGAGCGTTGTCCGGATTTATTGGGCGTAAAGAGCTCGTAGGTGGTTTGTTGCGTCGGGAGTGAAAACACACAGCTTAACTGTGTGCTTGCTTTCGATACGGGCAGACTTGAGGGATGTAGGGGAGAACGGAATTCCTGGTGGAGCGGTGGAATGCGCAGATATCAGGAGGAACACCGGTGGCGAAGGCGGTTCTCTGGACATTTCCTGACGCTGAGGAGCGAAAGCGTGGGGAGCAAACAGG
>ASV791
TACGTAGGTGGCAAGCGTTGTCCGGATTTATTGGGCGTAAAGCGAGCGCAGACGGTTTATTAAGTCTGATGTGAAAGCCCGGAGCTCAACTCCGGAATGGCATTGGAAACTGGTTAACTTGAGTGCAGTAGAGGTAAGTGGAACTCCATGTGTAGCGGTGGAATGCGTAGATATATGGAAGAACACCAGTGGCGAAGGCGGCTGTCTGGTCTGTAACTGACGCTGAGGCTCGAAAGCATGGGTAGCAAACAGG
>ASV792
TACGTAGGTGGCAAGCGTTGTCCGGATTTATTGGGCGTAAAGCGAGCGCAGGCGGAAGAATAAGTCTGATGTGAAAGCCCTCGGCTTAACCGAGGAATTGCATCGGAAACTGTTTTTCTTGAGTGCAGAAGAGGAGAGTGGAACTCCATGTGTAGCGGTGGAATGCGTAGATATATGGAAGAACACCAGTGGCGAAGGCGGCTCTCTGGTCTGCAACTGACGCTGAGGCTCGAAAGCATGGGTAGCGAACAGG
>ASV793
TACGTAGGTGGCAAGCGTTGTCCGGATTTATTGGGCGTAAAGAGAATGTAGGCGGTCTATTAAGTTTGAAGTGAAAGCCCCCGGCTCAACCGGGGAGGGTCATTGGAAACTGGGAGACTTGAGTGCAGAAGAGGACAGTGGAACTCCATGTGTAGCGGTGAAATGCGTAGATATATGGAAGAACACCAGTGGCGAAGGCGGCTGTCTGGTCTGTAACTGACGCTGAGGCTCGAAAGCATGGGTAGCAAACAGG
>ASV794
TACCGGCAGCACGAGTGATGGCCGATCTTATTGGGCCTAAAGCGTCCGTAGCCGGCCGGACAAGTCCGTTGGGAAATCGACGTGCCTAACACGTCGGCGTCCAGCGGAAACTGTCCGGCTTGGGGCCGGAGGACTCGAGGGGTACGTCCGGGGTAGGAGTGAAATCCCGTAATCCTGGACGGACCACCGGTGGCGAAAGCGCCTCGAGAGGACGGACCCGACGGTGAGGGACGAAAGCCAGGGTCTCGAACCGG
>ASV795
TACGGAGGGGGCTAGCGTTGTTCGGAATTACTGGGCGTAAAGCGCACGTAGGCGGACTGGAAAGTTGGGGGTGAAATCCCGGGGCTCAACCTCGGAACTGCCTTCAAAACTATCAGTCTGGAGTTCGAGAGAGGTGAGTGGAATTCCGAGTGTAGAGGTGAAATTCGTAGATATTCGGAGGAACACCAGTGGCGAAGGCGGCTCACTGGCTCGATACTGACGCTGAGGTGCGAAAGCGTGGGGAGCAAACAGG
>ASV796
TACGGAGGGTGCAAGCGTTACCCGGAATCACTGGGCGTAAAGGGCGTGTAGGCGGTACGCTAAGTCTGACTTTAAAGACCGGGGCTCAACTCCGGAAGTGGGTTGGATACTGGCGTGCTGGACCTCTGGAGAGAGAACCGGAATTCCTGGTGTAGCGGTGGAATGCGTAGATACCAGGAGGAACACCGATGGCGAAGGCAGGTTCTTGGACAGAAGGTGACGCTGAGGCGCGAAAGTGTGGGGAGCGAACCGG
>ASV797
TACCGGCAGCTCGAGTGATGGCCGATCTTATTGGGCCTAAAGCGTCCGTAGCTGGCCTCGCAAGTCCGTCGGGAAATCCACGCGCTCAACGTGTGGGCGTCCGGCGGAAACTCCGAGGCTTGGGACCGGAAGGCTCGAGGGGTACGTCCGGGGTAGGAGTGAAATCCCGTAATCCCGGACGGACCACCGATGGCGAAAGCACCTCGAGAAGACGGATCCGACAGTGAGGGACGAAAGCTAGGGTCTCGAACCGG
>ASV798
TACGGAGGATGCAAGCGTTATCCGGAATTATTGGGCGTAAAGCGTCCGCAGGCGGTTCATCAAGTCTGCTGTTAAAGGCCGAGGCTCAACTTCGGTTAAGCAGTGGAAACTGGTGAACTAGAGTGCGATAGGGGTAGAGGGAATTCCCAGTGTAGCGGTGAAATGCGTAGATATTGGGAAGAACACCAGTGGCGAAGGCGCTCTACTGGGTCGCAACTGACGCTGAGGGACGAAAGCTAGGGGAGCGAAAGGG
>ASV799
TACGTAGGGTGCGAGCGTTGTCCGGAATTATTGGGCGTAAAGGGCTCGTAGGCGGTTTGTCGCGTCGGGAGTGAAAACTCAGGGCTTAACTCTGAGCCTGCTTCCGATACGGGCAGACTGGAGGTATGCAGGGGAGAACGGAATTCCTGGTGTAGCGGTGAAATGCGCAGATATCAGGAGGAACACCGGTGGCGAAGGCGGTTCTCTGGGCATTACCTGACGCTGAGGAGCGAAAGTGTGGGGAGCGAACAGG
>ASV800
TACGTAAGGACCAAGCGTTATCCGGAATTACTGGGCGTAAAGGGTGCGCAGGCGGGCATGCAAGTCTGACGTGAAAGCCCCGAGCTTAACTCGGGAAGTGCGCCGGAAACTGCATGTCTTGAGGACCAGAGAGGCAGAGAGAATTCCTGGTGTAGCGGTGAAATGCGTAGATATCAGGAGGAATACCTGTGGCGAAAGCGCTCTGCTGGATGGTTCCTGACGCTGAGGCACGAAAGCGTGGGTAGCAAACGGG
>ASV801
TACCGGCAGCCCAAGTGATGGCCGATATTATTGGGCCTAAAGCGTCCGTAGCCGGCCGGGCAGGTCCGTCGGGAAATCCACTCGCTCAACGAGTGGGCGTCCGGCGGATACCGTCCGGCTTGGGACCGGGAGATCCGAGGGGTACGTCCGGGGTAGGAGTGAAATCCCGTAATCCTGGACGGACCGCCGGTGGCGAAAGCGCCTCGGAAGAACGGATCCGACGGTGAGGGACGAAAGCTAGGGTCTCGAACCGG
>ASV802
TACGTAGGGGGCAAGCGTTGTCCGGAATTATTGGGCGTAAAGCGCGCGCAGGCGGTTCCTTAAGTCTGATGTGAAAGGCCACAGCTCAACTGTGGAGGGCCATTGGAAACTGGGGAACTTGAGGACAGAAGAGGAGAGCGGAATTCCACGTGTAGCGGTGAAATGCGTAGATATGTGGAGGAACACCAGTGGCGAAGGCGGCTCTCTGGTCTGTAACTGACGCTGAGGCGCGAAAGCATGGGTAGCGAACAGG
>ASV803
TACGGAGGGTGCAAGCGTTGTCCGGATTTATTGGGTTTAAAGGGTGCGCAGGTGGTTTATTAAGTCAGTGGTGAAAGACGGTCGCTCAACGATTGCAGTGCCATTGAAACTGGTAGACTTGAGTAAAGTAGAGGTGGGCGGAATTGATAGTGTAGCGGTGAAATGCATAGATATTATCAAGAACTCCAATTGCGTAGGCAGCTCACTTGGCTTTTACTGACACTCATGCACGAAAGTGTGGGTATCAAACAGG
>ASV804
TAGCAGCACCCCGAGTGGTAGCCGGTTTTATTGGGCTTAAAGTGTTCGTAGCCTGCCGTGTAAGTCTGCTGTGAAATCCACGCGCTCAACGTGTGGAAGTGCAGCGGATACTGCACGGCTTGGGACCGGATGGCGTCGAGGCTATTCCAGGGGTAGGAGTGAAATCCAAAAATCCCTGGAGGAGCACCTGTGGCGAAAGCGCTCGGCGAATACGGATCCGACGGTGAGGAACGAAAGCCAGGGGAGCAAAGCGG
>ASV805
TACGAAGGGGGCTAGCGTTGCTCGGAATTACTGGGCGTAAAGGGCGCGTAGGCGGCGGCCCAAGTCAGGCGTGAAATTCCTGGGCTCAACCTGGGGACTGCGCTTGATACTGGGTTGCTTGAGGATGGAAGAGGCTCGTGGAATTCCCAGTGTAGAGGTGAAATTCGTAGATATTGGGAAGAACACCGGTGGCGAAGGCGGCGAGCTGGTCCATTACTGACGCTGAGGCGCGACAGCGTGGGGAGCAAACAGG
>ASV806
TACCGGCAGTCCAAGTGATGGCCGCTATTATTGGGCCTAAAGCGTCCGTAGCCAGCCAGACAGGTCCGTCGGGAAATCCACGCGCTTAACGCGTGGGCGTCCGGCGGAAACCAGCTGGCTTGGGGCCGGAAGATCCGAGGGGTACGTCCGGGGTAGGAGTGAAATCCCGTAATCCTGGACGGACCGCCGGTGGCGAAAGCGCCTCGGAAAGACGGACCCGACGGTGAGGGACGAAAGCTAGGGTCACGAACCGG
>ASV807
TACGTAGGTGGCAAGCGTTGTCCGGATTTATTGGGCGTAAAGCGAGCGCAGGCGGTTTCTTAAGTCTGATGTGAAAGCCTTCGGCTCAACCGAAGAAGTGCATCGGAAACTGGGAAACTTGAGTGCAGAAGAGGACAGTGGAACTCCATGTGTAGCGGTGGAATGCGTAGATATATGGAAGAACACCAGTGGCGAAGGCGGCTCTCTGGTCTGCAACTGACGCTGAGGCTCGAAAGCATGGGTAGCAAACAGG
>ASV808
TACCGGCAGCACGAGTGATGGCCGCTATTATTGGGCCTAAAGCGTCCGTAGCCGGCCGGTCAAGTTCGTCGGGAAATCTGCCCGCTCAACGGGCAGGCGTCCGGCGAAAACTGATCGGCTTGGGGCCAGAAGACCTGAGGGGTACGTCCGGGGTAGGAGTGAAATCCCGTAATCCTGGACGGACCACCGGTGGCGAAAGCGCCTCAGGAAGATGGACCCGACGGTGAGGGACGAAAGCTAGGGTCTCGAACCGG
>ASV809
TACCGGCAGCCCGAGTGATGGCCGATATTATTGGGCCTAAAGCGTCCGTAGCTGGCCGGACAAGTCCGTTGGGAAATCTGCTCGCTCAACGAGCAGGCGTCCAGCGGAAACTGTTCGGCTTGGGACCGGAAGACCTGAGGGGTACGTCCGGGGTAGGAGTGAAATCCCGTAATCCTGGACGGACCACCGGTGGCGAAAGCGCCTCAGGAAGACGGATCCGACAGTGAGGGACGAAAGCTAGGGTCTCGAACCGG
>ASV810
CACCGGCAGCCCGAGTGATGGCCGATTTTATTGGGCCTAAAGCGTCCGTAGCTGGCCGCGTAGGTCCGTCGGGAAATCTACTGGCCTAACCAGTAGGCGTCCGGCGGAAACCTCGTGGCTTGGGACCGGGAGACCTGAGGGGTACGTCCGGGGTAGGAGTGAAATCCCGTAATCTTGGACGGACCACCGGTGGCGAAAGCGCCTCAGGAGAACGGATCCGACAGTGAGGGACGAAAGCTAGGGTCTCGAACCGG
>ASV811
CACCGGCAGCCCGAGTGATGGCCGATATTATTGGGCCTAAAGCGTCCGTAGCTGGCCGCGTAGGTCCGTCGGGAAATCTACTGGCCTAACCAGTAGGCGTCCGGCGGAAACCTCGTGGCTTGGGACCGGGAGACCTGAGGGGTACGTCCGGGGTAGGAGTGAAATCCCGTAATCTCGGACGGACCACCGGTGGCGAAAGCGCCTCAGGAGAACGGATCCGACAGTGAGGGACGAAAGCTAGGGTCTCGAACCGG
>ASV812
TACGGAGGGGGCTAGCGTTGTTCGGAATTACTGGGCGTAAAGCGCACGTAGGCGGACCGGAAAGTCAGAGGTGAAATCCCAGGGCTCAACCTTGGAACTGCCTTTGAAACTATCGGTCTGGAGTTCGAGAGAGGTGAGTGGAATTCCGAGTGTAGAGGTGAAATTCGTAGATATTCGGAGGAACACCAGTGGCGAAGGCGGCTCACTGGCTCGATACTGACGCTGAGGTGCGAAAGCGTGGGGAGCAAACAGG
>ASV813
TACGTAGGGGGCAAGCGTTGTCCGGAATTATTGGGCGTAAAGCGCGCGCAGGCGGTCTCTTAAGTCTGATGTGAAATCTTGCGGCTCAACCGCAAGCGGTCATTGGAAACTGGGAGACTTGAGTACAGAAGAGGAGAGTGGAATTCCATGTGTAGCGGTGAAATGCGTAGATATATGGAGGAACACCAGTGGCGAAGGCGACTCTCTGGTCTGTAACTGACGCTGAGGCGCGAAAGCGTGGGGAGCAAACAGG
>ASV814
TACGGAGGGGGCTAGCGTTGTTCGGAATTACTGGGCGTAAAGCGCACGTAGGCGGCTGTTCAAGTCAGAGGTGAAAGCCTGGAGCTCAACTCCAGAACTGCCTTTGAAACTAGACAGCTAGAATCATGGAGAGGTGAGTGGAATTCCGAGTGTAGAGGTGAAATTCGTAGATATTCGGAAGAACACCAGTGGCGAAGGCGGCTCACTGGACATGTATTGACGCTGAGGTGCGAAAGCGTGGGGAGCAAACAGG
>ASV815
CACCGGAGCCCCAAGTGGCAATCAATGTTATTGGGCCTAAAGCGTTCGTAGCAGGTTCCATAAATACTTCGTGAAATCGCCGTGCTTAACATGGCGAAGTGCGGAGTACACTGTGGGACTAGAGACCGGGAGGCGTTGGAAGTATTCCGTGGGGAGCGGTAAAATGCTATAATCCACGGAGGACTACCGATGGCGAAAGCATCCAACGAGAACGGTTCTGACTGTGAGGGACGACAGCCAGGGGAGCAAACCGG
>ASV816
TACCGGCAGCCCGAGTGATGGCCGATGTTATTGGGCCTAAAGCGTCCGTAGCTGGCCGGAGAGGTCCATTGGGAAATCCATCCGCTCAACGGATGGGCGTCCAGTGGAAACCCTCCGGCTTGGGACCGGAAGACCAGAGGGGTACGTCCGGGGTAGGAGTGAAATCCCGTAATCCTGGACGGACCACCGGTGGCGAAAGCGCCTCTGGAGGACGGATCCGACAGTGAGGGACGAAAGCTAGGGTCTCGAACCGG
>ASV817
TACGAAGGGTGCAAGCGTTACTCGGAATTACTGGGCGTAAAGCGTGCGTAGGTGGTTTGTTAAGTCAGATGTGAAAGCCCTGGGCTCAACCTGGGAACTGCATTTGATACTGGCAGGCTAGAGTGCGGTAGAGGATAGCGGAATTCCTGGTGTAGCAGTGAAATGCGTAGAGATCAGGAGGAACATCCGTGGCGAAGGCGGCTATCTGGGCCAGCACTGACACTGAGGCACGAAAGCGTGGGGAGCAAACAGG
>ASV818
TACCGGCAGCCCGAGTGATAGCCACTCTTATTGGGCCTAAAGCGTCCGTAGCCGGCCGAACAGGTCCGTCGGGAAATCCACCCGCTCAACGGGTGGGCGTCCGGCGGAAACCAGTCGGCTTGGGGCCGAGAGACCAGAGGGGTACGTCCGGGGTAGGAGTGAAATCCTGTAATCCCGAACGGACCACCGGTTGCGAAAGCGCCTCTGGAGAACGGACCCGACGGTGAGGGACGAAAGCTAGGGTCTCGAACCGG
>ASV819
TACGGAGGGTGCAAGCGTTAATCGGAATTACTGGGCGTAAAGCGTACGTAGGCGGTGTGTTAAGCTAGATGTGAAAGCCCCGGGCTCAACCTGGGAATAGCATTTAGAACTGGCACGCTAGAGTCCTGAAGAGGGTGGTAGAATTTCCAGTGTAGCGGTGAAATGCGTAGATATTGGAAGGAATACCGGTGGCGAAGGCGGCCACCTGGTCAGAGACTGACGCTGAGGTACGAAAGCGTGGGGAGCAAACAGG
>ASV820
TACGGAGGGTCCAAGCGTTGTCCGGAATCACTGGGTGTAAAGGGTGCGCAGGCGGGCTTGTAAGTCAGAGGTGAAAGCCACCGGCCTAACCGGTGAACTGCCTTTGATACTGCAAGTCTTGAGTCCCGGAGAGGCTATCGGAATTCGTGGTGTAGCGGTGAAATGCGTAAATATCACGAGGAACACCGGATGCGTAAGCGGATAGCTGGACGGGTACTGACGCTCAGGCACGAAAGCGCGGGGAGCGAACAGG
>ASV821
TACCGGCAGCCCGAGTGATGGCCGATCTTATTGGGCCTAAAGCGTCCGTAGCCGGCCTCGAAGGTCCGTCGGGAAATCCAGCCGCCTAACGGCTGGGCGACCGGCGGAACCCACGAGGCTTGGGACCAGAAGACTCGAGGGGTACGTCCGGGGTAGGAGTGAAATCCCGTAATCCTGGACGGACCGCCGATGGCGAAAGCACCTCGAGAGGATGGCTCCGACGGTGAGGGACGAAAGCTGGGGTCTCGAACCGG
>ASV822
GACAGAGGAGCCAAGCGTTGTCCGGATTGACTGGGCGTAAAGCGCACGCAGGCGGTCGCGCGCGTGGGGTGTGAAAGGTGGCGGCTTAACTGCCACACGCCATCCCATACGGCGCGGCTCGAGGCATGGAGAGGTCCACGGAATTGCCGGTGTAGTGGTGAAATGCGTAGAGATCGGCAGGAACACCCAGGGGGAAACCAGTGGACTGGCCATGACCTGACGCTCAGGTGCGAAAGCGTGGGGAGCGAACCGG
>ASV823
TACAGAGGATGCAAGTTTTATCCGGATTTATTGGGCGTAAAGCGTCTGCAGGTTGATTTTTAAGTCTTTTGTTAAAACTTTAAGCTTAACTTAAAAACTGCAAAAGAAACTATTTATCTAGAGTTTATTAGAGGTAAAGGAAATTTTTGGTGGAGCGGTGAAATGCGTAGATATCAAAAGGAGCACCAATAGCGAAAGCACTTTACTGGATTTAAACTGACACTCAGAGACGAAAGCTAAGGGAGCAAACAGG
>ASV824
TACGTAGGGTCCGAGCGTTGTCCGGAATTACTGGGCGTAAAGAGCTCGTAGGTGGTTTGTCGCGTTGTTCGTGAAAACTCACAGCTTAACTGTGGGCGTGCGGGCGATACGGGCAGACTGGAGTACTGCAGGGGAGACTGGAATTCCTGGTGTAGCGGTGGAATGCGCAGATATCAGGAGGAACACCGGTGGCGAAGGCGGGTCTCTGGGCAGTAACTGACGCTGAGGAGCGAAAGCGTGGGGAGCGAACAGG
>ASV825
TACGTAGGGTGCAAGCGTTGTCCGGAATTATTGGGCGTAAAGAGCTCGTAGGCGGTCTGTCGCGTCTGGTGTGAAAACTCGGGGCTTAACTCCGGGCCTGCATCGGGTACGGGCAGACTAGAGTGCGGTAGGGGAGACTGGAATTCCTGGTGTAGCGGTGAAATGCGCAGATATCAGGAGGAACACCGGTGGCGAAGGCGGGTCTCTGGGCCGTAACTGACGCTGAGGAGCGAAAGCATGGGGAGCGAACAGG
>ASV826
TACGTAGGTGGCAAGCGTTGTCCGGATTTATTGGGCGTAAAGGGAGCGCAGGCGGTTCGTTAAGTCTGATGTGAAAGCCCTCGGCTCAACCGAGGAGGGGCATTGGAAACTGGCGAACTTGAGTACAGAAGAGGAGAGTGGAATTCCATGTGTAGCGGTGAAATGCGTAGATATATGGAGGAACACCGGTGGCGAAGGCGACTCTCTGGTCTGTGACTGACGCTGAGGCTCGAAAGCGTGGGTAGCAAACAGG
>ASV827
TACGTAGGTCCCGAGCGTTGTCCGGATTTATTGGGCGTAAAGAGAATGTAGGCGGTTTATTAAGTTTGAAGTGAAAGCCCTCGGCTCAACCGAGGAAGTGCTTCGAAAACTGGTAAACTTGAGTGCAGAAGAGGAAAGTGGAACTCCATGTGTAGCGGTGGAATGCGTAGATATATGGAAGAACACCAGTGGCGAAGGCGGCTGTCTGGTCTGTAACTGACGCTGAGGCTCGAAAGCATGGGTAGCAAACAGG
>ASV828
TACCGGCAGCCCGAGTGATGGCCGCTATTATTGGGCCTAAAGCGTCCGTAGCCGGCCAGACAGGTCCGTCGGGAAATCCATCCGCTTAACGGATGGGCGTCCGGCGGAAACCAGCTGGCTTGGGGCCGGAAGATCTGAGGGGTACGTCCGGGGTAGGAGTGAAATCCCGTAATCCTGGACGGACCGCCGGTGGCGAAAGCGCCTCAGAAGGACGGACCCGACGGTGAGGGACGAAAGCTAGGGTCACGAACCGG
>ASV829
TACGTAGGGGGCAAGCGTTGTCCGGAATTATTGGGCGTAAAGGGCGCGCAGGCGGTCTTTTAAGTCTGATGTGAAAGCCCGCGGCTTAACCGCGGCCGGTCATTGGAAACTGGAGGACTTGAGTACAGAAGAGGAGAGTGGAATTCCACGTGTAGCGGTGAAATGCGTAGAGATGTGGAGGAACACCAGTGGCGAAGGCGACTCTCTGGTCTGTTACTGACGCTGAGGCGCGAAAGCGTGGATAGCGAACAGG
>ASV830
CACCGGAGCCCCAAGTGGCAATCAATATTATTGGGCCTAAAGCGTTCGTAGCAGGCCTCATAAATACTTCGTGAAAGCGCCACGCATAACGTGGCGACGTGCGGAGTACACTGTGAGGCTAGAGACCGGGAGGCGTTGGAAGTATTCCGTGGGGAGCGGTAAAATGCTATAATCCACGGAGGACTACCGATGGCGAAAGCATCCAACGAGAACGGTTCTGACTGTGAGGGACGACAGCCAGGGGAGCAAACCGG
>ASV831
TACGTAGGGTGCGAGCGTTATCCGGATTTATTGGGCGTAAAGGGCTCGTAGGCGGTTCGTCGCGTCCGGTGTGAAAGTCCATCGCCTAACGGTGGATCTGCGCCGGGTACGGGCGGGCTGGAGTGCGGTAGGGGAGACTGGAATTCCCGGTGTAACGGTGGAATGTGTAGATATCGGGAAGAACACCAATGGCGAAGGCAGGTCTCTGGGCCGTTACTGACGCTGAGGAGCGAAAGCGTGGGGAGCGAACAGG
>ASV832
TACCGGCAGCTCGAGTGATGACCGATATTATTGGGCCTAAAGCGTCCGTAGCCGGCCAGGCAAGTCTGTTGGGAAATCTGCTCGCTCAACGAGCAGGCGTCCAGCAGATACTGTTTGGCTTGGGACCGAGAGACTCAAGGGGTACGTCTGGGGTAGGAGTGAAATCCTGTAATCCTGGACGGACCGCCGATGGCGAAAGCACCTTGAGAGATCGGATCCGACGGTGAGGGACGAAAGCTGGGGTCACGAACCGG
>ASV833
TACGGAGGGTGCAAGCGTTGTCCGGAATCACTGGGCGTAAAGGGTGCGCAGGCGGGGCAGCAAGTCGGAGGTGAAAGCCCATGGCTTAACCATGGAAGTGCCTTCGATACTGTTGCTCTTGAGTCCCGGAGAGGCTGCCGGAATTCGTGGTGTAGCGGTGAAATGCGTAGATATCACGAGGAACACCAGAGGCGAAAGCGGGCAGCTGGACGGGTACTGACGCTCAGGCACGAAAGCGTGGGGAGCAAACAGG
>ASV834
TACGGAGGGTGCAAGCGTTATCCGGATTTATTGGGTTTAAAGGGTCCGTAGGCGGATCTATAAGTCAGTGGTGAAAGCCGACAGCTTAACTGTCGAACTGCCGTTGATACTGTAGGTCTTGAGTAAATTTGAAGTGGCTGGAATAAGTAGTGTAGCGGTGAAATGCATAGATATTACTTAGAACACCAATTGCGAAGGCAGGTCACTAAGATTTAACTGACGCTGATGGACGAAAGCGTGGGGAGCGAACAGG
>ASV835
TACGTAGGGTGCGAGCGTTAATCGGAATTACTGGGCGTAAAGCGTGCGCAGGCGGTTTTGTAAGTCGGATGTGAAATCCCCGGGCTCAACCTGGGAACTGCGTTCGAAACTGCAAGGCTAGAGTGTGTCAGAGGGGGGTAGAATTCCACGTGTAGCAGTGAAATGCGTAGAGATGTGGAGGAATACCAATGGCGAAGGCAGCCCCCTGGGATAACACTGACGCTCATGCACGAAAGCGTGGGGAGCAAACAGG
>ASV836
TACGGAGGGTGCAAGCGTTAATCGGAATGACTGGGCGTAAAGCGCACGCAGGCGGTCTGCTAAGCCAGATGTGAAAGCCCCGGGCTCAACCTGGGAACTGCATTTGGAACTGGCAGGCTAGAGTCTTGGAGAGGGGGGTAGAATTTCCGGTGTAGCGGTGAAATGCGTAGAGATCGGAAGGAATACCAGTGGCGAAGGCGGCCCCCTGGCCAAAGACTGACGCTCAGGTGCGAAAGCGTGGGGAGCAAACAGG
>ASV837
TACGAAGGGGGCTAGCGTTGCTCGGAATTACTGGGCGTAAAGGGAGCGTAGGCGGACATTTAAGTCAGGGGTGAAATCCCAGAGCTCAACTCTGGAACTGCCTTTGATACTGGATGTCTTGAGTGTGAGAGAGGTATGTGGAACTCCGAGTGTAGAGGTGAAATTCGTAGATATTCGGAAGAACACCAGTGGCGAAGGCGACATACTGGCTCATTACTGACGCTGAGGCTCGAAAGCGTGGGGAGCAAACAGG
>ASV838
TACGGAGGGGGCTAGCGTTGTTCGGAAATACTGGGCGTAAAGCGAACGTAGGCGGCTTGGCAAGTCAGGGGTGAAATCCCAGTGCTCAACACTGGAACTGCCTTTGAAACTGCTTGGCTTGAATCCTGGAGAGGTCAGTGGAATTCCGAGTGTAGAGGTGAAATTCGTAGATATTCGGAAGAACACCAGTGGCGAAGGCGACTGACTGGACAGGTATTGACGCTGAGGTTCGAAAGCGTGGGGAGCAAACAGG
>ASV839
TACCGGCAGCACGAGTGATGACCGATCTTATTGGGCCTAAAGCGTCCGTAGCCGGCCGAGCTGGTTCGTCGGGAAATCCATCGGCTTAACCGATGGGCGTCCGGCGAATACCGTTCGGCTTGGGACAGGAAGGCTCGAGGGGTACGTCCGGGGTAGGAGTGAAATCCTGTAATCCTGGACGGACCGCCGATGGCGAAAGCACCTCGAGAGGACTGCTCCGACGGTGAGGGACGAAAGCTGGGGTCTCGAACCGG
>ASV840
TACCGGCAGCACGAGTGATGACCGATATTATTGGGCCTAAAGCGTCCGTAGCTGGCCAAGCAAGTCCATTGGGAAATCGACGTGCTCAACGCGTCGGCGTCCGGTGGAAACTGTTTGGCTTGGGGCCAGAAGACCTGAGGGGTACGTCCGGGGTAGGAGTGAAATCCTGTAATCCTGGACGGACCACCAATGGGGAAACCACCTCAGGAGGATGGACCCGACAGTGAGGGACGAAAGCTAGGGTCTCGAACCGG
>ASV841
TACGTAGGGTGCGAGCGTTAATCGGAATTACTGGGCGTAAAGCGTGCGCAGGCGGTTGTGCAAGACAGATGTGAAATCCCCGGGCTTAACCTGGGAATTGCATTTGTGACTGCACGGCTAGAGTGTGTCAGAGGGGGGTAGAATTCCACGTGTAGCAGTGAAATGCGTAGAGATGTGGAGGAATACCGATGGCGAAGGCAGCCCCCTGGGATAACACTGACGCTCATGCACGAAAGCGTGGGGAGCAAACAGG
>ASV842
TACGTAGGGTGCGAGCGTTAATCGGAATTACTGGGCGTAAAGCGTGCGCAGGCGGTTTTGTAAGACAGGCGTGAAATCCCCGGGCTCAACCTGGGAACTGCGCTTGTGACTGCATCACTTGAGTACGGCAGAGGGGGGTGGAATTCCACGTGTAGCAGTGAAATGCGTAGAGATGTGGAGGAACACCGATGGCGAAGGCAGCCCCCTGGGTCGATACTGACGCTCATGCACGAAAGCGTGGGTAGCAAACAGG
>ASV843
TACGGAGGGAGCTAGCGTTGTTCGGAATTACTGGGCGTAAAGCGCACGTAGGCGGCTATTCAAGTCAGAGGTGAAAGCCCGGGGCTCAACCCCGGAACTGCCTTTGAAACTAGATAGCTTGAATCCAGGAGAGGTGAGTGGAATTCCGAGTGTAGAGGTGAAATTCGTAGATATTCGGAAGAACACCAGTGGCGAAGGCGGCTCACTGGACTGGTATTGACGCTGAGGTGCGAAAGCGTGGGGAGCAAACAGG
>ASV844
TACCGGCAGCACGAGTGATGGCCAATCTTATTGGGCCTAAAGCGTCCGTAGCTGGCCGAACAAGTCTGTCGGGAAATCCAGTGGCTCAACCTCTGGACGTCCGGCGGAAACTGTTCGGCTTGGGACCGGAAGACTCGAGGGGTACGTCCGGGGTAGGAGTGAAATCCCGTAATCCTGGACGGACCACCGGTGGCGAAAGCGCCTCGAGAAGACGGATCCGACAGTGAGGGACGAAAGCTAGGGTCTCGAACCGG
>ASV845
TACCGGCAGCCCAAGTGATGGCCGATATTATTGGGCCTAAAGCGTCCGTAGCTGGCCGGACAAGTCCGTTGGGAAATCCGCACGCTTAACGTGCGGGCGTCCAGCGGAAACTGTCCGGCTTGGGACCGGAAGACCCGAGGGGTACGTCCGGGGTAGGAGTGAAATCCCGTAATCTCGGACGGACCACCTGTGGCGAAAGCGCCTCGGGAAGACGGATCCGACAGTGAGGGACGAAAGCCAGGGTCTCGAACCGG
>ASV846
GACGTAGGGCGCGAGCGTTGTCCGGATTTATTGGGCGTAAAGAGCTCGTAGGCGGCTTGTCGCGTCGACCGTGAAAACTTGGGGCTCAACCCCAAGCCTGCGGTCGATACGGGCAGGCTAGAGTTCGGTAGGGGAGACTGGAATTCCTGGTGTAGCGGTGAAATGCGCAGATATCAGGAGGAACACCGGTGGCGAAGGCGGGTCTCTGGGCCGATACTGACGCTGAGGAGCGAAAGCGTGGGGAGCGAACAGG
>ASV847
TACGTAGGGCGCAAGCGTTATCCGGATTTATTGGGCGTAAAGAGCTCGTAGGCGGTTTGTCGCGTCTATCGTGAAAGTCCGAGGCTCAACCTCGGATCTGCGGTGGGTACGGGCAGACTAGAGTGATGTAGGGGAGACTGGAATTCCTGGTGTAGCGGTGAAATGCGCAGATATCAGGAGGAACACCGATGGCGAAGGCAGGTCTCTGGGCATTTACTGACGCTGAGGAGCGAAAGCATGGGGAGCGAACAGG
>ASV848
TACGTAGGGTGCGAGCGTTAATCGGAATTACTGGGCGTAAAGCGTGCGCAGGCGGTTTTGAAAGTCAGATGTGAAATCCCCGAGCTCAACTTGGGAACTGCGTTTGAAACTCCAAAGCTAGAGTATAGGAGAGGGGGGTAGAATTCCACGTGTAGCAGTGAAATGCGTAGAGATGTGGAGGAATACCAATGGCGAAGGCAGCCCCCTGGCCTAATACTGACGCTCATGCACGAAAGCGTGGGGAGCAAACAGG
>ASV849
TACGTAGGGGGCAAGCGTTATCCGGATTTACTGGGTGTAAAGGGAGCGTAGACGGCGATGCAAGTCTGGAGTGAAAGCCCAGGGCTCAACCCTGGGACTGCTTTGGAAACTGTGTTGCTAGAGTGCAGGAGAGGTAAGTGGAATTCCTAGTGTAGCGGTGAAATGCGTAGATATTAGGAGGAACACCAGTGGCGAAGGCGGCTTACTGGACTGTAACTGACGTTGAGGCTCGAAAGCGTGGGGAGCAAACAGG
>ASV850
TACGGAGGGTCCGAGCGTTATCCGGAATCATTGGGTTTAAAGGGTCCGCAGGCGGTCAATTAAGTCAGAGGTGAAATCCCGTCGCTCAACGACGGAACTGCCTTTGATACTGGTTGACTTGAGTCATATGGAAGTAGATAGAATGTGTAGTGTAGCGGTGAAATGCATAGATATTACACAGAATACCGATTGCGAAGGCAGTCTACTACGTATGTACTGACGCTCATGGACGAAAGCGTGGGGAGCGAACAGG
>ASV851
TACGAAGGGGGCTAGCGTTGCTCGGAATCACTGGGCGTAAAGGGCGCGTAGGCGGCCATTTAAGTTGGGGGTGAAAGCCTGTGGCTCAACCACAGAATTGCCTTCGATACTGGATGGCTTGAGTATGGTAGAGGTTGGTGGAACTGCGAGTGTAGAGGTGAAATTCGTAGATATTCGCAAGAACACCGGTGGCGAAGGCGGCCAACTGGACCATTACTGACGCTGAGGCGCGAAAGCGTGGGGAGCAAACAGG
>ASV852
TACGTAGGGCGCAAGCGTTGTCCGGAATTATTGGGCGTAAAGAGCTCGTAGGCGGCTTGTCGCGTCTGCTGTGAAAGCCCGGGGCTTAACTCCGGGTGTGCAGTGGGTACGGGCAGGCTAGAGTGCAGTAGGGGTAACTGGAATTCCTGGTGTAGCGGTGAAATGCGCAGATATCAGGAGGAACACCGATGGCGAAGGCAGGTTACTGGGCTGTTACTGACGCTGAGGAGCGAAAGCATGGGGAGCGAACAGG
>ASV853
TACGTATGTTCCAAGCGTTATCCGGATTTATTGGGCGTAAAGCGAGCGCAGACGGTTATTTAAGTCTGAAGTGAAAGCCCTCAGCTCAACTGAGGAAGGGCTTTGGAAACTGGATAACTTGAGTGCAGTAGAGGGAAGTGGAACTCCATGTGTAGCGGTGAAATGCGTAGATATATGGAAGAACACCGGTGGCGAAAGCGGCTTTCTGGACTGTAACTGACGTTGAGGCTCGAAAGTGTGGGTAGCAAACAGG
>ASV854
TACCGGCAGCCCGAGTGATGGCCGCTATTATTGGGCCTAAAGCGTCCGTAGCCGGCCAGACAAGTCCGTCGGGAAATCCACCCGCCTAACGGGTGGGCGTCCGGCGGAAACTGTCTGGCTTGGGGCCGGAAGATCCGAGGGGTACGTCCGGGGTAGGAGTGAAATCCCGTAATCCTGGACGGACCGCCGGTGGCGAAAGCGCCTCGGAAAGACGGACCCGACGGTCAGGGACGAAAGCTAGGGTCTCGAACCGG
>ASV855
GACGGAGGGCGCGAGCGTTGTTCGGAATCACTGGGCGTAAAGCGCGCGCAGGCGGGTGCGGAAGTCGGGGGTGAAAGGCCGGGGCTCAACCCCGGATCGTTCTCTCGATACTCCGTGCCTAGGGACCGGTAGAGGCCAGTGGAATTCCCGGAGTAGCGGTGGAATGCGTAGAGATCGGGAAGAACACCAGAGGCGAAGGCGACTGGCTGGGCCGGATCCGACGCTCAGGCGCGAAAGCGTGGGGAGCAAACAGG
>ASV856
TACGTAGGGTGCGAGCGTTGTCCGGAATTATTGGGCGTAAAGAGCTTGTAGGTGGTTTGTCGCGTCTGCGGTGAAATCCCAACGCTTAACGTTGGGCTTGCCGTGGGTACGGGCAGACTAGAGTGTGGTAGGGGAGACTGGAATTCCTGGTGTAGCGGTGAAATGCGCAGATATCAGGAGGAACACCGATGGCGAAGGCAGGTCTCTGGGCCATAACTGACACTGAGAAGCGAAAGCATGGGGAGCGAACAGG
>ASV857
TACCGGCAGCTCGAGTGATGGCCGATCTTATTGGGCCTAAAGCGTCCGTAGCTGGCCTCGCAAGTCCGTCGGGAAATCCACTGGCTCAACCAGTGGGCGTCCGGCGGAAACTACGAAGCTTGGGACCGGAAGGCTCGAAGGGTACGTCCGGGGTAGGAGTGAAATCCCGTAATCCCGAACGGACCACCGATGGCGAAAGCACTTCGAGAAGACGGATCCGACAGTGAGGGACGAAAGCCAGGGTCTCGAACCGG
>ASV858
TACGGAGGGTGCAAGCGTTACCCGGAATCACTGGGCGTAAAGGGCGTGTAGGCGGGACGTTAAGTCTGGTTTTAAAGGCTGCGGCTCAACCGCAGAAGTGGACTGGATACTGGCGTTCTAGACCTCTGGAGAGGCAACCGGAATTCCTGGTGTAGCGGTGGAATGCGTAGATACCAGGAGGAACACCAATGGCGAAGGCAGGTTGCTGGACAGAAGGTGACGCTGAGGCGCGAAAGTGTGGGGAGCAAACCGG
>ASV859
TAGCAGAACCCCAAGTGGTAGTCGTTATTATTGGGTTTAAAGTGTTCGTAGCCGGCCGTACAAGTCCGCTGTGAAATCCATGCGCTCAACGTATGGACATGCAGCGGATACTGTACTGGCTAGGGACCGGACGGCGTCGAGGCTATTCTCAGGGTAGGGGTGAAATCCTAAAATCCTGAGAGGAGCACCTGTGGCGGAAGCGCTCGACGAGTACGGATCCGACGGTGAGGAACGAAAGCTAGGGGAGCAAAGCGG
>ASV860
GACGGAGGGTGCAAGCGTTGTTCGGAATCATTGGGCGTACAGGGTGCGCAGGCGGCCTGGCAAGTCCGATGTGAAAGCCCGGGGCTCAACTCCGGAATCGCATTGGAAACTGTCAGGCTTGAGTCCGAGAGGGGCCAGTGGAATTCCTGGTGTAGGGGTGAAATCCGTAGAGATCAGGAGGAACACCGGCGGCGAAAGCGACTGGCTGGATCGGGACTGACGCTGAGGCACGAAAGCGTGGGTAGCGAACAGG
>ASV861
GACGGAGGAGGCAAGCGTTATCCGGAATTATTGGGCGTAAAGCGTCCGCAGGCGGCTTTTTAAGTCTGCTGTTAAAGGCCACAGCTCAACTGTGGAACGGCAGTGGAAACTGGAGAGCTTGAGCGTGGTAGGGGTAGAGGGAATTCCCGGTGTAGCGGTGAAATGCGTAGATATCGGGAAGAACACCAGTGGCGAAGGCGCTCTACTGGGCCATGACTGACGCTGAGGGACGAAAGCTAGGGGAGCGAAAGGG
>ASV862
TACGGAGGGGGCTAGCGTTGTTCGGAAATACTGGGCGTAAAGCGAACGTAGGCGGCTTGGCAAGTCAGGGGTGAAATCCCAGTGCTCAACACTGGAACTGCCTTTGAAACTGCTAGGCTTGAATCCTGGAGAGGTCAGTGGAATTCCGAGTGTAGAGGTGAAATTCGTAGATATTCGGAAGAACACCAGTGGCGAAGGCGACTGACTGGACAGGTATTGACGCTGAGGTTCGAAAGCGTGGGGAGCAAACAGG
>ASV863
TACGGAGGGTGCAAGCGTTATCCGGATTTACTGGGTTTAAAGGGTGTGTAGGCGGGTCTTTAAGTCAGTGGTGAAATCTCCGAGCTCAACTTGGAAACTGCCATTGATACTATTGATCTTGAATTCTGTTGAGGTTGGCGGAATATGTCATGTAGCGGTGAAATGCATAGATATGACATAGAACTCCGATTGCGAAGGCAGCTAACTAAGCAGATATTGACGCTGAGGCACGAAAGCGTGGGGATCAAACAGG
>ASV864
TACGTAGGTGGCAAGCGTTGTCCGGATTTATTGGGCGTAAAGCGAGCGCAGGCGGTTTCTTAAGTCTGATGTGAAAGCCCGGAGCTCAACTCCGGAATGGCATTGGAAACTGGTTAACTTGAGTGCAGTAGAGGTAAGTGGAACTCCATGTGTAGCGGTGGAATGCGTAGATATATGGAAGAACACCAGTGGCGAAGGCGGCTTTCTGGTCTGTAACTGACGCTGAGATTCGAAAGCATGGGTAGCAAACAGG
>ASV865
TACGTAGGTGGCAAGCGTTGTCCGGATTTACTGGGCGTAAAGGGAGCGTAGGCGGATTTTTAAGTGGGATGTGAAATACCCGGGCTCAACCTGGGTGCTGCATTCCAAACTGGGAATCTAGAGTGCAGGAGGGGAGAGTGGAATTCCTAGTGTAGCGGTGAAATGCGTAGAGATTAGGAAGAACACCAGTGGCGAAGGCGACTCTCTGGACTGTAACTGACGCTGAGGCTCGAAAGCGTGGGGAGCAAACAGG
>ASV866
TACGGAGGGAGCTAGCGTTGTTCGGAATTACTGGGCGTAAAGCGCGCGTAGGCGGCTTTGTAAGTTAGAGGTGAAAGCCCGGGGCTCAACCCCGGAATTGCCTTTAAGACTGCATCGCTTGAATCCGGGAGAGGTGAGTGGAATTCCGAGTGTAGAGGTGAAATTCGTAGATATTCGGAAGAACACCAGTGGCGAAGGCGGCTCACTGGACCGGTATTGACGCTGAGGTGCGAAAGCGTGGGGAGCAAACAGG
>ASV867
TACGGAGGGGACTAGCGTTGTTCGGAATTACTGGGCGTAAAGCGCGCGTAGGCGGGCTGTTAAGTCAGGGGTGAAATCCCGGGGCTCAACCCCGGAACTGCCCTTGATACTGGCAGCCTTGAGTTCGAGAGAGGTGAGTGGAATTCCGAGTGTAGAGGTGAAATTCGTAGATATTCGGAGGAACACCAGTGGCGAAGGCGGCTCACTGGCTCGATACTGACGCTGAGGTGCGAAAGCGTGGGGAGCAAACAGG
>ASV868
TACGAAGGGTGCAAGCGTTACTCGGAATTACTGGGCGTAAAGCGTGCGTAGGTGGTTTGTTAAGTCTGATGTGAAAGCCCTGGGCTCAACCTGGGAACTGCATTGGATACTGGCAGACTGGAGTGCGGTAGAGGGTAGCGGAATTCCCGGTGTAGCAGTGAAATGCGTAGATATCGGGAGGAACATCTGTGGCGAAGGCGGCTACCTGGACCAGCACTGACACTGAGGCACGAAAGCGTGGGGAGCAAACAGG
>ASV869
TACGGAGGATCCAAGCGTTATCCGGAATCATTGGGTTTAAAGGGTCCGTAGGCGGCTTTATAAGTCAGTGGTGAAATCCGGCAGCTTAACTGTCGAATTGCCATTGATACTGTAGGGCTTGAATTGTTGTGAAGTAACTAGAATATGTAGTGTAGCGGTGAAATGCTTAGATATTACATGGAATACCAATTGCGAAGGCAGGTTACTAACAATAGATTGACGCTGATGGACGAAAGCGTGGGTAGCGAACAGG
>ASV870
TACGGAGGATCCAAGCGTTATCCGGATTTATTGGGTTTAAAGGGAGCGTAGGTGGAAGCCTAAGTCAGTTGTGAAAGTTTGCGGCTCAACCGTAAAATTGCAGTTGATACTGGGTTTCTTGAGTACAGTAGAGGTGGGCGGAATTCGTGGTGTAGCGGTGAAATGCTTAGATATCACGAAGAACTCCAATTGCGAAGGCAGCTCACTAGACTGCAACTGACACTGATGCTCGAAAGTGTGGGTATCAAACAGG
>ASV871
TACGTAGGTGGCAAGCGTTGTCCGGAATTATTGGGCGTAAAGCGCGCGCAGGCGGCTTCTTAAGTCCATCTTAAAAGTGCGGGGCTTAACCCCGTGATGGGATGGAAACTGGGAGGCTGGAGTATCGGAGAGGAAAGTGGAATTCCTAGTGTAGCGGTGAAATGCGTAGAGATTAGGAAGAACACCGGTGGCGAAGGCGACTTTCTGGACGACAACTGACGCTGAGGCGCGAAAGCGTGGGGAGCAAACAGG
>ASV872
TACGTAGGGGGCGAGCGTTGTCCGGAATTATTGGGCGTAAAGAGCTCGTAGGCGGCTCAGTAAGTCGGCTGTGAAAGTCCGAGGCTCAACCTCGGAACTGCAGTCGATACTGCTGTGGCTAGAGTCAGGTAGAGGAGAATGGAATTCCCGGTGTAGCGGTGGAATGCGCAGATATCGGGAGGAACACCAGTAGCGAAGGCGGTTCTCTGGGCCTGTACTGACGCTGAGGAGCGAAAGCGTGGGGAGCAAACAGG
>ASV873
TACGGAGGGGGTTAGCGTTGTTCGGAATGACTGGGCGTAAAGCGCGCGTAGGCGGATCAGGAAGTTGGGGGTGAAATCCCGGGGCTCAACCCCGGAATGGCCTTCAAAACTCCTGGTCTTGAGTTCGAGAGAGGTGAGTGGAATTCCGAGTGTAGAGGTGAAATTCGTAGATATTCGGAGGAACACCAGTGGCGAAGGCGGCTCACTGGCTCGACACTGACGCTGAGGTGCGAAAGCGTGGGGAGCAAACAGG
>ASV874
TACGGAGGGTGCAAGCGTTAATCGGAATTACTGGGCGTAAAGCGCACGTAGGTGGTTTGCTAAGTCAGCTGTGAAATCCCCGGGCTCAACCTGGGCACTGCAGTTGAAACTGGCAAGCTAGAGTAGGGTAGAGGGGTGTGGAATTCCAGGTGTAGCGGTGAAATGCGTAGATATCTGGAGGAACATCAGTGGCGAAGGCGACACCCTGGACTCATACTGACACTGAGGTGCGAAAGCGTGGGGAGCAAACAGG
>ASV875
TACGTAGGGGGCGAGCGTTATCCGGATTCATTGGGCGTAAAGCGCGCGTAGGCGGCCCGGCAGGCAGGGGGTCAAATGGCGGGGCTCAACCCCGTCCCGCCCCCTGAACCGCCGGGCTCGGGTCCGGTAGGGGAGGGTGGAACACCCGGTGTAGCGGTGGAATGCGCAGATATCGGGTGGAACACCGGTGGCGAAGGCGGCCCTCTGGGCCGAGACCGACGCTGAGGCGCGAAAGCTGGGGGAGCGAACAGG
>ASV876
AACGTAGGGACCAAGCGTTATCCGGAATTACTGGGCGTAAAGCGCGTGCAGGCGGCGATGCAAGTCGGACGTGAAAGCTCCCGGCCCAACTGGGAGAGGCCGTTCGAAACTGCATGGCTAGAGAGTGATAGAGGCGAGTAGAATTCCCGGTGTAGTGGTGAAATGCGTAGATATCGGGAGGAATACCAGAGGCGAAGGCGGCTCGCTGGGTCACATCTGACGCTCAGACGCGAAAGCCAGGGGAGAGAACGGG
>ASV877
TACGTAGGTGGCAAGCGTTGTCCGGATTTATTGGGCGTAAAGCGAGCGCAGGCGGTTTCTTAAGTCTGATGTGAAAGCCTTCGGCTCAACCGAAGAAGTGCATCGGAAACTGTCATTCTTGAGTGCAGAAGAGGAGAGTGGAACTCCATGTGTAGCGGTGGAATGCGTAGATATATGGAAGAACACCAGTGGCGAAGGCGGCTGTCTGGTCTGTAACTGACGCTGAGGCTCGAAAGCATGGGTAGCAAACAGG
>ASV878
TACCGGCAGCACAAGTGATGGCCGATATTATTGGGCCTAAAGCGTTCGTAGCCGGCCGGACAAGTTCGTTGGGAAATCCACGCGCTCAACGCGTGGGCGTCCAGCGAAAACTGTCTGGCTTGGGGCCGGAAGACTCAAGGGGTACGTCCGGGGTAGGAGTGAAATCCCGTAATCCTGGACGGACCGCCGATGGCGAAAGCACCTTGAGAGGACGGACCCGACGGTGAGGGACGAAAGCCAGGGTCTCGAACCGG
>ASV879
TACGTAGGGTGCGAGCGTTGTCCGGAATTATTGGGCGTAAAGAGCTTGTAGGCGGTTTGTCGCGTCTGCTGTGAAAATTCAGGGCTTAACCCTGGACGTGCAGTGGGTACGGGCAGACTAGAGTATGGTAGGGGAGACTGGAATTCCTGGTGTAGCGGTGGAATGCGCAGATATCAGGAGGAACACCGATGGCGAAGGCAGGTCTCTGGGCCATTACTGACGCTGAGAAGCGAAAGCATGGGGAGCGAACAGG
>ASV880
TAGCCGGACCCCAAGTGGTAGTCATTGTTATTGGGCTTAAAGTGTTCGTAGCCGGACGCGTAAGTCCGCTGTGAAATCCATGCGCTCAACGTATGGACATGCAGCGGATACTGCGTGTCTAGGGACCGGACGGCGTCGAGGCTATTCCCGGGGTAGGGGTGAAATCCTAAAATCCCGGGAGGAGCACCTGTGGCGGAAGCGCTCGACGAGTACGGATCCGACGGTGAGGAACGAAAGCCAGTGGAGCAAAGCGG
>ASV881
TACGTAGGGTGCGAGCGTTGTCCGGAATTACTGGGCGTAAAGAGCTCGTAGGTGGTTTGTCGCGTCGTTTGTGTAAGCCCGCAGCTTAACTGCGGGACTGCAGGCGATACGGGCATAACTTGAGTGCTGTAGGGGAGACTGGAATTCCTGGTGTAGCGGTGGAATGCGCAGATATCAGGAGGAACACCGATGGCGAAGGCAGGTCTCTGGGCAGTAACTGACGCTGAGGAGCGAAAGCATGGGTAGCGAACAGG
>ASV882
CACATAGGCTCCAAGCGTTGTCCGGATTCATTGGGCGTAAAGAGCTCGTAGGCGGTCGTGTAAGTCGGGTGTGAAAACTCTGGGCTCAACCCAGAGACGCCACCCGATACTGCTCTGACTCGAGTTCGGCAGGGGAGTGGGGAATTCCTCGTGTAGCGGTGAAATGCGCAGATATGAGGAGGAACACCGGTGGCGAAGGCGCCACTCTGGGCCGATACTGACGCTGAGGAGCGAAAGCACGGGTAGCAAACAGG
>ASV883
TACGGAGGGTGCAAGCGTTGTTCGGAATCATTGGGCGTACAGCGCGCGCAGGTGGCGATGCAAGTCTGGTGTGAAAGTCCGGGGCTTAACCCCGGAAGTGCATCGGAAACTGGATCGCTTGAGTCCGGGAGGGGCCAGTGGAATTCGTGGTGTAGGGGTGAAATCCGTAGATATCACGAAGAACACCGACGGCGAAGGCAACTGGCTGGACCGGGACTGACGCTGAGGCGCGAAAGCGTAGGTAGCGAACAGG
>ASV884
TACGTAGGTGGCAAGCGTTGTCCGGAATTATTGGGCGTAAAGCGCTCGCAGGCGGTTCTTTAAGTCTGATGTGAAATCTTGCGGCTCAACCGCAAACGTGCATTGGAAACTGGAGGACTTGAGTGCAGAAGAGGAGAGTGGAATTCCACGTGTAGCGGTGAAATGCGTAGAGATGTGGAGGAACACCAGTGGCGAAGGCGACTCTCTGGTCTGTAACTGACGCTGAGGAGCGAAAGCGTGGGGAGCGAACAGG
>ASV885
TACGTAGGGGGCAAGCGTTGTCCGGAATTATTGGGCGTAAAGCGCGCGCAGGCGGTTAATTAAGTCTGGTGTTTAAGGCTGTGGCTCAACCACAGTTCGCACTGGAAACTGGTTAACTTGAGTGCAGAAGAGGAAAGTGGAATTCCACGTGTAGCGGTGAAATGCGTAGAGATGTGGAGGAACACCAGTGGCGAAGGCGACTTTCTGGGCTGTAACTGACGCTGAGGCGCGAAAGCGTGGGGAGCAAACAGG
>ASV886
TACGGAGGATCCGAGCGTTATCCGGATTTATTGGGTTTAAAGGGAGCGTAGGCGGATGCTTAAGTCAGTTGTGAAAGTTTGAGGCTCAACCTTAAAATTGCAGTTGATACTGGGCATCTTGAGTGCAGTAGAGGCAGGCGGAATTCGTGGTGTAGCGGTGAAATGCTTAGATATCACGAAGAACTCCGATTGCGAAGGCAGCTTGCTGGAGTGTAACTGACGCTGATGCTCGAAAGTGTGGGTATCAAACAGG
>ASV887
TACCGGCAGTCCGAGTGATGGCCGATATTATTGGGCCTAAAGCGTCCGTAGCTGGCCGCGTAGGTCCGTCGGGAAATCCACTGGCCCAACCAGTGGGCGACCGGCGGAAACCACCCGGCTCGGGACCGGAAGACTCGAGGGGTACGTCCGGGGTAGGAGTGAAATCCCGTAATCCTGGACGGACCGCCGATGGCGAAAGCACCTCGAGAGGACGGATCCGACAGTGAGGGACGAAAGCTAGGGTCTCGAACCGG
>ASV888
TACAGAGGGTGCGAGCGTTGTTCGGAATTACTGGGCGTAAAGCGCGCGTAGGCGGTCGTTTAAGTCTTACCGTGAAATGCCGGGGCTCAACCCCGCGCACGTCGGGGGATACTGGACGACTGGAGACAAGTAGAGGCGAGCGGAATTCCGGGTGTAGCGGTGGAATGCGTAGAGATCCGGAAGAACACCAGAGGCGAAGGCGGCTCGCTGGGCTTGGTCTGACGCTGAGGCGCGAAAGCGTGGGGAGCGAACAGG
>ASV889
TACGTAGGTGGCAAGCGTTATCCGGATTTATTGGGCGTAAAGAGAGTGCAGGCGGTTTTCTAAGTCTGATGTGAAAGCCCTCAGCTCAACTGAGGAATTGCTTTGGAAACTGGATGACTTGAGTGCAGTAGAGGAAAGTGGAACTCCATGTGTAGCGGTGAAATGCGTAGATATATGGAAGAACACCAGTGGCGAAGGCGGCTACCTGGTCTGCAACTGACGCTGAGACTCGAAAGCATGGGTAGCGAACAGG
>ASV890
TACCGGCAGCACGAGTGATGGCCGATTTTATTGGGCCTAAAGCGTCCGTAGCCGGCCAGACAGGTCCATCGGGAAATCTGCACGCCCAACGTGCAGGCGTCCGGTGGAAACCAGCTGGCTTGGGGCCGGAAGATCCAGGGGGTACGTCCGGGGTAGGAGTGAAATCCCGTAATCCCGGACGGACCGCCGGTGGCGAAAGCGCCCTGGAAGGACGGACCCGACGGTGAGGGACGAAAGCTAGGGTCACGAACCGG
>ASV891
TACCGGCAGCTCGAGTGATGGCCGATTTTATTGGGCCTAAAGCGTCCGTAGCCGGCCACGCAAGTCCATCGGGAAATCCGCCAGCCCAACTGGCGGGCGTCCGGTGGAACCTGCCTGGCTAGGGACCGGAAGACCCGAAGGGTACGTCTTGGGTAGGAGTGAAATCCTGTAATCCTGGACGGACCGCCGATAGCGAAAGCACTTCGGGAAGACGGATCCGACGGTGAGGGACGAAAGCCAGGGTCTCGAACCGG
>ASV892
TACGGAGGGTGCAAGCGTTGTCCGGATTTATTGGGTTTAAAGGGTGCGTAGGTGGCTTTTTAAGTCTGACCTGAAAGTGGGCCGCTTAACGGCACAGGGTGGTTGGATACTGAAGAGCTTGAAGAGGGTGGAGGCCGCCGGAACGGATCGTGTAGCGGTGAAATGCATAGAGATGATCCAGAACCCCGATTGCGTAGGCAGGCGGCTACGCCCCACTTGACACTGAGGCACGAGAGCATGGGGAGCAAACAGG
>ASV893
TACGGAGGATCCGAGCGTTATCCGGAATTATTGGGTTTAAAGGGTTCGTAGGCGGCTTTGTAAGTCAGTGGTGAAATTTCCTAGCTTAACTAGGACACGGCCATTGATACTGCAGAGCTTGAATAATATGGAAGTAACTAGAATATGTAGTGTAGCGGTGAAATGCTTAGATATTACATGGAATACCAATTGCGAAGGCAGGTTACTACGTATTTATTGACGCTGATGAACGAAAGCGTGGGGAGCGAACAGG
>ASV894
TACGTATGTCGCAAGCGTTATCCGGAATTATTGGGCGTAAAGCGAGTCTAGGCGGCTTGTTAAGTCAGATGTGAAAATGCGGGGCTCAACTCCGTATTGCGTTTGAAACTGGCAGGCTAGAGTACTGTAGAGGTGGGCGGAACTACAAGTGTAGAGGTGAAATTCGTAGATATTTGTAGGAATGCCGATAGTGAAGACAGCTCACTGGACAGATACTGACGCTAAAGCTCGAAAGCGTGGGGAGCAAACAGG
>ASV895
TACGGAGGGAGCTAGCGTTGTTCGGAATTACTGGGCGTAAAGCGCACGTAGGCGGCTTTCCAAGTCAGGGGTGAAATCCCGGGGCTCAACCCCGGAACTGCCCTTGAAACTGGATGGCTAGAATCCTGGAGAGGCGAGTGGAATTCCGAGTGTAGAGGTGAAATTCGTAGATATTCGGAAGAACACCAGTGGCGAAGGCGACTCGCTGGACAGGTATTGACGCTGAGGTGCGAAAGCGTGGGGAGCAAACAGG
>ASV896
TACGAAGGGGGCTAGCGTTGTTCGGAATTACTGGGCGTAAAGCGCACGTAGGCGGACATTTAAGTCAGGGGTGAAATCCCGGGGCTCAACCCCGGAACTGCCTTTGATACTGGGTGTCTTGAGTCCGAGAGAGGTGAGTGGAATTCCGAGTGTAGAGGTGAAATTCGTAGATATTCGGAGGAACACCAGTGGCGAAGGCGGCTCACTGGCTCGGTACTGACGCTGAGGTGCGAAAGCGTGGGGAGCAAACAGG
>ASV897
CACCGGCAGCCCAAGTGATGGCCGCTATTATTGGGCCTAAAGCGTCCGTAGCCGGCCGGGCAGGTCCGTCGGGAAATCCACTGGCTCAACCAGTGGGCGTCCGGCGGAAACCGCTCGGCTTGGGACCGGAAGACCAGAGGGGTACGTCCGGGGTAGGAGTGAAATCCCGTAATCCTGGACGGACCACCGGTGGCGAAAGCGCCTCTGGAGAACGGATCCGACGGTGAGGGACGAAAGCTAGGGTCTCGAACCGG
>ASV898
TACGGAGGGAGCTAGCGTTGTTCGGAATTACTGGGCGTAAAGCGCACGTAGGCGGCTTTTCAAGTCAGGGGTGAAATCCCGGGGCTCAACCCCGGAACTGCCCTTGAAACTGGAAGGCTAGAATCCTGGAGAGGCGAGTGGAATTCCGAGTGTAGAGGTGAAATTCGTAGATATTCGGAAGAACACCAGTGGCGAAGGCGACTCGCTGGACAGGTATTGACGCTGAGGTGCGAAAGCGTGGGGAGCAAACAGG
>ASV899
GACGGAGGATGCAAGCGTTATCCGGAATTATTGGGCGTAAAGCGTCCGTAGGCGGTTAATCAAGTCTGCCGTTAAAGACTGCAGCTTAACTGTGGGCAAGCGGTGGAAACTGATGAACTAGAGTACGGTAGGGGTAGAGGGAATTCCCAGTGTAGCGGTGAAATGCGTAGATATTGGGAAGAACACCAGTGGCGAAGGCGCTCTACTGGGCCGTAACTGACGCTGAGGGACGAAAGCTAGGGGAGCGAAAGGG
>ASV900
TACGTAGGGTGCAAGCGTTATCCGGAATTATTGGGCGTAAAGAGCTCGTAGGCGGTTTGTCGCGTCTGCTGTGAAAACTGGAGGCTCAACCTCCAGCCTGCAGTGGGTACGGGCAGACTAGAGTGCGGTAGGGGAGATTGGAATTCCTGGTGTAGCGGTGGAATGCGCAGATATCAGGAGGAACACCGATGGCGAAGGCAGATCTCTGGGCCGTAACTGACGCTGAGGAGCGAAAGGGTGGGGAGCAAACAGG
>ASV901
TACCGGCAGCACGAGTGATGGCCGATCTTATTGGGCCTAAAGCGTCCGTAGCCGGCCGGCCAAGTCCGTTGGGAAATCCACGCGCTCAACGCGTGGGCGTCCAGCGGAAACTGTCCGGCTTGGGGCCGGAGGACTCGAGGGGTACGTCCGGGGTAGGAGTGAAATCCCGTAATCCTGGACGGACCACCGGTGGCGAAAGCGCCTCGAGAAGACGGACCCGACGGTGAGGGACGAAAGCTAGGGTCTCGAACCGG
>ASV902
TACGTAGGGACCAAGCGTTGTTCGGATTTACTGGGCGTAAAGGGCGCGTAGGCGGCGTGTCAAGTCATTTGTGAAATCTCCGAGCTTAACTCGGAACGGTCAAATGATACTGATGTGCTAGAGTGCAGAAGGGGCAATCGGAATTCTTGGTGTAGCGGTGAAATGCGTAGATATCAAGAGGAACACCTGAGGTGAAGACGGGTTGCTGGGCTGACACTGACGCTGAGGCGCGAAAGCTAGGGTAGCAAACGGG
>ASV903
TACGGAAGGTCCGGGCGTTATCCGGATTTATTGGGTTTAAAGGGAGCGCAGGCCGCCCCTTAAGCGTGTTGTGAAATGCCGCGGCTCAACCGTGGCACTGCAGCGCGAACTGGGGGGCTTGAGTGCGCCGGAGGTAGGCGGAATTCGTGGTGTAGCGGTGAAATGCTTAGATATCACGAAGAACTCCGATTGCGAAGGCAGCCTACCGTAGCGTTACTGACGCTGAGGCTCGAAGGTGCGGGTATCGAACAGG
>ASV904
TACGGAGGGTGCAAGCGTTGTCCGGAATCACTGGGCGTAAAGGGTGTGTAGGTGGGACGGCAAGTCAGGGGTGAAAGCCCACAGCTTAACTGTGGAAGTGCCCTTGAAACTGCCGTTCTTGAGTCCTGGAGAGGTTGCCGGAATTCGTGGTGTAGCGGTGAAATGCGTAGATATCACGAGGAACACCAGAGGCGTAAGCGGGCAACTGGACAGGTACTGACACTGAGGCACGAGAGCGTGGGGAGCAAACAGG
>ASV905
TACGGAGGGGGCTAGCGTTGTTCGGAATGACTGGGCGTAAAGCGCGCGTAGGCGGGCTGGAAAGTCAGGGGTGAAATCCCGGGGCTCAACCTCGGAATGGCCTTTGAAACTCCCAGCCTTGAGTTCGAGAGAGGTGAGTGGAATTCCGAGTGTAGAGGTGAAATTCGTAGATATTCGGAGGAACACCAGTGGCGAAGGCGGCTCACTGGCTCGACACTGACGCTGAGGTGCGAAAGCGTGGGGAGCAAACAGG
>ASV906
TACGAAAGGGGCAAGCGTTATCCAAATTGATTGGGCGTAAAGGGTTTGTAGGCGGTGTTTTATCGCAATATGTAAAAAAGTGAGAAATTCTCTCATTCTAGCATATTGTACATGAACACTTGAGTATAATTGAGGATAACAGAATTCTATAGGGAAGAGTATAATCTATTAATCTATGGAGGAATGCCAGAGGCGAAAGCGGTTATCTGGGTTAATACTGACGTTGAGAAACGAAAGCGTAGGGAGCAAACAGG
>ASV907
TACGAAGGGGGCTAGCGTTGTTCGGATTTACTGGGCGTAAAGCGCACGTAGGCGGTTTGTTAAGTCAGGGGTGAAATCCCGGAGCTCAACTCCGGAACTGCCTTTGATACTGGCAAGCTAGAGTCCGGAAGAGGTAAGTGGAACTCCTAGTGTAGAGGTGGAATTCGTAGATATTAGGAAGAACACCAGTGGCGAAGGCGGCTTACTGGTCCGGAACTGACGCTGAGGTGCGAAAGCGTGGGGAGCAAACAGG
>ASV908
TACGGAGGATCCGAGCGTTATCCGGAATTATTGGGTTTAAAGGGTTCGTAGGCGGTTTAGTAAGTCAGTGGTGAAATCTTGCAGCTTAACTGTAAAATTGCCGTTGATACTGCTAAACTTGAATAGTATGGAAGTAATTAGAATATGTAGTGTAGCGGTGAAATGCTTAGATATTACATGGAATACCAATTGCGAAGGCAGATTACTACGTACTTATTGACGCTGATGAACGAAAGCGTGGGTAGCGAACAGG
>ASV909
TACGGAGGATGCGAGCGTTATCCGGATTTATTGGGTTTAAAGGGTGCGTAGGCGGCGGTGCAAGTCAGCGGTAAAAGCCCGGGGCTCAACCCCGGCGAGCCGTTGAAACTGCAGTGCTAGAGAAGGCGAGAGGTACGCGGAATGCGCAGTGTAGCGGTGAAATGCTTAGATATTGCGCAGAACTCCGATTGCGAAGGCAGCGTACTGGCGCCTGACTGACGCTGAGGCACGAAAGCGTGGGGATCGAACAGG
>ASV910
GACGGAGGATGCAAGCGTTATCCGGAATTATTGGGCGTAAAGCGTCCGCAGGTGGTGTTTCAAGTCTGCTGTCAAAGCCAGGAGCTTAACTCCTGTCCGGCAGTGGAAACTGATCCACTAGAGGGTGGTAGGGGTAGAGGGAATTCCCAGTGTAGCGGTGAAATGCGTAGAGATTGGGAAGAACACCGGTGGCGAAAGCGCTCTACTGGACCACACCTGACACTCAGAGGACGAAAGCTAGGGGAGCGAAAGGG
>ASV911
TACGAAGGGTGCAAGCGTTACTCGGAATTACTGGGCGTAAAGCGTGCGTAGGTGGTTGTTTAAGTCTGTCGTGAAAGCCCTGGGCTCAACCTGGGAATTGCGATGGATACTGGGCGACTAGAATGTGGTAGAGGGTGGCGGAATTCCCGGTGTAGCAGTGAAATGCGTAGAGATCGGGAGGAACATCCGTGGCGAAGGCGGCCACCTGGACCAACATTGACACTGAGGCACGAAAGCGTGGGGAGCAAACAGG
>ASV912
TACGTAGGGTGCAAGCGTTGTCCGGAATTATTGGGCGTAAAGAGCTCGTAGGCGGCTTGTCGCGTCTGCTGTGAAAACCCGAGGCTCAACCTCGGGCCTGCAGTGGGTACGGGCAAGCTAGAGTGCGGTAGGGGAGATTGGAATTCCTGGTGTAGCGGTGGAATGCGCAGATATCAGGAGGAACACCGATGGCGAAGGCAGATCTCTGGGCCGTAACTGACGCTGAGGAGCGAAAGCATGGGGAGCGAACAGG
>ASV913
TACCGGCAGCTCGAGTGATGGCCGCTATTATTGGGCCTAAAGCGTCCGTAGCCTGCTGTTCAAGTCTATCGGGAAATCGACATGCCTAACATGTCGGCGTCCGGTGGATACTGTTCAGCTTGGGGCCGAGAGACTCAGCAGGTACGTCTGGGGTAGGAGTGAAATCCCGTAATCCTAGACGGACCACCGATGGCGAAAGCATGCTGAGAGATCGGACCCGACGGTGAGGGACGAAAGCCAGGGTCTCGAACCGG
>ASV914
TACGTAGGTGGCAAGCGTTGTCCGGATTTATTGGGCGTAAAGCGAGCGCAGGCGGTTTCTTAAGTCTGATGTGAAAGCCTTCGGCTCAACCGAAGAAGTGCATCGGAAACTGGGAAACTTGAGTGCAGGAGAGGAGAGTGGAACTCCATGTGTAGCGGTGAAATGCGTAGATATATGGAAGAACACCAGTGGCGAAGGCGGCTGTCTGGTCTGTAACTGACGCTGAGGCTCGAAAGCATGGGTAGCAAACAGG
>ASV915
TACGGAGGGGGCTAGCGTTGTTCGGAATTACTGGGCGTAAAGCGCACGTAGGCGGCTTCGCAAGTCAGAGGTGAAAGCCTGGGGCTCAACCCCAGAACTGCCTTTGAGACTGCGTCGCTCGAATCCGGGAGAGGTGAGTGGAATTCCGAGTGTAGAGGTGAAATTCGTAGATATTCGGAAGAACACCAGTGGCGAAGGCGGCTCACTGGACCGGTATTGACGCTGAGGTGCGAAAGCGTGGGGAGCAAACAGG
>ASV916
TACGAAGGGTGCAAGCGTTACTCGGAATTACTGGGCGTAAAGCGTGCGTAGGTGGTTGTTTAAGTCTGTCGTGAAAGCCCTGGGCTCAACCTGGGAACTGCGATGGAAACTGGGCGACTAGAGTGTGGTAGAGGGTAGCGGAATTCCTGGTGTAGCAGTGAAATGCGTAGATATCAGGAGGAACATCCATGGCGAAGGCAGCTACCTGGGCCAACACTGACACTGAGGCACGAAAGCGTGGGGAGCAAACAGG
>ASV917
TACGTAGGGGTCGAGCGTTGTCCGGAGTTACTGGGCGTAAAGCGCATGCAGGCGGGTCATTGCGCCCGACGTGAAAGCCCCCGGCTTAACCGGGGAGGGTCGTCGGGGACGGGTGATCTTGAGGGTATCAGGGGCTGGTGGAATTCCCGGTGTAGTGGTGAAATGCGTAGAGATCGGGAGGAACACCTGTGGCGAAGGCGGCCAGCTGGGATACACCTGACGCTGAGATGCGAAGGCGTGGGGAGCGAACGGG
>ASV918
TACGTAGGTGGCAAGCGTTGTCCGGATTTATTGGGCGTAAAGCGAGCGCAGACGGTTATTTAAGTCTGAAGTGAAAGCCCTCAGCTCAACTGAGGAATGGCTTTGGAAACTGGATGACTTGAGTGCAGTAGAGGAAAGTGGAACTCCATGTGTAGCGGTGGAATGCGTAGATATATGGAAGAACACCAGTGGCGAAGGCGGCTTTCTGGTCTGTAACTGACGCTGAGATTCGAAAGCATGGGTAGCAAACAGG
>ASV919
TACCGGCAGCCCGAGTGATGGCCGCTATTATTGGGCCTAAAGCGTCCGTAGCCGGCCGAGCAAGTCCGTCGGGAAATCCACCAGCCTAACTGGTGGGCGTCCGGCGGAAACTGCTCGGCTTGGGGCCGGAAGATCCGAGGGGTACGTCCGGGGTAGGAGTGAAATCCCGTAATCCTGGACGGACCGCCGGTGGCGAAAGCGCCTCGGAAGGACGGACCCGACGGTCAGGGACGAAAGCTAGGGTCTCGAACCGG
>ASV920
TACGTAGGGTGCAAGCGTTAATCGGAATTACTGGGCGTAAAGCGTGCGCAGGCGGTTATGTAAGACAGGTGTGAAATCCCCGGGCTTAACCTGGGAACTGCACTTGTGACTGCATAGCTTGAGTGCGGCAGAGGGGGATGGAATTCCGCGTGTAGCAGTGAAATGCGTAGATATGCGGAGGAACACCGATGGCGAAGGCAATCCCCTGGGCCTGCACTGACGCTCATGCACGAAAGCGTGGGGAGCAAACAGG
>ASV921
TACGGAGGATGCGAGCGTTATCCGGAATCATTGGGTTTAAAGGGTCCGTAGGCGGTTTAATAAGTCAGTGGTGAAATCTGGTCGCTCAACGATCAAACTGCCATTGATACTGTTAGACTTGAATAATTGTGAAGTAACTAGAATATGTAGTGTAGCGGTGAAATGCTTAGATATTACATGGAATACCAATTGCGAAGGCAGGTTACTAACAATTTATTGACGCTGATGGACGAAAGCGTGGGGAGCGAACAGG
>ASV922
TACGAAGGGGGCTAGCGTTGCTCGGAATTACTGGGCGTAAAGGGAGCGTAGGCGGGTTGACAAGTTGGAGGTGAAAGCCCAGGGCTCAACCCTGGAATTGCCTTCAAAACTGTCAGCCTTGAGTATGGAAGAGGTAAGTGGAACTCCGAGTGTAGAGGTGAAATTCGTAGATATTCGGAAGAACACCAGTGGCGAAGGCGACTTACTGGTCCATGACTGACGCTGAGGCTCGAAAGCGTGGGGAGCAAACAGG
>ASV923
TACGGGGGGTGCAAGCGTTAATCGGAATTACTGGGCGTAAAGGGCGCGTAGGTGGTTACTTAAGTCAGATGTGAAAGCCCCGGGCTCAACCTGGGAATTGCATTTGATACTGGGTAACTAGAGTGTGGTAGAGAGTAGCGGAATTTCTGGTGTAGCGGTGAAATGCGTAGATATCAGAAGGAACACCAATGGCGAAGGCAGCTACTTGGGCCAACACTGACGCTGAGGCGCGAAAGCATGGGGAGCAAACAGG
>ASV924
TACGTAGGGCGCGAGCGTTGTCCGGAATTATTGGGCGTAAAGAGCTTGTAGGCGGTTTGTCGCGTCTGTCGTGAAAATCCGGGGCTTAACTCCGGACGTGCGGTGGGTACGGGCAGACTAGAGTGCAGTAGGGGAGACTGGAATTCCTGGTGTAGCGGTGAAATGCGCAGATATCAGGAGGAACACCGATGGCGAAGGCAGGTCTCTGGGCTGTAACTGACGCTGAGAAGCGAAAGCATGGGGAGCGAACAGG
>ASV925
GACGGAGGGGGCTAGCGTTGTTCGGAATCACTGGGCGTAAAGGGCGCGTAGGCGGTCCATCAAGTCAGGGGTGAAAGGCCTGGGCTCAACCTGGGAACTGCCCTTGAAACTGGTGGACTTGAGTCCGGGAGAGGGTAGCGGAATTCCCAGTGTAGAGGTGAAATTCGTAGATATTGGGAAGAACACCAGTGGCGAAGGCGGCTACCTGGACCGGGACTGACGCTGAGGCGCGAAAGCGTGGGGAGCAAACAGG
>ASV926
TACGTAGGGGTCGAGCGTTGTCCGGAGTTACTGGGCGTAAAGCGCGTGCAGGTGGCTCATTACGCCCGGCGTGAAAGCCCCCGGCCTAACCGGGGAGGGTCGTCGGGGACGGGTGAGCTTGAGGGTCGCAGGGGCTGGTGGAATTCCCGGTGTAGTGGTGAAATGCGTAGAGATCGGGAGGAACACCCGTGGCGAAGGCGGCCAGCTGGGCGAGCCCTGACACTGAGACGCGAAGGCGTGGGGAGCGAACGGG
>ASV927
TACCGGCAGTCCAAGTGATGGCCGATATTATTGGGCCTAAAGCGTCCGTAGCCTGCTGTGTAAGTCCATTGGGAAATCGGCCAGCTCAACTGGCCGGCGTCCGGTGGAAACTACACAGCTTGGGGCCGAGAGACTCGACGGGTACGTCCGGGGTAGGAGTGAAATCCTGTAATCCTGGACGGACCACCAATGGCGAAAGCACGTCGAGAGACCGGACCCGACGGTGAGGGACGAAAGCCAGGGTCTCGAACCGG
>ASV928
TACGTAGGCGGCAAGCGTTGTCCGGAATCATTGGGCGTAAAGGGAGCGTAGGTGGATATTTAAGTGGATCTTAAAAGTGCGGGGCTCAACCCCGTGATGGGGTCCAAACTGAATATCTTGAGTGCAGGAGAGGAAAGCGGAATTCCTAGTGTAGCGGTGAAATGCGTAGATATTAGGAAGAACACCAGTGGCGAAGGCGGCTTTCTGGACTGTAACTGACACTGAGGCTCGAAAGCCAGGGTAGCGAACGGG
>ASV929
TACGTAGGGCGCAAGCGTTGTCCGGAATTATTGGGCGTAAAGAGCTCGTAGGCGGTTTGTCGCGTCTGCTGTGAAAACGCAAGGCTTAACCTTGCGCCTGCAGTGGGTACGGGCAGACTAGAGTGCGGTAGGGGAGACTGGAATTCCTGGTGTAGCGGTGGAATGCGCAGATATCAGGAGGAACACCGATGGCGAAGGCAGGTCTCTGGGCCGTTACTGACGCTGAGGAGCGAAAGCATGGGGAGCGAACAGG
>ASV930
TACATAGGGTGCAAGCGTTGTCCGGAATTATTGGGCGTAAAGAGCTCGTAGGTGGTCGATCACGTCGGATGTGAAAATCTGAGGCTTAACCTCAGACCTGCATTCGATACGGGTTGACTAGAGTGTGGTAGGGGAGACTGGAATTCCTGGTGTAGCGGTGGAATGCGCAGATATCAGGAGGAACACCGATGGCGAAGGCAGGTCTCTGGGCCATTACTGACACTGAGGAGCGAAAGCGTGGGGAGCGAACAGG
>ASV931
TACGGAGGGTGCAAGCGTTAATCGGAATTACTGGGCGTAAAGCGCACGCAGGCGGCTTTTTAAGTCGGATGTGAAAGCCCCGGGCTCAACCTGGGAATTGCATCTGATACTGGGAAGCTAGAGTATGTGAGAGGGGGGTAGAATTCCAAGTGTAGCGGTGAAATGCGTAGAGATTTGGAGGAATACCAGTGGCGAAGGCGGCCCCCTGGCACAATACTGACGCTCAGGTGCGAAAGCGTGGGGAGCAAACAGG
>ASV932
TACGTATGTCCCGAGCGTTATCCGGATTTATTGGGCGTAAAGCGAGCGCAGACGGTTCGTTAAGTCTGAAGTGAAAGCCCACAGCTCAACTGTGGAATGGCTTTGGAAACTGGCGAACTTGAGTGCAGTAGAGGCAAGTGGAACTCCATGTGTAGCGGTGGAATGCGTAGATATATGGAAGAACACCAGTGGCGAAGGCGGCTTGCTGGACTGTAACTGACGTTGAGGCTCGAAAGTGTGGGTAGCAAACAGG
>ASV933
TACGTAGGTGGCAAGCGTTGTCCGGATTTATTGGGCGTAAAGCGAGCGCAGGCGGTTTCTTAAGTCTGATGTGAAAGCCTTCGGCTTAACCGGAGAAGTGCATCGGAAACTGGGTAACTTGAGTGCAGAAGAGGACAGTGGAACTCCATGTGTAGCGGTGGAATGCGTAGATATATGGAAGAACACCAGTGGCGAAGGCGGCTGTCTAGTCTGTAACTGACGCTGAGGCTCGAAAGCATGGGTAGCGAACAGG
>ASV934
TACGTAGGGCGCGAGCGTTGTCCGGAATTATTGGGCGTAAAGAGCTTGTAGGCGGTTTGTTGCGTCTGCTGTGAAAGACCGGGGCTTAACCCCGGTATTGCAGTGGGTACGGGCAGACTAGAGTGCAGTAGGGGAGACTGGAATTCCTGGTGTAGCGGTGAAATGCGCAGATATCAGGAGGAACACCGATGGCGAAGGCAGGTCTCTGGGCTGTAACTGACGCTGAGAAGCGAAAGCATGGGGAGCGAACAGG
>ASV935
TACGGAGGGGGCTAGCGTTGTTCGGAATTACTGGGCGTAAAGCGCGCGTAGGCGGCTTTGTAAGTTAGAGGTGAAAGCCCAGAGCTCAACTCTGGAATTGCCTTTAAGACTGCATCGCTAGAATCGTGGAGAGGTGAGTGGAATTCCGAGTGTAGAGGTGAAATTCGTAGATATTCGGAAGAACACCAGTGGCGAAGGCGACTCACTGGACACGTATTGACGCTGAGGTGCGAAAGCGTGGGGAGCAAACAGG
>ASV936
TACGTAGGGTGCGAGCGTTAATCGGAATTACTGGGCGTAAAGCGTGCGCAGGCGGTTTTGTAAGACAGGCGTGAAATCCCCGGGCTCAACCTGGGAACTGCGCTTGTGACTGCATCACTCGAGTACGGCAGAGGGGGGTGGAATTCCACGTGTAGCAGTGAAATGCGTAGAGATGTGGAGGAACACCGATGGCGAAGGCAGCCCCCTGGGCCGATACTGACGCTCATGCACGAAAGCGTGGGTAGCAAACAGG
>ASV937
TACCGGCAGCTCAAGTGATGGCCAATCTTATTGGGCCTAAAGCGTCCGTAGCTGGCCACGAAAGTTCGTCGGGAAATCCATCCGCTCAACGGATGGGCGTCCGGCGAAAACTTCGTGGCTTGGGACCGGAAGGCTCGAGGGGTACGTCCGGGGTAGGAGTGAAATCCCGTAATCCTGGACGGACCGCCGATGGCGAAAGCACCTCGAGAGGACGGATCCGACAGTGAGGGACGAAAGCTAGGGTCTCGAACCGG
>ASV938
TACGAAGGGGGCTAGCGTTGCTCGGAATTACTGGGCGTAAAGGGCGCGTAGGCGGCCTGCTTAGTCAGACGTGAAATTCCCGGGCTTAACCTGGGGGCTGCGTTTGAGACGGGCGGGCTTGAGGATGGAAGAGGCTCGTGGAATTCCCAGTGTAGAGGTGAAATTCGTAGATATTGGGAAGAACACCGGTGGCGAAGGCGGCGAGCTGGTCCATTACTGACGCTGAGGCGCGACAGCGTGGGGAGCAAACAGG
>ASV939
TACGGAGGGGGCTAGCGTTGTTCGGAATTACTGGGCGTAAAGCGCGCGTAGGCGGCTTTGTAAGTTAGAGGTGAAAGCCCGAAGCTCAACTTCGGAATTGCCTTTAAGACTGCATCGCTAGAATCGTGGAGAGGTTAGTGGAATTCCGAGTGTAGAGGTGAAATTCGTAGATATTCGGAAGAACACCAGTGGCGAAGGCGACTAACTGGACACGTATTGACGCTGAGGTGCGAAAGCGTGGGGAGCAAACAGG
>ASV940
TACCGGCAGCACGAGTGATGGCCGCTCTTATTGGGCCTAAAGCGTCCGTAGCTGGCCAGGCAAGTCCATCGGGAAATCTCCCCGCCTAACGGGGAGGCGTCCGGTGGAAACTGCCTGGCTTGGGACCGGAAGACCAGAGGGGTACGTCTGGGGTAGGAGTGAAATCCCGTAATCCTGGACGGACCACCGGTGGCGAAAGCGCCTCTGGAAGACGGATCCGACGGTGAGGGACGAAAGCTCGGGTCACGAACCGG
>ASV941
TACGTAGGGTGCGAGCGTTAATCGGAATTACTGGGCGTAAAGCGTGCGCAGGCGGTTGTGCAAGACAGATGTGAAATCCCCGGGCTCAACCTGGGAACTGCATTTGTGACTGCACGACTAGAGTACGGCAGAGGGGGGTAGAATTCCACGTGTAGCAGTGAAATGCGTAGAGATGTGGAGGAATACCGATGGCGAAGGCAGCCCCCTGGGTCGATACTGACGCTCATGCACGAAAGCGTGGGGAGCAAACAGG
>ASV942
GACGGAGGGTGCTAGCGTTGTTCGGAATTACTGGGCGTAAAGGGCGCGTAGGCGGCTCTTTCAGTCGGATGTGAAAGCCCGGGGCTCAACCCCGGAACGGCATCCGAGACGGGAGGGCTCGAGACCGGGAGAGGAGGGTGGAATAGCCAGTGTAGAGGTGAAATTCGTAGATATTGGCTGGAACACCGGTGGCGAAAGCGGCTCTCTGGCCCGGTTCTGACGCTGAGGCGCGAAAGCGTGGGGAGCAAACAGG
>ASV943
TACGGAGGGTGCAAGCGTTGTCCGGAATCATTGGGTGTAAAGGGTGCGTAGGCTGGCATCTAAGTCTGGGGTGAAATCTTGCCGCTTAACGGTAAAATTGCCCTGGATACTGGATGTCTTGAATCTGACAGAGGTCGGTGGAATTCGTGGTGTAGCGGTGAAATGCATAGATATCACGAAGAACACCAGTGGCGAAGGCGGCCGGCTGGGTCAGTATTGACGCTGAGGCACGAGAGCGTGGGGAGCGAACAGG
>ASV944
TACCGGCAGCACGAGTGATGGCCGATTTTATTGGGCCTAAAGCGTCCGTAGCTGGCCGTGCAAGTCCGTCGGGAAATCCAGTGGCTCAACCTCTGGGCTTCCGGCGGAAACTGCTCGGCTTGGGACCGGAAGACTCGAGGGGTACGTTCGGGGTAGGAGTGAAATCCCGTAATCCTGAACGGACCACCGATGGCGAAAGCACCTCGAGAGCACGGATCCGACAGTGAGGGACGAAAGCTAGGGTCTCGAACCGG
>ASV945
TACGGAAGGGGCTAGCGTTGTTCGGATTTACTGGGCGTAAAGCGCATGTAGGCGGCGGATCAAGTGGGGCGTGAAAGGCCTGGGCTCAACCTGGGAACGGCGCTTCAGACTGGTTTGCTCGAGTTCGGGAGAGGGTGGTGGAATTCCCAGTGTAGAGGTGAAATTCGTAGATATTGGGAGGAACACCGGTGGCGAAGGCGGCCACCTGGCCCGAGACTGACGCTCAAGTGCGAAAGCGTGGGGAGCAAACAGG
>ASV946
TACGGAGGATCCGAGCGTTATCCGGATTTATTGGGTTTAAAGGGAGCGTAGGTGGATTGTTAAGTCAGTTGTGAAAGTTTGCGGCTCAACCGTAAAATTGCAGTTGAAACTGGCAGTCTTGAGTACAGTAGAGGTGGGCGGAATTCGTGGTGTAGCGGTGAAATGCTTAGATATCACGAAGAACTCCGATTGCGAAGGCAGCTCACTAGACTGCAACTGACACTGAGGCTCGAAAGTGTGGGTATCAAACAGG
>ASV947
TACGTAGGTGGCAAGCATTGTCCGGATTTATTGGGCGTAAAGCGAGCGCAGGCGGTCTTTTAAGTCTAATGTGAAAGCCTTCGGCTCAACCGAAGAAGTGCATTGGAAACTGGGAGACTTGAGTGCAGAAGAGGACAGTGGAACTCCATGTGTAGCGGTGAAATGCGTAGATATATGGAGGAACACCAGTGGCGAAGGCGGCTCTCTGGTCTGTAACTGACGCTGAGGCTCGAAAGCGTGGGGAGCAAACAGG
>ASV948
TACGTAGGGCGCAAGCGTTATCCGGAATTATTGGGCGTAAAGAGCTCGTAGGCGGTTTGTCGCGTCTGCCGTGAAAGTCCGGGGCTCAACTCCGGATCTGCGGTGGGTACGGGCAGACTAGAGTGATGTAGGGGAGACTGGAATTCCTGGTGTAGCGGTGAAATGCGCAGATATCAGGAGGAACACCGATGGCGAAGGCAGGTCTCTGGGCATTAACTGACGCTGAGGAGCGAAAGCATGGGGAGCGAACAGG
>ASV949
TACGTAGGGTGCAAGCGTTATCCGGAATTATTGGGCGTAAAGAGCTCGTAGGCGGTTTGTCGCGTCTGCTGTGAAAACTAGAGGCTCAACTTCTAGCTTGCAGTGGGTACGGGCAGACTAGAGTGCGGTAGGGGAGATTGGAATTCCTGGTGTAGCGGTGGAATGCGCAGATATCAGGAGGAACACCGATGGCGAAGGCAGATCTCTGGGCCGTAACTGACGCTGAGGAGCGAAAGAGTGGGGAGCAAACAGG
>ASV950
TACGTAGGTGGCAAGCGTTGTCCGGATTTATTGGGCGTAAAGCGAGCGCAGGCGGTTCCTTAAGTCTGATGTGAAAGCCCCCGGCTCAACCGGGGAAGGTCATTGGAAACTGGGGAACTTGAGTGCAGAAGAGGAGAGTGGAATTCCATGTGTAGCGGTGAAATGCGTAGATATATGGAGGAACACCAGTGGCGAAGGCGACTCTCTGGTCTGTAACTGACGCTGAGGCTCGAAAGCGTGGGGAGCAAACAGG
>ASV951
TACCGGCAGCACGAGTGATGGCCGATATTATTGGGCCTAAAGCGTTCGTAGCCGGCCGGACAAGTTCGTTGGGAAATCCACGCGCTCAACGCGTGGGCGTCCAGCGAAAACTGTTCGGCTTGGGGCCGGAAGACTCGAGGGGTACGTCCGGGGTAGGAGTGAAATCCCGTAATCCTGGACGGACCGCCGGTGGCGAAAGCGCCTCGAGAGGACGGACCCGACGGTGAGGGACGAAAGCCAGGGTCTCGAACCGG
>ASV952
TACGGAGGGGGTTAGCGTTGTTCGGAATGACTGGGCGTAAAGCGCGCGTAGGCGGATCGTCAAGTCGGGGGTGAAATCCCGGGGCTCAACCCCGGAATGGCCTTCGAGACTGGCGGTCTTGAGTTCGAGAGAGGTGGGTGGAATTCCGAGTGTAGAGGTGAAATTCGTAGATATTCGGAGGAACACCAGTGGCGAAGGCGGCCCACTGGCTCGACACTGACGCTGAGGTGCGAAAGCGTGGGGAGCAAACAGG
>ASV953
TACGGAGGGGGCTAGCGTTGTTCGGAATTACTGGGCGTAAAGCGCACGTAGGCGGACTGGAAAGTTGGAGGTGAAATCCCAGGGCTCAACCTTGGAACTGCCTTCAAAACTATCAGTCTGGAGTTCGAGAGAGGTGAGTGGAATTCCGAGTGTAGAGGTGAAATTCGTAGATATTCGGAGGAACACCAGTGGCGAAGGCGGCTCACTGGCTCGATACTGACGCTGAGGTGCGAAAGTGTGGGGAGCAAACAGG
>ASV954
TACGTAGGGTGCGAGCGTTAATCGGAATTACTGGGCGTAAAGCGTGCGCAGGCGGTTTTGTAAGACAGATGTGAAATCCCCGGGCTTAACCTGGGAACTGCGTTTGTGACTGCAAGGCTAGAGTACGGCAGAGGGGGGTGGAATTCCTGGTGTAGCAGTGAAATGCGTAGAGATCAGGAGGAACACCGATGGCGAAGGCAGCCCCCTGGGCCTGTACTGACGCTCATGCACGAAAGCGTGGGGAGCAAACAGG
>ASV955
GACGAAGGATGCAAGCGTTATCCGGATTCATTGGGTTTAAAGGGTGCGTAGGCGGACCTGTAAGTCAGTGGTGAAATCTCTCAGCTTAACTGAGAAACTGCCATTGATACTGCAGGTCTAGAGTATAGATGACGTTGGCGGAATATGACATGTAGTGGTGAAATACTTAGATATGTCATAGAACACCGATTGCGAAGGCAGCTAACGAAACTATAACTGACGCTGAGGCACGAAAGTGCGGGGATCAAACAGG
>ASV956
TACGGGAGGAACAAGCATTATTCATAGTAACTTGGCGTTTAGGGTATTCTGGTGGTTATACTACTGCTTTATATGAAAGACTTGCGGGCAACGGAAGAACGGTATATTGTTAGTATTAACTAGAGTTGATAAAAGTTATGGGTATTGTAAGAAGAGCAATGAAATGCAGAGAAACTTATAGGAACACCGAAGGCGAAGGCACATTTCTTGCTACAACTGACACTCGCGTACTAAAGCTTGGGGATCAAACGGG
>ASV957
TACGGAGGATCCAAGCGTTATCCGGAATCATTGGGTTTAAAGGGTCCGTAGGCGGTTTAGTAAGTCAGTGGTGAAAGCCCATCGCTCAACGGTGGAACGGCCATTGATACTGCTAAACTTGAATTATTAGGAAGTAACTAGAATATGTAGTGTAGCGGTGAAATGCTTAGAGATTACATGGAATACCAATTGCGAAGGCAGGTTACTACTAATGGATTGACGCTGATGGACGAAAGCGTGGGTAGCGAACAGG
>ASV958
TACAGAGGGTGCGAGCGTTAATCGGAATTACTGGGCGTAAAGCGAGCGTAGGTGGCTTAATAAGTCAGATGTGAAATCCCCGGGCTTAACCTGGGAACTGCATCTGAAACTGTTCGGCTAGAGTAGGTGAGAGGGAAGTAGAATTCCAGGTGTAGCGGTGAAATGCGTAGAGATCTGGAGGAATACCGATGGCGAAGGCAGCTTCCTGGCATCATACTGACACTGAGGTTCGAAAGCGTGGGTAGCAAACAGG
>ASV959
TACGGAGGGGGCTAGCGTTGTTCGGAATTACTGGGCGTAAAGCGCACGTAGGCGGATCAGTCAGTCAGGGGTGAAATCCCGGGGCTCAACCCCGGAACTGCCTTTGATACTGCTGGTCTTGAGGTCGAGAGAGGTGAGTGGAATTCCGAGTGTAGAGGTGAAATTCGTAGATATTCGGAGGAACACCAGTGGCGAAGGCGGCTCACTGGCTCGATACTGACGCTGAGGTGCGAAAGCGTGGGGAGCAAACAGG
>ASV960
TACGGAGGATCCAAGCGTTATCCGGAATCATTGGGTTTAAAGGGTCCGTAGGCGGCCTTATAAGTCAGCGGTGAAAGTTTTTGGCTTAACCAAAAAATTGCCATTGATACTGTAGGGCTTGAATTATTGTGAAGTAACTAGAATATGTAGTGTAGCGGTGAAATGCTTAGATATTACATGGAATACCAATTGCGAAGGCAGGTTACTAACAATGGATTGACGCTGATGGACGAAAGCGTGGGTAGCGAACAGG
>ASV961
TACGGAGGGTGCAAGCGTTACCCGGAATCACTGGGCGTAAAGGGCGTGTAGGCGGACACTTAAGTCTGGTTTTAAAGACTGCGGCTCAACCGCAGGGATGGACTGGATACTGGGTGTCTTGACCTCTGGAGAGAGAACTGGAATTCCTGGTGTAGCGGTGGAATGCGTAGATACCAGGAGGAACACCAATGGCGAAGGCAGGTTCTTGGACAGAAGGTGACGCTGAGGCGCGAAAGTGTGGGGAGCGAACCGG
>ASV962
TACGGAGGGTGCAAGCGTTATCCGGATTTATTGGGTTTAAAGGGTCCGTAGGCGGATCTGTAAGTCAGTGGTGAAATCTCACAGCTTAACTGTGAAACTGCCATTGATACTGCAGGTCTTGAGTGTTGTTGAAGTAGCTGGAATAAGTAGTGTAGCGGTGAAATGCATAGATATTACTTAGAACACCAATTGCGAAGGCAGGTTACTAAGCAACAACTGACGCTGATGGACGAAAGCGTGGGGAGCGAACAGG
>ASV963
TACCGGCAGCACGAGTGATGACCGCTATTATTGGGCCTAAAGCGTCCGTAGCTGGCCAGACAGGTCCGTCGGGAAATCCGCGCGCTCAACGTGCGGGCGTCCGGCGGAACCCAGCTGGCTTGGGACCGGAAGATCCAGAGGGTACGTCCGGGGTAGGAGTGAAATCCCGTAATCCTGGACGGACCGCCGGTGGCGAAAGCGCTCTGGAAGGACGGATCCGACGGTGAGGGACGAAAGCTCGGGTCACGAACCGG
>ASV964
TACCGGCAGCTCAAGTGATGGCCGATCTTATTGGGCCTAAAGCGTCCGTAGCTGGCCCTGAAAGTCCGTCGGGAAATCCATCAGCTCAACTGATGGGCGTCCGGCGGAAACTCCAGGGCTTGGGACCGGAAGGCTCGAGGGGTACGTCCGGGGTAGGAGTGAAATCCCGTAATCCCGAACGGACCACCGATGGCGAAAGCACCTCGAGAAGACGGCTCCGACAGTGAGGGACGAAAGCTAGGGTCTCGAACCGG
>ASV965
TACGTAGGTGGCAAGCGTTGTCCGGATTTATTGGGCGTAAAGCGAGCGCAGGCGGTTTCTTAAGTCTGATGTGAAAGCCTTCGGCTCAACCGAGGAAGTGCTTCGAAAACTGGTAAACTTGAGTGCAGAAGAGGAAAGTGGAACTCCATGTGTAGCGGTGGAATGCGTAGATATATGGAAGAACACCAGTGGCGAAGGCGGCTGTCTGGTCTGTAACTGACGCTGAGGCTCGAAAGCATGGGTAGCAAACAGG
>ASV966
CACCGGCAGCCCAAGTGATGGCCGCTATTATTGGGCCTAAAGCGTCCGTAGCCGGCCGGTCAAGTCCGTCGGGAAATCCACTCGCTTAACGAGTGGGCGTCCGGCGGAAACTGATCGGCTTGGGACCGGAAGACCCGAGGGGTACGTCCGGGGTAGGAGTGAAATCCCGTAATCCTGGACGGACCGTCGGTGGCGAAAGCGCCTCGGGAAGACGGATCCGACGGTGAGGGACGAAAGCTAGGGTCTCGAACCGG
>ASV967
TACCGGCAGCTCGAGTGATGACCGATCTTATTGGGCCTAAAGCGTCCGTAGCTGGCCGTGCAAGTCCGTCGGGAAATCCACCCGCTTAACGGGTGGGCGTCCGGCGGAAACTGTTCGGCTTGGGACAGGAAGGCTCGAGGGGTACGTTCGGGGTAGGAGTGAAATCCCGTAATCCTGAACGGACCGCCGATGGCGAAAGCACCTCGAGAGGACTGATCCGACAGTGAGGGACGAAAGCTGGGGTCTCGAACCGG
>ASV968
TACGGAGGGTGCAAGCGTTAATCGGAATTACTGGGCGTAAAGCGCACGCAGGCGGTTCGATAAGTCAGATGTGAAAGCCCCGGGCTCAACCTGGGAACTGCATTTGAAACTGTCGGACTAGAGTCTTGTAGAGGGGGGTAGAATTCCAGGTGTAGCGGTGAAATGCGTAGAGATCTGGAGGAATACCGGTGGCGAAGGCGGCCCCCTGGACAAAGACTGACGCTCAGGTGCGAAAGCGTGGGGAGCAAACAGG
>ASV969
TACCGGCAGCCCAAGTGATGGCCGCTATTATTGGGCCTAAAGCGTCCGTAGCCGGCCAGTCAAGTCCGTTGGGAAATCCACGCGCCTAACGCGTGGGCGTCCAGCGGAAACTGACTGGCTTGGGGCCGGAAGACCTGAGGGGTACGTCCGGGGTAGGAGTGAAATCCCGTAATCCTGGACGGACCACCGGTGGCGAAAGCGCCTCAGGAAGACGGACCCGACGGTGAGGGACGAAAGCTAGGGTCTCGAACCGG
>ASV970
TACCGGCAGCACAAGTGATGGCCGATCTTATTGGGCCTAAAGCGTCCGTAGCTGGCCGCGCAAGTCCATCGGGAAATCCACCTGCTCAACAGGTGGGCGTCCGGTGGAAACTGCACGGCTTGGAATCGGAAGACCCAACGGGTACGTCCGGGGTAGGAGTGAAATCCCGTAATCCTGGACGGACCGCCGATGGCGAAAGCACGTTGGGAAGACGAATTCGACAGTGAGGGACGAAAGCTCGGGTCTCGAACCGG
>ASV971
TACGTAGGGTGCAAGCGTTGTCCGGAATTACTGGGCGTAAAGAGCTCGTAGGTGGTTTGTCGCGTCGTCTGTGAAAGCCCGGGGCTTAACTCCGGGTCTGCAGGCGATACGGGCATAACTAGAGTGCTGTAGGGGAGACTGGAATTCCTGGTGTAGCGGTGAAATGCGCAGATATCAGGAGGAACACCGATGGCGAAGGCAGGTCTCTGGGCAGTAACTGACGCTGAGGAGCGAAAGCATGGGGAGCGAACAGG
>ASV972
TACCGGCAGCACGAGTGATGGCCGATCTTATTGGGCCTAAAGCGTCCGTAGCTGGCCGGACAAGTCCGTTGGGAAATCCACGTGCCTAACACGTGGGCGTCCAGCGGAAACTGTCCGGCTTGGGACCGGAGGACCCGAGGGGTACGTCCGGGGTAGGAGTGAAATCCCGTAATCCTGGACGGACCGCCGGTGGCGAAAGCGCCTCGGGAAGACGGATCCGACAGTGAGGGACGAAAGCCAGGGTCTCGAACCGG
>ASV973
TACGGAAGGTCCGGGCGTTATCCGGATTTATTGGGTTTAAAGGGAGCGTAGGCCGGAGATTAAGCGTGTTGTGAAATGTAGTTGCTCAACATCTGCACTGCAGCGCGAACTGGTTTCCTTGAGTACGCACAAAGTGGGCGGAATTCGTGGTGTAGCGGTGAAATGCTTAGATATCACGAAGAACTCCGATTGCGAAGGCAGCTCACTGGAGCGCAACTGACGCTGAAGCTCGAAAGTGCGGGTATCGAACAGG
>ASV974
TACGGAGGGGGCTAGCGTTGTTCGGAATTACTGGGCGTAAAGCGCACGTAGGCGGCTTGGCAAGTCAGGGGTGAAATCCCGGAGCTCAACTCCGGAACTGCCTTTGAGACTGCTTGGCTTGAATCCGGGAGAGGTGAGTGGAATTCCGAGTGTAGAGGTGAAATTCGTAGATATTCGGAAGAACACCAGTGGCGAAGGCGGCTCACTGGACCGGTATTGACGCTGAGGTGCGAAAGCGTGGGGAGCAAACAGG
>ASV975
GACGAACCGTGCGAACGTTGTTCGGAATCACTGGGCTTAAAGGGCGCGTAGGCGGGCTGCCAAGTCTGGGGTGAAATCCTCCGGCTCAACCGGAGAACGGCCTCGGATACTGGCGGTCTCGAGGGAGGTAGGGGCGTGCGGAACTCAGGGTGGAGCGGTGAAATGCGTTGATATCCTGAGGAACTCCGGTGGCGAAGGCGGCACGCTGGATCTCTTCTGACGCTGAGGCGCGAAAGCCAGGGGAGCAAACGGG
>ASV976
TACGGAGGGTGCAAGCGTTAATCGGAATTACTGGGCGTAAAGGGCGCGTAGGTGGTATCTTAAGTTGGGTGTGAAATCCCCGGGCTCAACCTGGGAATTGCATCCAAAACTGGGATGCTAGAGTGTGGTAGAGGGTAGCGGAATTTCTGGTGTAGCGGTGAAATGCGTAGATATCAGAAGGAACATCAATGGCGAAGGCAGCTACCTGGGCCAACACTGACGCTGAGGCGCGAAAGCGTGGGGAGCAAACAGG
>ASV977
TACGAAGGGTCCAAGCGTTGTTCGGAATCATTGGGCGTAAAGCGCGCGCAGGCGGATCAGAAAGTCAGATGTGAAATCTCGAAGCTCAACTTCGAAACTGCGTCTGAAACTTCTAGTCTAGAGTGTCGGAGGGGGTAGGGGAATTTCACGTGTAGGGGTAAAATCCGTAGAGATGTGAAGGAACACCGGAGGCGAAGGCGCCTACCTGGACGACTACTGACGCTGAGGCGCGAAAGCGTGGGGAGCAAACAGG
>ASV978
GACGGAGGAGGCAAGCGTTATCCGGAATTATTGGGCGTAAAGCGTCCGCAGGCGGCTTTTTAAGTCTGTTGTTAAAGCCCACAGCTCAACTGTGGATCGGCAATGGAAACTGAGGAGCTTGAGTGCGGTAGGGGTAGAGGGAATTCCCGGTGTAGCGGTGAAATGCGTAGATATCGGGAAGAACACCAGTGGCGAAGGCGCTCTACTGGGCCGCAACTGACGCTGAGGGACGAAAGCTAGGGGAGCGAAAGGG
>ASV979
TACGTAGGGTGCGAGCGTTGTCCGGAATTATTGGGCGTAAAGGGCTCGTAGGCGGTCTGTCGCGTCAGGAGTGAAAACTCGGGGCTCAACCCCGAGCCTGCTTCTGATACGGGCAGACTAGAGGTATGCAGGGGAGAACGGAATTCCTGGTGTAGCGGTGAAATGCGCAGATATCAGGAGGAACACCGGTGGCGAAGGCGGTTCTCTGGGCATTACCTGACGCTGAGGAGCGAAAGTGTGGGGAGCGAACAGG
>ASV980
TACGGAGGGTGCAAGCGTTAATCGGAATTACTGGGCGTAAAGCGCATGCAGGTGGTTTGTTAAGTCAGATGTGAAAGCCCTGGGCTCAACCTAGGAGTTGCATTTGAAACTGACAAGCTAGAGTACTGTAGAGGGGGGTAGAATTTCAGGTGTAGCGGTGAAATGCGTAGAGATCTGAAGGAATACCGGTGGCGAAGGCGGCCCCCTGGACAGATACTGACACTCAGATGCGAAAGCGTGGGGAGCAAACAGG
>ASV981
TACCGGCAGCACGAGTGATGGCCGATCTTATTGGGCCTAAAGCGTCCGTAGCCGGCCGTGCAAGTCCGTTGGGAAATCGACGCGCTCAACGCGTCGGCGTCCAGCGGAAACTGTTCGGCTTGGGGCCGGAAGACCTGAGGGGTACGTCCGGGGTAGGAGTGAAATCCCGTAATCCTGGACGGACCGCCGGTGGCGAAAGCGCCTCAGGAAGACGGACCCGACGGTGAGGGACGAAAGCTAGGGTCTCGAACCGG
>ASV982
TACCGGCAGCACAAGTGATGGCCGATTTTATTGGGCCTAAAGCGTCCGTAGCCGGCCGGACAAGTCCGTTGGGAAATCCACGCGCTCAACGCGTGGGCGTCCAGCGGAAACTGTCCGGCTTGGGGCCGGAAGACTTGAGGGGTACGTCCGGGGTAGGAGTGAAATCCCGTAATCCTGGACGGACCACCGATGGCGAAAGCACCTCAAGAAGACGGACCCGACGGTGAGGGACGAAAGCTAGGGTCTCGAACCGG
>ASV983
TACGTAGGGGGCAAGCGTTATCCGGATTTACTGGGTGTAAAGGGAGCGTAGACGGCGATGCAAGTCTGGAGTGAAAGCCCGGGGCTCAACCCCGGGACTGCTTTGGAAACTGTGTTGCTAGAGTGCAGGAGAGGTAAGTGGAATTCCTAGTGTAGCGGTGAAATGCGTAGATATTAGGAGGAACACCAGTGGCGAAGGCGGCTTACTGGACTGTAACTGACGTTGAGGCTCGAAAGCGTGGGGAGCAAACAGG
>ASV984
TACGTAGGGTGCGAGCGTTGTCCGGAATTATTGGGCGTAAAGAGCTTGTAGGCGGTTTGTCGCGTCTGCTGTGAAAATCCGGGGCTCAACTCCGGACTTGCAGTGGGTACGGGCAGGCTAGAGTGTGGTAGGGGAGACTGGAATTCCTGGTGTAGCGGTGGAATGCGCAGATATCAGGAGGAACACCGATGGCGAAGGCAGGTCTCTGGGCCATTACTGACGCTGAGAAGCGAAAGCATGGGGAGCGAACAGG
>ASV985
TACAGAGGGTGCGAGCGTTAATCGGATTTACTGGGCGTAAAGCGTGCGTAGGCGGCCATTTAAGTCGGATGTGAAATCCCCGAGCTCAACTTGGGAATTGCATTCGATACTGGGTGGCTAGAGTATAGGAGAGGAAGGTAGAATTCCAGGTGTAGCGGTGAAATGCGTAGAGATCTGGAGGAATACCGATGGCGAAGGCAGCCTTCTGGCCTAATACTGACGCTGAGGTACGAAAGCATGGGGAGCAAACAGG
>ASV986
TACGGAAGGTCCGGGCGTTATCCGGATTTATTGGGTTTAAAGGGAGCGTAGGCCGGAGATTAAGCGTGTTGTGAAATGTAGACGCTCAACGTCTGCACTGCAGCGCGAACTGGTTTCCTTGAGTACGCACAAAGTGGGCGGAATTCGTGGTGTAGCGGTGAAATGCTTAGATATCACGAAGAACTCCGATTGCGAAGGCAGCTCACTGGAGCGCAACTGACGCTGAAGCTCGAAAGTGCGGGTATCGAACAGG
>ASV987
TACCGGCAGCTCGAGTGATGACCGCTATTATTGGGCCTAAAGCGTCCGTAGCTGGCCAAACAGGTCCGTCGGGAAATCTGCCCGCTCAACGGGCAGGCGTCCGGCGGAAACCAGTTGGCTTGGGACCGGAAGACCTGAGGGGTACGTCTGGGGTAGGAGTGAAATCCCGTAATCCTGGACGGACCACCGGTGGCGAAAGCGCCTCAGGAAGACGGATCCGACAGTGAGGGACGAAAGCTGGGGTCACGAACCGG
>ASV988
TACGGAGGGGGCTAGCGTTGTTCGGAATTACTGGGCGTAAAGCGCACGTAGGCGGATCGGAAAGTTGGGGGTGAAATCCCGGGGCTCAACCCCGGAACTGCCCTCAAAACTATCGGTCTGGAGTTCGAGAGAGGTGAGTGGAATTCCGAGTGTAGAGGTGAAATTCGTAGATATTCGGAGGAACACCAGTGGCGAAGGCGGCTCACTGGCTCGATACTGACGCTGAGGTGCGAAAGCGTGGGGAGCAAACAGG
>ASV989
TACCGGCAGCACGAGTGATGGCCGCTATTATTGGGCCTAAAGCGTCCGTAGCTGGCCGTGCAAGTCCGTTGGGAAATCCATCGGCTTAACCGATGGGCGTCCAGCGGAAACTGTACGGCTTGGGACCGGAAGACCTGAGGGGTACGTCCGGGGTAGGAGTGAAATCCCGTAATCCTGGACGGACCGCCGGTGGCGAAAGCGCCTCAGGAGGACGGATCCGACAGTGAGGGACGAAAGCTAGGGTCTCGAACCGG
>ASV990
TACGGAGGATCCAAGCGTTATCCGGAATCATTGGGTTTAAAGGGTCCGTAGGCGGTCTTATAAGTCAGTGGTGAAAGCCCATCGCTCAACGATGGAACTGCCATTGATACTGTAAGACTTGAATGCTTAGGAAGTAACTAGAATATGTAGTGTAGCGGTGAAATGCTTAGATATTACATGGAATACCAATTGCGAAGGCAGGTTACTACTAAGTGATTGACGCTGATGGACGAAAGCGTGGGGAGCGAACAGG
>ASV991
TACGTATGTCTCGAGCGTTATCCGGAATTACTGGGTGTAAAGGGTTCGCAGGCGGTTTGTTAAGTTGGGTATGAAAGACCGGGGCTCAACCCCGAGTTTGTGCTCAAAACTGGCAGACTAGAATTAGGGAGAGGTAAGCGGAATTCTAAGTGTAGGGGTGCAATCCGTAGATACTTAGAAGAACACCAAAAGCGAAGGCAGCTTACTGGAACTATATTGACGCTAATGAACGAAAGCGTGGGGAGCAAAAAGG
>ASV992
TACGGAGGGAGCTAGCGTTGTTCGGAATTACTGGGCGTAAAGCGCGCGTAGGCGGCTTTTCAAGTCAGGGGTGAAATCCCGGGGCTCAACCCCGGAACTGCCCTTGAAACTGGATGGCTAGAATACTGGAGAGGTGAGTGGAATTCCGAGTGTAGAGGTGAAATTCGTAGATATTCGGAAGAACACCAGTGGCGAAGGCGACTCACTGGACAGTTATTGACGCTGAGGTGCGAAAGCGTGGGGAGCAAACAGG
>ASV993
TACGGAGGATCCGAGCGTTATCCGGATTTATTGGGTTTAAAGGGTGCGTAGGCGGCACTTTAAGTCAGGGGTGAAAGACGGCAGCTCAACTGTCGCAGTGCCCTTGATACTGAAGTGCTTGAATGCGGTTGAAGACGGCGGAATGAGACAAGTAGCGGTGAAATGCATAGATATGTCTCAGAACACCGATTGCGAAGGCAGCTGTCTAAGCCGTTATTGACGCTGATGCACGAAAGCGTGGGGATCGAACAGG
>ASV994
TACGGAGGGGGCTAGCGTTGTTCGGAATTACTGGGCGTAAAGCGCACGTAGGCGGTTTGATAAGCCAGCCGTGAAAGCCCCGGGCTCAACCTGGGAATTGCGGTTGGAACTGTCAAGCTGGAGTACAGTAGAGGGGTGTGGAATTTCAGGTGTAGCGGTGAAATGCGTAGATATCTGAAGGAACATCAGTGGCGAAGGCGACACCCTGGACTGATACTGACGCTGAGGTGCGAAAGCGTGGGGAGCAAACAGG
>ASV995
TACCGGCAGCACGAGTGATGGCCGATCTTATTGGGCCTAAAGCGTCCGTAGCCGGCCGGACAAGTCCGTTGGGAAATCCACGTGCCCAACACGTGGGCGTCCAGCGGAAACTGTCCGGCTTGGGGCCGGAAGACTCGAGGGGTACGTCCGGGGTAGGAGTGAAATCCCGTAATCCTGGACGGACCACCGGTGGCGAAAGCGCCTCGAGAAGACGGACCCGACGGTCAGGGACGAAAGCTAGGGTCTCGAACCGG
>ASV996
TACGTAGGGTGCAAGCGTTAATCGGAATTACTGGGCGTAAAGCGTGCGCAGGCGGTTTTGTAAGACAGAGGTGAAATCCCCGGGCTCAACCTGGGAACTGCCTTTGTGACTGCAAGGCTGGAGTGCGGCAGAGGGGGATGGAATTCCGCGTGTAGCAGTGAAATGCGTAGATATGCGGAGGAACACCGATGGCGAAGGCAATCCCCTGGGCCTGCACTGACGCTCATGCACGAAAGCGTGGGGAGCAAACAGG
>ASV997
TACCGGCAGCACGAGTGATGGCCGCTGTTATTGGGCCTAAAGCGTCCGTAGCTGGCCAGGCAAGTCTATCGGGAAATCTCCCCGCTCAACGGGGAGGCGTCCGGTGGAAACTGCCTGGCTTGGGACCGGAAGATCCAGAGGGTACGTCCGGGGTAGGAGTGAAATCCCGTAATCCTGGACGGACCACCGGTGGCGAAAGCGCTCTGGAAAGACGGATCCGACGGTGAGGGACGAAAGCTCGGGTCACGAACCGG
>ASV998
TACGTAGGGGGCAAGCGTTATCCGGAATTACTGGGTGTAAAGGGAGAGTAGGCGGCATGGTAAGTTAGATGTGAAAGCCCGAGGCTTAACCTCGGGATTGCATTTAAAACTATCAAGCTAGAGTACAGGAGAGGTAAGTGGAATTCCTAGTGTAGCGGTGAAATGCGTAGATATTAGGAAGAACACCAGTGGCGAAGGCGACTTACTGGACTGAAACTGACGCTGAGGCTCGAAAGCGTGGGGAGCGAACAGG
>ASV999
TACGGAGGGGGCTAGCGTTGTTCGGAATTACTGGGCGTAAAGCGCGCGTAGGCGGCTTTGTAAGTTAGAGGTGAAAGCCCGGAGCTCAACTCCGGAATTGCCTTTAAGACTGCATCGCTAGAACGTCGGAGAGGTAAGTGGAATTCCGAGTGTAGAGGTGAAATTCGTAGATATTCGGAAGAACACCAGTGGCGAAGGCGACTTACTGGACGACTGTTGACGCTGAGGTGCGAAAGCGTGGGGAGCAAACAGG
>ASV1000
TACGAAGGGGGCTAGCGTTGCTCGGAATTACTGGGCGTAAAGGGCGCGTAGGCGGTCTGCCAAGTCAGGCGTGAAATTCCTGGGCTCAACCTGGGGACTGCGCTTGATACTGGCGGACTTGAGGATGGAAGAGGCTCGTGGAATTCCCAGTGTAGAGGTGAAATTCGTAGATATTGGGAAGAACACCGGTGGCGAAGGCGGCGAGCTGGTCCATTACTGACGCTGAGGCGCGACAGCGTGGGGAGCAAACAGG
>ASV1001
TACCGGCAGCACGAGTGATGGCCGCTATTATTGGGCCTAAAGCGTCCGTAGCCGGCCGAGCAAGTTCGTTGGGAAATCTGCCCGCTTAACGGGCAGGCGTCCGGCGAAAACTGTTCGGCTTGGGGCCGGGAGACCTGAGGGGTACGTCCGGGGTAGGAGTGAAATCCCGTAATCCTGGACGGACCACCGGTGGCGAAAGCGCCTCAGGAAAACGGACCCGACGGTGAGGGACGAAAGCTAGGGTCTCGAACCGG
>ASV1002
TACGTAGGGTGCGAGCGTTGTCCGGAATTATTGGGCGTAAAGAGCTTGTAGGCGGCTTGTCGCGTCTGCTGTGAAAACCCGGGGCTTAACCCCGGGCTTGCAGTGGGTACGGGCAGGCTAGAGTGTGGTAGGGGAGACTGGAATTCCTGGTGTAGCGGTGGAATGCGCAGATATCAGGAGGAACACCGATGGCGAAGGCAGGTCTCTGGGCCATTACTGACGCTGAGAAGCGAAAGCGTGGGGAGCGAACAGG
>ASV1003
TACCGGCAGCACGAGTGATGGCCGCTATTATTGGGCCTAAAGCGTCCGTAGCTGGCCAGACAAGTCCGTTGGGAAATCGGCGTGCCTAACACGTCGGCGTCCAGCGGAAACTGTCTGGCTTGGGACCGGAAGACCCGAGGGGTACGTCCGGGGTAGGAGTGAAATCCCGTAATCCTGGACGGACCGCCGGTGGCGAAAGCGCCTCGGGAAGACGGATCCGACAGTGAGGGACGAAAGCTGGGGTCTCGAACCGG
>ASV1004
TACCGGCAGCACGAGTGATGGCCGATATTATTGGGCCTAAAGCGTCCGTAGCTGGCCGAGCAAGTCCGTTGGGAAATCGACGTGCCTAACGCGTCGGCGTCCAGCGGAAACTGTTCGGCTTGGGGCCGGAAGACCCGAGGGGTACGTCCGGGGTAGGAGTGAAATCCCGTAATCCTGGACGGACCGCCGGTGGCGAAAGCGCCTCGGGAGGACGGACCCGACAGTGAGGGACGAAAGCCAGGGTCTCGAACCGG
>ASV1005
TACGTAGGTCCCGAGCGTTGTCCGGATTTATTGGGCGTAAAGCGAGCGCAGGCGGTTCTTTAAGTCTGAAGTTAAAGGCAGTGGCTCAACCATTGTACGCTTTGGAAACTGGAGAACTTGAGTGCAGAAGGGGAGAGTGGAATTCCATGTGTAGCGGTGAAATGCGTAGATATATGGAGGAACACCGGTGGCGAAAGCGGCTCTCTGGTCTGTAACTGACGCTGAGGCTCGAAAGCGTGGGGAGCAAACAGG
>ASV1006
CACCGGCAGCCCGAGTGATGGCCGATATTATTGGGCCTAAAGCGTCCGTAGCTGGCCGCGTAGGTCCGTCGGGAAATCTACTGGCTTAACCAGTAGGCGTCCGGCGGAAACCTCGTGGCTTGGGACCGGAAGACCTGAGGGGTACGTCTGGGGTAGGAGTGAAATCCCGTAATCCTGGACGGACCACCGGTGGCGAAAGCGCCTCAGGAAGACGGATCCGACAGTGAGGGACGAAAGCTAGGGTCTCGAACCGG
>ASV1007
TACGTAGGTCCCGAGCGTTATCCGGATTTATTGGGCGTAAAGCGAGCGCAGGCGGTTAGATAAGTCTGAAGTTAAAGGCTGTGGCTTAACCATAGTACGCTTTGGAAACTGTTTAACTTGAGTGCAGAAGGGGAGAGTGGAATTCCATGTGTAGCGGTGAAATGCGTAGATATATGGAGGAACACCGGTGGCGAAAGCGGCTCTCTGGTCTGTAACTGACGCTGAGGCTCGAAAGCGTGGGGAGCAAACAGG
>ASV1008
TACGGAGGGTGCGAGCGTTGTCCGGATTTATTGGGTTTAAAGGGTGCGTAGGCGGTATATTAAGTCAGTGGTGAAATACGGTCGCTCAACGATTGCCGTGCCATTGATACTGATAAACTTGAGTATGATAGAGGTATTTGGAATGGATAGTGTAGCGGTGAAATGCATAGATATTATCCAGAACGCCAATAGCGAAGGCAGAGTACTATGTCATTACTGACGCTGATGCACGAAAGTGTGGGGATCAAACAGG
>ASV1009
TACCGGCAGCACGAGTGATGGCCGCTATTATTGGGCCTAAAGCGTCCGTAGCTGGCCAGTCAAGTCCGTTGGGAAATCGGCGTGCCTAACACGTCGGCGTCCAGCGGAAACTGTCTGGCTTGGGACCGGAAGACCCGAGGGGTACGTCTGGGGTAGGAGTGAAATCCCGTAATCCTGGACGGACCGCCGGTGGCGAAAGCGCCTCGGGAAGACGGATCCGACAGTGAGGGACGAAAGCTGGGGTCTCGAACCGG
>ASV1010
TACGTAGGTGACAAGCGTTGTCCGGATTTATTGGGCGTAAAGCGAGCGCAGGCGGTCTTTTAAGTCTGATGTGAAAGCCCACGGCTCAACCGTGGAATGTCATTGGAAACTGGAAGACTTGAATGCAGAAGAGGAAAGTGGAATTCCATGTGTAGCGGTGAAATGCGTAGATATATGGAGGAACACCAGTGGCGAAGGCGACTTTCTGGTCTGTAATTGACGCTGAGGCTCGAAAGCGTGGGGAGCGAACAGG
>ASV1011
TACCGGCAGCACGAGTGATGGCCGATCTTATTGGGCCTAAAGCGTCCGTAGCCTGCCGTGTAAGTCCATCGGGAAATCGACCAGCTCAACTGGTCGGCGTCCGGTGGAAACTGCACGGCTTGGGGCCGAGAGACTCGACGGGTACGTCCGGGGTAGGAGTGAAATCCTGTAATCCTGGACGGACCGCCAATGGCGAAAGCACGTCGAGAGACCGGACCCGACGGTGAGGGACGAAAGCCAGGGTCTCGAACCGG
>ASV1012
TACGTAGGGTGCAAGCGTTAATCGGAATTACTGGGCGTAAAGCGTGCGCAGGCGGTTCGGAAAGAAAGATGTGAAATCCCAGGGCTTAACCTTGGAACTGCATTTTTAACTACCGGGCTAGAGTGTGTCAGAGGGGGGTGGAATTCCGCGTGTAGCAGTGAAATGCGTAGATATGCGGAGGAACACCGATGGCGAAGGCAGCCCCCTGGGATAACACTGACGCTCATGCACGAAAGCGTGGGGAGCAAACAGG
>ASV1013
TACGTAGGTGGCAAGCGTTGTCCGGATTTATTGGGCGTAAAGCGAGCGCAGGTGGTCTTTTAAGTCTGATGTGAAAGCCCTCGGCTCAACCGAGGAAGGTCATTGGAAACTGGAGGACTTGAGTGCAGAAGAGGAGAGTGGAATTCCATGTGTAGCGGTGAAATGCGTAGATATATGGAGGAACACCAGTGGCGAAGGCGACTCTCTGGTCTGTAACTGACACTGAGGCTCGAAAGCGTGGGGAGCAAACAGG
>ASV1014
TACGTAGGGTGCGAGCGTTGTCCGGAATTACTGGGCGTAAAGAGCTCGTAGGCGGTTTGTCACGTCGTCTGTGAAATCCTAGGGCTTAACCCTGGACGTGCAGGCGATACGGGCTGACTTGAGTACTACAGGGGAGACTGGAATTTCTGGTGTAGCGGTGGAATGCACAGATATCAGGAAGAACACCGATGGCGAAGGCAGGTCTCTGGGTAGTAACTGACGCTGAGGAGCGAAAGCATGGGTAGCGAACAGG
>ASV1015
TACGAAGGGTGCAAGCGTTAATCGGAATTACTGGGCGTAAAGCGCGCGTAGGTGGTTTTGTAAGTTGGAAGTGAAAGCCCCGGGCTCAACCTGGGAATTGCTTTCAAAACTGCATGACTAGAGTACAGTAGAGGGTAGTGGAATTTCCTGTGTAGCGGTGAAATGCGTAGATATAGGAAGGAACACCAGTGGCGAAGGCGACTACCTGGACTGATACTGACACTGAGGTGCGAAAGCGTGGGGAGCAAACAGG
>ASV1016
TACCGGCAGCTCGAGTGATGGCCGCTATTATTGGGCCTAAAGCGTCCGTAGCCGGCTGTTCAAGTCCATCGGGAAATCGGCGTGCCTAACACGCCGGCGTCCGGTGGATACTGTTCAGCTTGGGGCCGAGAGACTCAGCGGGTACGTCCGGGGTAGGAGTGAAATCCTGTAATCCTGGACGGACCACCGGTGGCGAAAGCGCGCTGAGAGATCGGACCCGACGGTGAGGGACGAAAGCCAGGGTCTCGAACCGG
>ASV1017
TACGTAGGGACCAAGCGTTGTTCGGATTTACTGGGCGTAAAGGGCGCGTAGGCGGCGTGGTAAGTCACTTGTGAAATCTCTGAGCTTAACTCAGAACTGCCAAGTGATACTGCTGTGCTAGAGTGCAGAAGGGGCAATCGGAATTCTTGGTGTAGCGGTGAAATGCGTAGATATCAAGAGGAACACCTGAGGTGAAGACGGGTTGCTGGGCTGACACTGACGCTGAGGCGCGAAAGCTAGGGGAGCAAACGGG
>ASV1018
TACGGAGGGTGCAAGCGTTGTCCGGATTTATTGGGTTTAAAGGGTACGTAGGCGGGCGTCTAAGTCAGTGGTGAAAGCCTACCGCTTAACGGTGGAATTGCCATTGATACTGGATGTCTTGAGTATAGTAGAGGTGGGCGGAATTCATGGTGTAGCGGTGAAATGCATAGATACCATGAGGAACACCGATAGGGAAGCCAGCTCACTGGACTATTACTGACGCTAAGGTACGAAAGCGTGGGGAGCGAACAGG
>ASV1019
TACAGAGGCCCCGAGCGTTGTTCGGATTTACTGGGCGTAAAGGGTGTGTAGGGGGTCGGGTAAGTTTGACGTGAAAGCCCGCTGCTTAACAGCGGAACGGCGTCGAATACTGCCCGGCTGGAGGTTCGGAGATGAGAGCGGAATTCTCGGTGTAGCGGTGAAATGCGTAGATATCGAGAGGAACGCCGACGGCGAAAGCAGCTCTCAAGACGACACCTGACCCTGAGACACGAAGGCCAGGGGAGCAAACGGG
>ASV1020
TACGTAGGGGGCTAGCGTTATCCGGAATTACTGGGCGTAAAGGGTGCGTAGGTGGTTTTTTAAGTCAGAAGTGAAAGGCTACGGCTCAACCGTAGTAAGCTTTTGAAACTAGAGAACTTGAGTGCAGGAGAGGAGAGTAGAATTCCTAGTGTAGCGGTGAAATGCGTAGATATTAGGAGGAATACCAGTAGCGAAGGCGGCTCTCTGGACTGTAACTGACACTGAGGCACGAAAGCGTGGGGAGCAAACAGG
>ASV1021
TACGTAGGGGGCTAGCGTTGTCCGGAATTACTGGGCGTAAAGGGTTCGCAGGCGGAAATATAAGTCAGGTGTAAAAGGCGGAGGCTCAACCTCCGTAAGCATTTGAAACTATATTTCTTGAGATATGGAGAGGCAAGTGGAATTCCTAGTGTAGCGGTGAAATGCGTAGATATTAGGAGGAATACCAGTGGCGAAGGCGACTTGCTGGACATATACTGACGCTGAGGAACGAAAGCATGGGTAGCAAACAGG
>ASV1022
TACAGAGGGTGCGAGCGTTAATCGGATTTACTGGGCGTAAAGCGTACGTAGGCGGCTTTTTAAGTCGGATGTGAAATCCCTGAGCTTAACTTAGGAATTGCATTCGATACTGGGAAGCTAGAGTATGGGAGAGGATGGTAGAATTCCAGGTGTAGCGGTGAAATGCGTAGAGATCTGGAGGAATACCGATGGCGAAGGCAGCCATCTGGCCTAATACTGACGCTGAGGTACGAAAGCATGGGGAGCAAACAGG
>ASV1023
TACCGGCAGCACGAGTGATGGCCGATCTTATTGGGCCTAAAGCGTCCGTAGCTGGCCGCACAAGTCCGTCGGGAAATCCACCAGCTCAACTGGTGGGCGTCCGGCGGAAACTGTTCGGCTTGGAGCCGGAAGACCCAAGGGGTACGTCCGGGGTAGGAGTGAAATCCCGTAATCCCGGACGGACCGCCGATGGCGAAAGCACCTTGGGAAGACGGACTCGACAGTGAGGGACGAAAGCTGGGGTCTCGAACCGG
>ASV1024
TACCGGCAGCACGAGTGATGGCCGATATTATTGGGCCTAAAGCGTCCGTAGCCGGCCGGACAAGTCCGTTGGGAAATCCACGCGCTCAACGCGTGGGCGTCCAGCGGAAACTGTCCGGCTTGGGGCCGGAGGACTCGAGGGGTACGTCCGGGGTAGGAGTGAAATCCCGTAATCCTGGACGGACCACCGGTGGCGAAAGCGCCTCGAGAAGACGGACCCGACGGTGAGGGACGAAAGCTTGGGTCTCGAACCGG
>ASV1025
TACGGAGGGGGCTAGCGTTGTTCGGAATTACTGGGCGTAAAGCGCACGTAGGCGGCTTTGTAAGTTAGAGGTGAAAGCCCGGGGCTCAACTCCGGAACTGCCTTTAAGACTGCATCGCTTGAATCATGGAGAGGTTAGTGGAATTCCGAGTGTAGAGGTGAAATTCGTAGATATTCGGAAGAACACCAGTGGCGAAGGCGACTAACTGGACATGTATTGACGCTGAGGTGCGAAAGCGTGGGGAGCAAACAGG
>ASV1026
TACGTAGGGTCCGAGCGTTGTCCGGAATTACTGGGCGTAAAGAGCTCGTAGGTGGTTTGTCGCGTTGTTCGTGAAAACTCACAGCTTAACTGTGGGCGTGCGGGCGATACGGGCAGACTAGAGTACTGCAGGGGAGACTGGAATTCCTGGTGTAGCGGTGGAATGCGCAGATATCAGGAGGAACACCGGTGGCGAAGGCGGGTCTCTGGGCAGTAACTGACGCTGAGGAGCGAAAGCGTGGGGAGCGAACAGG
>ASV1027
TACGTAGGGGCCGAGCGTTGTCCGGAGTTACTGGGCGTAAAGCGCGCGCAGGTGGCTCATTACGCCCGGCGTGAAAGCCCCCGGCCCAACCGGGGAGGGTCGTCGGGGACGGGTGAGCTTGAGGGTCGCAGGGGCTGGTGGAATTCCCGGTGTAGTGGTGAAATGCGTAGAGATCGGGAGGAACACCCGTGGCGAAGGCGGCCAGCTGGGCGACACCTGACACTGAGGCGCGAAGGCGTGGGGAGCGAACGGG
>ASV1028
TACGGAGGATCCGAGCGTTATCCGGAATTATTGGGTTTAAAGGGTGCGTAGGCGGCGTGCTAAGTCAGGGGTGAAAGACGGTGGCTCAACCATCGCAGTGCCTTTGATACTGGCATGCTTGAATGTACTTGAGGTAGGCGGAATGTGGCAAGTAGCGGTGAAATGCATAGATATGCCACAGAACACCGATTGCGAAGGCAGCTTACTAAGGTATGATTGACGCTGAGGCACGAAAGCGTGGGGATCGAACAGG
>ASV1029
TACCGGCAGCCCGAGTGATGACCGATCTTATTGGGCCTAAAGCGTCCGTAGCCGGCCGAACGGGTTCATCGGGAAATCCACGCGCCCAACGCGTGGGCGTCCGGTGAATACCATTCGGCTTGGGGCCGGAAGACCCAGCGGGTACGTCCGGGGTAGGAGTGAAATCCCGTAATCCTGGACGGACCGCCGATGGCGAAAGCACGCTGGGAAAACGGACCCGACGGTGAGGGACGAAAGCTGGGGTCTCGAACCGG
>ASV1030
TACGGAGGGGGCAAGCGTTGTTCGGAATTACTGGGCGTAAAGGGCGCGTAGGCGGACGGCCAAGTCAGAGGTGAAAGGCCCGGGCTCAACCTGGGACGTGCCTTTGAAACTGGTTGTCTTGAGTGCGGGAGAGGGTGACGGAATTCCCAGTGTAGAGGTGAAATTCGTAGATATTGGGAAGAACACCGGTGGCGAAGGCGGTCACCTGGCCCGCAACTGACGCTGAGGCGCGAAAGCGTGGGGAGCAAACAGG
>ASV1031
CACGTAGGGTGCGAGCGTTGTCCGGAATTATTGGGCGTAAAGAGCTCGTAGGCGGTGTGTCGCGTCGGCCGTGAAAACTTGGGGCTTAACTCTGAGCGTGCGGTCGATACGGGCATCACTTGAGTTCGGCAGGGGAGACTGGAATTCCTGGTGTAGCGGTGAAATGCGCAGATATCAGGAGGAACACCGGTGGCGAAGGCGGGTCTCTGGGCCGATACTGACGCTGAGGAGCGAAAGCGTGGGGAGCGAACAGG
>ASV1032
TACCGGCAGCCCGAGTGATGGCCGCTATTATTGGGCTTAAAGCGTCCGTAGCCGGCCAGACAAGTCCGTCGGGAAATCCACCCGCCTAACGGGTGGGCGTCCGGCGGAAACTGTCTGGCTTGGGGCCGGAAGATCCGAGGGGTACGTCCGGGGTAGGAGTGAAATCCCGTAATCCTGGACGGACCGCCGGTGGCGAAAGCGCCTCGGAAAGACGGACCCGACGGTCAGGGACGAAAGCTAGGGTCTCGAACCGG
>ASV1033
TACAGAGGATGCAAGTGTTATTCGGAATTATTGGGCGTAAAGCGTCTGTAGGTGGGCAATTAAGTCTTTTGTCAAATCTTTGGGCTTAACCCAAAGCGTGCAAAAGAAACTGTTTGTCTAGAGTCTGTTAGAGGTAAAGGGAATTTCCAGTGGAGCGGTAAAATGCGTAGATATTGGAAGGAACACCAAAAGCGAAAGCACTTTACTGGGCCAGTACTGACACTGAGAGACGAAAGCTAGGGGAGCAAACAGG
>ASV1034
TACGTAGGGTGCGAGCGTTGTCCGGAATTATTGGGCGTAAAGGGCTCGTAGGCGGTTTGTCGCGTCGGGAGTGAAAACCAGGTGCTTAACACCTGGCTTGCTTTCGATACGGGCAGACTAGAGGTATGCAGGGGAGAACGGAATTCCTGGTGTAGCGGTGAAATGCGCAGATATCAGGAGGAACACCGGTGGCGAAGGCGGTTCTCTGGGCATGACCTGACGCTGAGGAGCGAAAGTGTGGGGAGCGAACAGG
>ASV1035
TACGTAGGGTGCAAGCGTTAATCGGAATTACTGGGCGTAAAGCGTGCGCAGGCGGTTTGACAAGAAGGATGTGAAATCCCCGAGCTTAACTTGGGAATGGCATTCTTAACTGTCAGGCTAGAGTATGTCAGAGGGGGGTAGAATTCCACGTGTAGCAGTGAAATGCGTAGAGATGTGGAGGAATACCGATGGCGAAGGCAGCCCCCTGGGATAATACTGACGCTCATGCACGAAAGCGTGGGGAGCAAACAGG
>ASV1036
TACGTAGGGTGCGAGCGTTGTCCGGAATTATTGGGCGTAAAGGGCTCGTAGGCGGTTTGTCGCGTCGGGAGTGAAAACACCGGGCTTAACTCGGTGCTTGCTTTCGATACGGGCAGACTGGAGGTATGCAGGGGAGAACGGAATTCCTGGTGTAGCGGTGAAATGCGCAGATATCAGGAGGAACACCGGTGGCGAAGGCGGTTCTCTGGGCATGACCTGACGCTGAGGAGCGAAAGTGTGGGGAGCGAACAGG
>ASV1037
TACGGAGGGTGCAAGCGTTATCCGGAATTACTGGGTTTAAAGGGTGCGTAGGCGGCACAGTAAGTCAGAGGTGAAAGCCCGGCGCTTAACGTCGGAATTGCCTTTGATACTGTTGTGCTTGAATTGGGTTGAGGTTGGCGGAATGTGACATGTAGCGGTGAAATGCATAGATATGTCATAGAACACCGATTGCGAAGGCAGCTAACTGGACCTTGATTGACGCTGAGGCACGAAAGCGTGGGGAGCGAACAGG
>ASV1038
TACGTAGGTGGCGAGCGTTATCCGGATTTACTGGGCGTAAAGGGAGCGTAGGCGGATGATTAAGTGGGATGTGAAATACCCGGGCTCAACTTGGGTGCTGCATTCCAAACTGGTTATCTAGAGTGCAGGAGAGGAGAGTGGAATTCCTAGTGTAGCGGTGAAATGCGTAGAGATTAGGAAGAACACCAGTGGCGAAGGCGACTCTCTGGACTGTAACTGACGCTGAGGCTCGAAAGCGTGGGGAGCAAACAGG
>ASV1039
TACGAAGGGACCTAGCGTAGTTCGGAATTACTGGGCGTAAAGCGCGCGTAGGCCGTTGAGTTAGTTAATTGTGAAATCCCAAAGCTTAACTTTGGAACTGCAATTAAAACTGCTCGACTAGAGTTTGATAGAGGAAAGCGGAATACATAGTGTAGAGGTGAAATTCGTAGATATTATGTAGAACACCAGTTGCGAAGGCGGCTTTCTGGATCAACACTGACGCTGAGGCGCGAAAGTATGGGTAGCAAAGAGG
>ASV1040
TACGTAGGTGGCAAGCGTTGTCCGGAATTATTGGGCGTAAAGGGAGCGCAGGCGGGAAGGTAAGTCGGTCTTAAAAGTGCGGGGCTCAACCCCGTGATGGGATCGAAACTATCTTTCTTGAGTGCAGGAGAGGAAAGTGGAATTCCTAGTGTAGCGGTGAAATGCGTAGATATTAGGAGGAACACCAGTGGCGAAGGCGACTTTCTGGACTGTAACTGACGCTGAGGCTCGAAAGCCAGGGGAGCGAACGGG
>ASV1041
AACGTAGGGGCCAAGCGTTATCCGGAATTACTGGGCGTAAAGCGCGTGCAGGCGGTCTGCAAAGTCGGACGTGAAAGCTCCCGGCCCAACTGGGAGAGGCCGTTCGAAACTAGCAGGCTAGAGGATGGTAGAGGCAAGTGGAATTCCCGGTGTAGTGGTGAAATGCGTAGATATCGGGAGGAACACCAGCGGCGAAGGCGGCTTGCTGGGCCATCACTGACGCTCAGACGCGAAAGCCAGGGGAGAGAACGGG
>ASV1042
TACGTAGGGTGCGAGCGTTAATCGGAATTACTGGGCGTAAAGCGTGCGCAGGTGGTTTTGTAAGTCAGATGTGAAATCCCCGGGCTCAACCTGGGAACTGCATTTGAGACTGCAAGGCTAGAGTATGGCAGAGGGGGGTAGAATTCCACGTGTAGCAGTGAAATGCGTAGAGATGTGGAGGAATACCGATGGCGAAGGCAGCCCCCTGGGCCATTACTGACACTCATGCACGAAAGCGTGGGGAGCAAACAGG
>ASV1043
TACGTAGGGTGCGAGCGTTGTCCGGAATTACTGGGCGTAAAGAGCTCGTAGGCGGTTTGTCGCGTCGTCTGTGAAATCCCGCAGCTCAACTGCGGGCTTGCAGGCGATACGGGCAGACTTGAGTACTGCAGGGGAGACTGGAATTCCTGGTGTAGCGGTGAAATGCGCAGATATCAGGAGGAACACCGGTGGCGAAGGCGGGTCTCTGGGCAGTAACTGACGCTGAGGAGCGAAAGCGTGGGTAGCGAACAGG
>ASV1044
TACCGGCAGCCCGAGTGATGGCCAATCTTATTGGGCCTAAAGCGTCCGTAGCCGGCCAGACAAGTCCGTTGGGAAATCGACGCGCCTAACGCGTCGGCGTCCAGCGGAAACTGTCTGGCTTGGGGCCGGAAGACCCGAGGGGTACGTCCGGGGTAGGAGTGAAATCCCGTAATCCTGGACGGACCACCGGTGGCGAAAGCGCCTCGGGAAGACGGACCCGACGGTGAGGGACGAAAGCTAGGGTCTCGAACCGG
>ASV1045
TACGAAGGGTGCAAGCGTTAATCGGAATTACTGGGCGTAAAGCGCGCGTAGGTGGTTTGTTAAGTTGGAAGTGAAAGCCCCGGGCTCAACCTGGGAACTGCTTTCAAAACTGGCAAGCTAGAGTATGGCAGAGGGTGGTGGAATTTCCTGTGTAGCGGTGAAATGCGTAGATATAGGAAGGAACACCAGTGGCGAAGGCGACCACCTGGGCTAATACTGACACTGAGGTGCGAAAGCGTGGGGAGCAAACAGG
>ASV1046
TACCGGCAGCTCGAGTGATGACCGATCTTATTGGGCCTAAAGCGTCCGTAGCTGGCCTCGCAAGTCCGTCGGGAAATCCACGCGCTCAACGCGTGGGCGTCCGGCGGAAACTCCGAGGCTTGGGACCGGAAGGCTCGAGGGGTACGTCCGGGGTAGGAGTGAAATCCCGTAATCCCGGACGGACCACCGATGGCGAAAGCACCTCGAGAAGACGGATCCGACAGTGAGGGACGAAAGCTAGGGTCTCGAACCGG
>ASV1047
TACGTAGGGCGCAAGCGTTGTCCGGAATTATTGGGCGTAAAGAGCTCGTAGGCGGCTTGTCACGTCGGTTGTGAAAGCCCGGGGCTTAACCCCGGGTCTGCAGTCGATACGGGCAGGCTAGAGTTCGGTAGGGGAGATCGGAATTCCTGGTGTAGCGGTGAAATGCGCAGATATCAGGAGGAACACCGGTGGCGAAGGCGGATCTCTGGGCCGATACTGACGCTGAGGAGCGAAAGCGTGGGGAGCGAACAGG
>ASV1048
TACCGGCAGCTCGAGTGATGACCGCTGTTATTGGGCCTAAAGCGTCCGTAGCCTGCCAGACGGGTCCGTCGGGAAATCCACACGCCTAACGTGTGGGCGTCCGGCGGAAACCAGCTGGCTTGGGACCGGAAGACCCAGAGGGTACGTCCGGGGTAGGAGTGAAATCCCGTAATCCTGGACGGACCGCCGGTGGCGAAAGCGCTCTGGGAAGACGGATCCGACGGTGAGGGACGAAAGCTTGGGTCACGAACCGG
>ASV1049
TACGGAGGATCCGAGCGTTATCCGGATTTATTGGGTTTAAAGGGTGCGTAGGTGGGACAATAAGTCAGTTGTGAAAGTTTGCGGCTCAACCGTAAAATTGCAATTGAAACTGTCGTTCTTGAGTGTACATGAGGTGAGCGGAATTCGTGGTGTAGCGGTGAAATGCTTAGATATCACGAAGAACTCCGATTGCGAAGGCAGCTCACTGGGGTACAACTGACACTGAGGCACGAAAGTGTGGGTATCAAACAGG
>ASV1050
TACGGAGGGTGCGAGCGTTAATCGGAATTACTGGGCGTAAAGCGCGCGTAGGCGGCTTGATAAGCCGGGTGTGAAAGCCCTGGGCTCAACCTGGGAACGGCATCCGGAACTGTCAAGCTAGAGTGCAGGAGAGGAAGGTAGAATTCCCGGTGTAGCGGTGAAATGCGTAGAGATCGGGAGGAATACCAGTGGCGAAGGCGGCCTTCTGGACTGACACTGACGCTGAGGTGCGAAAGCGTGGGTAGCAAACAGG
>ASV1051
TACGAAGGGTGCAAGCGTTACTCGGAATTACTGGGCGTAAAGCGTGCGTAGGTGGTTCGTTAAGTCTGATGTGAAAGCCCTGGGCTCAACCTGGGAATTGCATTGGATACTGGCGGGCTAGAGTACGGTAGAGGGTGGCGGAATTCCTGGTGTAGCAGTGAAATGCGTAGATATCAGGAGGAACATCCGTGGCGAAGGCGGCCACCTGGACCAGTACTGACACTGAGGCACGAAAGCGTGGGGAGCAAACAGG
>ASV1052
TACGTAGGTGACAAGCGTTGTCCGGATTTATTGGGCGTAAAGCGAGCGCAGGCGGTCTTTTAAGTCTGATGTGAAAGCCCACGGCTCAACCGTGGAGGGTCATTGGAAACTGGAAGACTTGAATGCAGAAGAGGAAAGTGGAATTCCATGTGTAGCGGTGAAATGCGTAGATATATGGAGGAACACCAGTGGCGAAGGCGACTTTCTGGTCTGTAATTGACGCTGAGGCTCGAAAGCGTGGGGAGCGAACAGG
>ASV1053
TACGGAGGGGGTTAGCGTTGTTCGGAATTACTGGGCGTAAAGCGCGCGTAGGCGGGCTGTTAAGTCGGGGGTGAAATCCCGGGGCTCAACCCCGGAACTGCCTCCGATACTGGCAGCCTAGAGGTCGAGAGAGGTGAGTGGAATTCCGAGTGTAGAGGTGAAATTCGTAGATATTCGGAGGAACACCAGTGGCGAAGGCGGCTCACTGGCTCGATACTGACGCTGAGGTGCGAAAGCGTGGGGAGCAAACAGG
>ASV1054
TACGTAGGTGGCAAGCGTTGTCCGGATTTATTGGGCGTAAAGCGCGCGCAGGTGGTTTCTTAAGTCTGATGTGAAAGCCCACGGCTCAACCGTGGAGGGTCATTGGAAACTGGGAAACTTGAGTGCAGAAGAGGATAGTGGAATTCCAAGTGTAGCGGTGAAATGCGTAGAGATTTGGAGGAACACCAGTGGCGAAGGCGACTGTCTGGTCTGTAACTGACACTGAGGCGCGAAAGCGTGGGGAGCAAACAGG
>ASV1055
TACGGAGGGAGCTAGCGTTGTTCGGAATTACTGGGCGTAAAGCGTACGTAGGCGGCGAATCAAGTCAGGGGTGAAAGCCTGGAGCTCAACTCCAGAACTGCCCTTGAGACTGATTTGCTAGAATCTTGGAGAGGTCAGTGGAATTCCGAGTGTAGAGGTGAAATTCGTAGATATTCGGAAGAACACCAGTGGCGAAGGCGACTGACTGGACAAGTATTGACGCTGAGGTACGAAAGCGTGGGGAGCAAACAGG
>ASV1056
TACGTAGGGTGCGAGCGTTGTCCGGAATTACTGGGCGTAAAGAGCTCGTAGGCGGTTTGTCGCGTCGTCTGTGAAATTCTGCAACTCAATTGTAGGCGTGCAGGCGATACGGGCAGACTTGAGTACTACAGGGGAGACTGGAATTCCTGGTGTAGCGGTGAAATGCGCAGATATCAGGAGGAACACCGGTGGCGAAGGCGGGTCTCTGGGTAGTAACTGACGCTGAGGAGCGAAAGCGTGGGTAGCGAACAGG
>ASV1057
TACGTAGGTGGCAAGCGTTGTCCGGATTTATTGGGTTTAAAGGGTGCGTAGGCGGCCGCTTAAGTCAGTTGTGAAATATCCCGGCTCAACCGGGAGGGTGCGATTGATACTGGGCGGCTCGAGTAACAGCGAGGTTGGCGGAATTGACGGTGTAGCGGTGAAATGCATAGATATCGTCAAGAACACCGATAGCGAAGGCAGCCAACTAGGGGTTAACTGACGCTGAGGCACGAAAGTGCGGGGATCAAACAGG
>ASV1058
GACGGAGGGTGCAAGCGTTGTTCGGAATCATTGGGCGTAAAGGGTGCGCAGGCGGCCAGGCAAGTCCGATGTGAAAGCCCGGGGCTCAACCCCGGAGGCGCATTGGAAACTGTCTGGCTTGAGTCCGGGAGGGGCCAGTGGAATTCCTGGTGTAGGGGTGAAATCCGTAGATATCAGGAGGAACACCGGCGGCGAAAGCGACTGGCTGGACCGGGACTGACGCTGAGGCACGAAAGCGCGGGTAGCGAACAGG
>ASV1059
GACGGAGGATGCAAGCGTTATCCGGAATTATTGGGCGTAAAGCGTCCGTAGGCGGTTTATCAAGTCTGTCGTTAAAGACTGCAGCTTAACTGTGGGCGAGCGGTGGAAACTGATGAACTGGAGTGCGGTAGGGGTAGAGGGAATTCCCAGTGTAGCGGTGAAATGCGTAGATATTGGGAAGAACACCAGTGGCGAAGGCGCTCTACTGGGCCGCAACTGACGCTGAGGGACGAAAGCTAGGGGAGCGAAAGGG
>ASV1060
TACGGAGGGGGTTAGCGTTGTTCGGAATTACTGGGCGTAAAGCGCGCGTAGGCGGGCTGTTAAGTCGGGGGTGAAATCCCGGGGCTCAACCCCGGAACTGCCTCCGATACTGGCAGCCTAGAGTTCGAGAGAGGTGAGTGGAATTCCGAGTGTAGAGGTGAAATTCGTAGATATTCGGAGGAACACCAGTGGCGAAGGCGGCTCACTGGCTCGATACTGACGCTGAGGTGCGAAAGCGTGGGGAGCAAACAGG
>ASV1061
TACGTATGTTCCAAGCGTTATCCGGATTTATTGGGCGTAAAGCGAGCGCAGACGGTTATTTAAGTCTGAAGTGAAAGCCCTCGGCTTAACCGAGGAATTGCTTTGGAAACTGGATAACTTGAGTGCAGTAGAGGAAAGTGGAACTCCATGTGTAGCGGTGAAATGCGTAGATATATGGAAGAACACCAGTGGCGAAGGCGGCTTTCTGGACTGTAACTGACGTTGAGGCTCGAAAGTGTGGGTAGCAAACAGG
>ASV1062
AATGGGGGGGGGGCAAGTGTTCTTCGGAATGACTAGGCGTAAAGGACACGTAGACGGTTCATCGGGTTGAAAGTGAAAGTCGTCAAAAAGTGGCGGAATGCTTTTGAAAACACTGAACTTGAGTGAGACAGAGGAGAGTGGAATTTCGTGTGGAGGGGTGAAATCTACGGATCTACGAAGGAATGCCAAAAGTGAAGGCAGCTCTCTGGGTCTCTACCGACGCTGGTGTGCGAAAGCTTGGGGAGCGAACGGG
>ASV1063
AACAGAGGATGCAAGTGTTATCCGGAATTATTGGGCGTAAAGAGTCTGTAGGTTGATATATAAGTCTTGTGTTAAAGATTAGGGCTTAACCTTAAATATGCATAAGAAACTATATATCTAGAGTATGGTAGAGTTTAAAGGAATTTCCAGTGGAGCGGTGAAATGTGTAGAGATTGGAAAGAACTTCAATAGCGAAAGCATTTAAATTGGCCAATACTGACACTGAGAGACGAAAGCTAGGGGAGCAAACAGG
>ASV1064
GGAAGGGGGGGGCAAGTGTTCTTCGGAATGACTAGTTGTAAAGGGCACGTAGGCAGTGAATCGGGTTGAAAGTGAAAGTCGCCAAAAAGTGGTGGAATGCTCTCGAAACCAATTCACTTGAGTGAGACAGAGGAGAGTGGAATTTCGTGTGTAGGGGTGAAATCCGTAGATCTACGAAGGAACGCCAAAAGCGAAGGCAGCTCTCTGGGTCCCTACCGACGCTGGGGTGCGAAAGCATGGGGAGCGAACAGG
>ASV1065
TACGTAGGGGGCAAGCGTTGTCCGGAATTATTGGGCGTAAAGGGCTCGTAGGCGGTTTCTTAAGTCTGATGTGAAAGCCCACAGCTCAACTGTGGAGGGTCATTGGAAACTGGGGAACTTGAGTGCAGAAGAGGAGAGTGGAATTCCACGTGTAGCGGTGAAATGCGTAGATATGTGGAGGAACACCAGTGGCGAAGGCGACTCTCTGGTCTGTAACTGACGCTGAGGAGCGAAAGCGTGGGGAGCAAACAGG
>ASV1066
TACCGGCAGCTCGAGTGATGGCCGATCTTATTGGGCCTAAAGCGTCCGTAGCCGGCCGTGTCGGTCCGTCGGGAAATCCGTTGGCTCAACCAACGGGCGTCCGGCGGAACCCTCACGGCTTGGGACCGGAAGGCTCGAGGGGTACGTCCGGGGTAGGAGTGAAATCCCGTAATCCTGGACGGACCGCCGATGGCGAAAGCACCTCGAGAGGACGGATCCGACGGTGAGGGACGAAAGCTAGGGTCTCGAACCGG
>ASV1067
TACGGAGGATCCGAGCGTTATCCGGATTTATTGGGTTTAAAGGGTGCGTAGGCGGCTTTATAAGTCAGAGGTGAAATACGGCAGCTCAACTGTCGCAGTGCCTTTGATACTGTAGAGCTTGAATGTGATTGAAGATGGCGGAATGAGACAAGTAGCGGTGAAATGCATAGATATGTCTCAGAACCCCGATTGCGAAGGCAGCTGTCTAAGTCATGATTGACGCTGATGCACGAAAGCGTGGGGATCAAACAGG
>ASV1068
TACGGAAGGTCCGGGCGTTATCCGGATTTATTGGGTTTAAAGGGAGCGTAGGCCGCATGTCAAGCGTGCTGTGAAAGCCCGGGGCTCAACCCCGGTCTGCGGCGCGAACTGGCGTGCTTGAGTCCGCGGAAAGCAGGCGGAATTCGTCGTGTAGCGGTGAAATGCTTAGATATGACGAGGAACCCCGATTGCGAAGGCAGCTTGCTGCAGCGGCACTGACGCTGATGCTCGAAAGCGCGGGTATCGAACAGG
>ASV1069
TACGGAGGGGGCTAGCGTTGTTCGGAATTACTGGGCGTAAAGCGCACGTAGGCGGGCCGTTAAGTCGGGGGTGAAAGCCCAGGGCTCAACCCTGGAATTGCCTTCGATACTGGCGGCCTAGAGGACGGGAGAGGCGAGTGGAATGCCGAGTGTAGAGGTGAAATTCGTAGATATTCGGCGGAACACCAGTGGCGAAGGCGACTCGCTGGACCGTTTCTGACGCTGAGGTGCGAAAGCGTGGGGAGCAAACAGG
>ASV1070
TACATAGGGTGCAAGCGTTGTCCGGAATTATTGGGCGTAAAGAGCTCGTAGGTCGTTTGTTACGTCGGATGTGAAAACCTGAGGCTCAACCTCAGGCCTGCATTCGATACGGGCAAACTAGAGTTTGGTAGGGGAGACTGGAATTCCTGGTGTAGCGGTGGAATGCGCAGATATCAGGAGGAACACCAATGGCGAAGGCAGGTCTCTGGGCCAATACTGACACTGAGGAGCGAAAGTCTGGGGAGCGAACAGG
>ASV1071
TACGTAGGGGGCAAGCGTTGTCCGGAATTATTGGGCGTAAAGCGCGCGTAGGCGGTTTTTTAAGTCTGATGTGAAATCTTGCGGCTCAACCGCAAGCGGTCATTGGAAACTGGAGAACTTGAGTACAGAAGAGGAGAGTGGAATTCCACGTGTAGCGGTGAAATGCGTAGAGATGTGGAGGAACACCAGTGGCGAAGGCGACTCTCTGGTCTGTAACTGACGCTGAGGTGCGAAAGCGTGGGGAGCGAACAGG
>ASV1072
TACGGAGGGGGCTAGCGTTGTTCGGAATTACTGGGCGTAAAGCGCACGTAGGCGGACCAGAAAGTCAGAGGTGAAAGCCCGGGGCTCAACCCCGGAACGGCCTTTGAAACTCCTGGTCTTGAGTTCGAGAGAGGTGAGTGGAATTCCGAGTGTAGAGGTGAAATTCGTAGATATTCGGAGGAACACCAGTGGCGAAGGCGGCTCACTGGCTCGATACTGACGCTGAGGTGCGAAAGCGTGGGGAGCAAACAGG
>ASV1073
TACGGAGGGTGCAAGCGTTACCCGGAATCACTGGGCGTAAAGGGCGTGTAGGCGGTCACGTAAGTCTGGTTTTAAAGACCGGGGCTCAACCCTGGGGATGGACTGGATACTGCGTGACTAGACCTCTGGAGAGAGACTCGGAATTTCTGGTGTAGCGGTGGAATGCGTAGATACCAGAAGGAACACCGATGGCGAAGGCAGAGTCTTGGACAGAAGGTGACGCTGAGGCGCGAAAGTGTGGGGAGCGAACCGG
>ASV1074
TACCGGCAGCTCGAGTGATGACCGCTATTATTGGGCCTAAAGCGTCCGTAGCCGGCCGTGCAAGTCCGTCGGGAAATCCATCGGCTTAACCGATGGGCGTCCGGCGGAAACTGCATGGCTTGGGGCCGGAAGATCCGAGGGGTACGTCCGGGGTAGGAGTGAAATCCTGTAATCCTGGACGGACCGCCGGTGGCGAAAGCGCCTCGGAAAGACGGACCCGACGGTGAGGGACGAAAGCTAGGGTCACGAACCGG
>ASV1075
TAGCAGCATCCCGAGTGGTAGTCAGTTTTATTGGGCTTAAAGTGTTCGTAGCCTGCCGTGTAAGTCCGCTGTGAAATCCAAGCGCTTAACGTTTGGAAGTGCAGCGGATACTGCATGGCTTGGGACCGGACGGCGTCGAGGCTATTCCAGGAGTAGGAGTGAAATCCAAAAATTCCTGGAGGAGCACCTGTGGCGAAAGCGCTCGACGAGTACGGATCCGACGGTGAGGAACGAAAGCCGGGGGAGCAAAGGGG
>ASV1076
TACGTAGGGCGCGAGCGTTGTCCGGAATTATTGGGCGTAAAGAGCTCGTAGGCGGTCTGTCGCGTCCGCTGTGAAAGCCCGGGGCTCAACCCCGGGTCGGCAGTGGGTACGGGCAGGCTAGAGTGCAGTAGGGGAGACTGGAATTCCTGGTGTAGCGGTGAAATGCGCAGATATCAGGAGGAACACCGATGGCGAAGGCAGGTCTCTGGGCTGTTACTGACGCTGAGGAGCGAAAGCATGGGGAGCGAACAGG
>ASV1077
TACGGAAGGTCCGGGCGTTATCCGGATTTATTGGGTTTAAAGGGAGCGTAGGCCGCATGCTAAGCGTGTCGTGAAATGTCCTGGCTTAACCAGGGCCCTGCGGCGCGAACTGGTTTGCTTGAGTGCGCGGAACGTATGCGGAATTCGTGGTGTAGCGGTGAAATGCTTAGATATCACGAAGAACTCCGATTGCGAAGGCAGCATACGGTAGCGTTACTGACGCTGAAGCTCGAAGGCGCGGGTATCGAACAGG
>ASV1078
TACGGAGGGGGCTAGCGTTGTTCGGAATTACTGGGCGTAAAGCGCACGTAGGCGGACCGGAAAGTTGGGGGTGAAATCCCGGGGCTCAACCCCGGAACTGCCTTCAAAACTACTGGTCTGGAGTTCGAGAGAGGTGAGTGGAATTCCGAGTGTAGAGGTGAAATTCGTAGATATTCGGAGGAACACCAGTGGCGAAGGCGGCTCACTGGCTCGATACTGACGCTGAGGTGCGAAAGCGTGGGGAGCAAACAGG
>ASV1079
TACGAAGGGGGCTAGCGTTGCTCGGAATCACTGGGCGTAAAGGGCGCGTAGGCGGCCATTCAAGTCAGAGGTGAAAGCCCAAGGCTCAACCTTGGAATTGCCTTTGATACTGTTTGGCTTGAGACCGGAAGAGGTGAGTGGAACTGCGAGTGTAGAGGTGAAATTCGTAGATATTCGCAAGAACACCAGTGGCGAAGGCGGCTCACTGGTCCGGTTCTGACGCTGAGGCGCGAAAGCGTGGGGAGCAAACAGG
>ASV1080
TACGTAGGTGGCAAGCGTTATCCGGAATTATTGGGCGTAAAGCGCGCGTAGGCGGTCTCTTAAGTCTGATGTGAAAGCCCTCGGCTCAACCGAGGAAGTGCTTCGAAAACTGGTAGACTTGAGTGCAGAAGAGGACAGTGGAACTCCATGTGTAGCGGTGAAATGCGTAGATATATGGAAGAACACCAGTGGCGAAGGCGGCTGTCTGGTCTGTAACTGACGCTGAGGCTCGAAAGCATGGGTAGCAAACAGG
>ASV1081
TACGAAGGGGGCTAGCGTTGTTCGGATTTACTGGGCGTAAAGAGCACGTAGGCGGAGATTTAAGTCAGAGGTGAAATTCCAGGGCTCAACCCTGGGACTGCCTTTGATACTGGATTTCTTGAGTATGGAAGAGGTGAGTGGAATTCCGAGTGTAGAGGTGAAATTCGTAGATATTCGGAGGAACACCAGAGGCGAAGGCGGCTCACTGGTCCATTACTGACGCTGAGGTGCGAAAGCGTGGGGAGCAAACAGG
>ASV1082
TACCGGCAGCTCGAGTGATGGCCGATATTATTGGGCCTAAAGCGTCCGTAGCCGGCCGGTCAAGTCCGTTGGGAAATCCGTCAGCTCAACTGACGGGCGTCCAGCGGAAACTGATCGGCTTGAGGCCGGAGGACCCGAGGGGTACGTCCGGGGTAGGAGTGAAATCCCGTAATCCCGGACGGACCGCCGGTGGCGAAAGCGCCTCGGGAAGACGGACCTGACGGTGAGGGACGAAAGCTAGGGTCTCGAACCGG
>ASV1083
TACGGAGGGTGCAAGCGTTACCCGGAATCACTGGGCGTAAAGGGCGTGTAGGCGGGACCGTAAGTCTGGTTTTAAAGACTGAGGCTCAACCTCAGGAGTGGACTGGATACTGCGATCCTTGACCTCTGGAGAGGCAACCGGAATTCCTGGTGTAGCGGTGGAATGCGTAGATACCAGGAGGAACACCAATGGCGAAGGCAGGTTGCTGGACAGAAGGTGACGCTGAGGCGCGAAAGTGTGGGGAGCAAACCGG
>ASV1084
TACGGAGGAGGCAAGCGTTATCCGGAATCATTGGGCGTAAAGCGTTCGTAGGCGGCTGTTCAAGTCTGCTGTCAAAGACCGAGGCTCAACCTCGGGTCGGCAGTGGAAACTGGATAGCTAGAGGTCGGTAGGGGCAAAGGGAATTCCCAGTGTAGCGGTGAAATGCGTAGATATTGGGAAGAACACCGGTGGCGAAAGCGCTTTGCTGGACCGAACCTGACGCTGAGGGACGAAAGCTAGGGGAGCGAATGGG
>ASV1085
TACGTAGGGTGCGAGCGTTGTCCGGAATTATTGGGCGTAAAGGGCTCGTAGGCGGTTTGTCGCGTCGGGAGTGAAAACACGGGGCTTAACTCTGTGCTTGCTTCCGATACGGGCAGACTAGAGGGATGCAGGGGAGAACGGAATTCCTGGTGTAGCGGTGGAATGCGCAGATATCAGGAGGAACACCGGTGGCGAAGGCGGTTCTCTGGGCATTTCCTGACGCTGAGGAGCGAAAGTGTGGGGAGCGAACAGG
>ASV1086
TACGGAGGGTGCAAGCGTTAATCGGAATTACTGGGCGTAAAGCGCACGTAGGCGGTGTGTTAAGTTGGATGTGAAAGCCCCGGGCTCAACCTGGGAATTGCATTCAAAACTGGCACGCTAGAGTATGTGAGAGGGGGGTAGAATTCCAAGTGTAGCGGTGAAATGCGTAGAGATTTGGAGGAATACCAGTGGCGAAGGCGGCCCCCTGGCACAATACTGACGCTCAGGTGCGAAAGCGTGGGGAGCAAACAGG
>ASV1087
TACGAAGGGGGCTAGCGTTGTTCGGATTTACTGGGCGTAAAGCGCACGTAGGCGGACTTTTAAGTCAGGGGTGAAATCCCGGGGCTCAACCCCGGAACTGCCTTTGATACTGGAAGTCTTGAGTATGGAAGAGGTAAGTGGAATTGCGAGTGTAGAGGTGAAATTCGTAGATATTCGCAGGAACACCAGTGGCGAAGGCGGCTTACTGGTCCATTACTGACGCTGAGGTGCGAAAGCGTGGGGAGCAAACAGG
>ASV1088
TACGTAGGGTGCAAGCGTTGTCCGGAATTATTGGGCGTAAAGAGCTCGTAGGCGGCTCGTCGCGTCTGCTGTGAAAGCCCGGGGCTTAACCCCGGGTCTGCAGTGGGTACGGGCGGGCTAGAGTGCGGTAGGGGAGACTGGAATTCCTGGTGTAGCGGTGAAATGCGCAGATATCAGGAGGAACACCGGTGGCGAAGGCGGGTCTCTGGGCCGTAACTGACGCTGAGGAGCGAAAGCATGGGTAGCGAACAGG
>ASV1089
TACGTAGGGGGCAAGCGTTGTCCGGAATCACTGGGCGTACAGGGTGCGCAGGCGGACGTGCAAGTCTGACGTGAAAGCCCTAGGCTCAACCTAGGAAGTGCGTCGGAAACTGCATGTCTTGAGGGCCAGAGAGGCCGGTGGAATTCGCGGTGGAGCGGTGAAATGCGTAGATATCGCGAGGAACACCCGTGGCGAAAGCGACCGGCTGGATGGACCCTGACGCTGAGGCACGAAAGCGTGGGTAGCAAACGGG
>ASV1090
TACGTAGGTGGCAAGCGTTGTCCGGAATTATTGGGCGTAAAGCGCGCGCAGGCGGTCCTTTAAGTCTGATGTGAAAGCCCACGGCTCAACCGTGGAGGGTCATTGGAAACTGGGGGACTTGAGTGCAGGAGAGGTTAGTGGAATTCCAAGTGTAGCGGTGAAATGCGTAGAGATTTGGAGGAACACCAGTGGCGAAGGCGACTAACTGGCCTGTAACTGACGCTGAGGCGCGAAAGCGTGGGGAGCAAACAGG
>ASV1091
TACGGAGGGTGCGAGCGTTAATCGGAATGACTGGGCGTAAAGGGCATGTAGGTGGATAGTTAAGTTAGATGTGAAATCCCTGGGCTTAACCTAGGAACTGCATTTAAAACTGGTTATCTAGAGTATTGTAGAGGAAGGTAGAATTCCATGTGTAGCGGTGAAATGCGTAGAGATGTGGAGGAATACCAGTGGCGAAGGCGGCCTTCTGGACAGATACTGACGCTGAGATGCGAAAGCGTGGGGAGCAAACAGG
>ASV1092
GACAGAGGGTGCAAACGTTGTTCGGAATTACTGGGCGTAAAGCGCGTGTAGGCGGTCTCGCAGGTCAGGTGTGAAAGCCCTCGGCTCAACCAAGGAAGTGCACTTGAAACCGCGAGACTTGAGTGTCGGAGAGGAAGGCGGAATTGTCGGTGTAGAGGTGAAATTCGTAGATATCGACAGGAACACCTGTGGCGAAAGCGGCCTTCTGGACGAACACTGACGCTGAGACGCGAAAGCGTGGGGAGCAAACAGG
>ASV1093
AACGTAGGAGGCAAGCGTTATCCGGAGTTACTGGGCGTAAAGCGCGTGTAGGCGGCTGAGCAGGTCTGATGTGAAAGCTCCCAGGCTAAACCGGGAGAGGTCATTGGAAACCGTTTGGCTAGAGAGTGGAAGAGGGACACGGAATTCCGGGTGTAGTGGTGAAATGCGTAGAGATCCGGAGGAACACCAGAGGCGAAGGCGGTGTCCTGGTCCACAACTGACGCTGAGACGCGAAAGCATGGGGAGCGAACGGG
>ASV1094
TACAGGGGATGCAAGTGTTATCCGGAATTATTGGGCGTAAAGCGTTTGTAGGTTGATTTATAAGTCTTTTGTTAAATTATTAAGCTTAACTTAAAACATGCAAAGGAAACTATTTATCTAGAGTTAAGTAGGGGTAAAGGGAATTTCCAGTGAAATGGTGAAATATTTAGATATTGGAAAGAACACCAAAGGCGAAGGCATTTTACTAGACTAAAACTGACACTGAGAAACGAAAGCTAGGGGAGCGAACGGG
>ASV1095
TACGTAGGGGGCAAGCGTTGTCCGGAATTATTGGGCGTAAAGCGCGCGCAGGCGGTTTCTTAAGTCTGATGTGAAATCTTGTGGCTTAACCACAAGCGGTCATTGGAAACTGGGGAACTTGAGTACAGAAGAGGAGAGTGGAATTCCACGTGTAGCGGTGAAATGCGTAGAGATGTGGAGGAACACCAGTGGCGAAGGCGACTCTCTGGTCTGTAACTGACGCTGAGGTGCGAAAGCGTGGGGAGCGAACAGG
>ASV1096
TACGTAGGTGGCAAGCGTTGTCCGGATTTATTGGGCGTAAAGCGAGCGCAGGCGGTTTCTTAAGTCTGATGTGAAAGCCCGGAGCTCAACTCCGGAATGGCATTGGAAACTGGTTAACTTGAGTGTTGTAGAGGTAAGTGGAACTCCATGTGTAGCGGTGGAATGCGTAGATATATGGAAGAACACCAGTGGCGAAGGCGGCTGTCTGGTCTGTAACTGACGCTGAGGCTCGAAAGCATGGGTAGCAAACAGG
>ASV1097
TACCGGCAGCACGAGTGATGGCCGATCTTATTGGGCCTAAAGCGTCCGTAGCCGGCCGGACAAGTCCGTTGGGAAATCGACGCGCCTAACGCGTCGGCGTCCAGCGGAAACTGTCCGGCTTGGGGCCGGAAGACTCGAGGGGTACGTCCGGGGTAGGAGTGAAATCCCGTAATCCTGGACGGACCGCCGGTGGCGAAAGCGCCTCGAGAGGACGGACCCGACGGTGAGGGACGAAAGCCAGGGTCTCGAACCGG
>ASV1098
TACCGGCAGCTCGAGTGATGGCCGCTATTATTGGGCCTAAAGCGTCCGTAGCTGGCCAAACGGGTCCGTCGGGAAATCTGCCCGCTCAACGGGCAGGCGTCCGACGGAAACCAGTTGGCTTGGGACCGGAAGACCTGAGGGGTACGTCTGGGGTAGGAGTGAAATCCCGTAATCCTGGACGGACCGCCGGTGGCGAAAGCGCCTCAGGAAGACGGATCCGACAGTGAGGGACGAAAGCTGGGGTCACGAACCGG
>ASV1099
TACGGAGGGTGCAAGCGTTATCCGGATTCACTGGGTTTAAAGGGTGCGTAGGTGGGTTGGTAAGTCAGTGGTGAAATCCCCGAGCTTAACTCGGGAACTGCCATTGATACTATCAGTCTTGAATACCGTGGAGGTCAGCAGAATATGTCATGTAGCGGTGAAATGCTTAGATATGACATAGAATACCAATTGCGAAGGCAGCTGGCTACCCGAATATTGACACTGAGGCACGAAAGCGTGGGGATCAAACAGG
>ASV1100
TACCGGCAGCACGAGTGATGACCGTTTTTATTGGGCCTAAAGCGTCCGTAGCTGGCCGAACAAGTCCATCGGGAAATCCATCCGCTCAACGGATGGGCGTCCGGCGGAAACTGTTCGGCTTGGGACCGGAAGACCCGAGGGGTACGTCCGGGGTAGGAGTGAAATCCCGTAATCCTGGACGGACCGCCGGTGGCGAAAGCGCCTCGGGAAGACGGATCCGACGGTGAGGGACGAAAGCTAGGGTCACGAACCGG
>ASV1101
TACCGGCAGTCCAAGTGATGGCCGATTTTATTGGGCCTAAAGCGTCCGTAGCCTGCTGTGTAAGTCCATTGGGAAATCGGCCAGCTCAACTGGCCGGCGTCCGGTGGAAACTACACAGCTTGGGGCCGAGAGACTCGACGGGTACGTCCGGGGTAGGAGTGAAATCCTGTAATCCTGGACGGACCACCAATGGCGAAAGCACGTCGAGAGACCGGACCCGACGGTGAGGGACGAAAGCCAGGGTCTCGAACCGG
>ASV1102
TACCGGCAGCTCGAGTGATGGCCGATCTTATTGGGCCTAAAGCGTCCGTAGCCGGCCGCGCAAGTCCATCGGGAAATCCGCCAGCCTAACTGGCGGGCGTCCGGTGGAAACTGCACGGCTTGGGATCGGAAGACCCGACGGGTACGTCTTGGGTAGGAGTGAAATCCCGTAATCCTGGACGGACCACCGATAGCGAAAGCACGTCGGGAAGACGACTCCGACGGTGAGGGACGAAAGCCAGGGTCTCGAACCGG
>ASV1103
TACGGAGGGTGCAAGCGTTATCCGGATTTATTGGGTTTAAAGGGTCCGTAGGCGGGCTTGTAAGTCAGTGGTGAAATCCGGCAGCTCAACTGTCGAACTGCCATTGATACTGCAAGTCTTGAGTAAATTAGAAGTGGCTGGAATAAGTAGTGTAGCGGTGAAATGCATAGATATTACTTAGAACACCAATTGCGAAGGCAGGTCACTATGTTTTAACTGACGCTGATGGACGAAAGCGTGGGTAGCGAACAGG
>ASV1104
TACGGAGGGGGCTAGCGTTGTTCGGAATTACTGGGCGTAAAGCGCACGTAGGCGGATTATTAAGTCGGGGGTGAAATCCCGGGGCTCAACCCCGGAACTGCCTTCGATACTGGTAGTCTTGAGGTCGAGAGAGGTGAGTGGAATTCCGAGTGTAGAGGTGAAATTCGTAGATATTCGGAGGAACACCAGTGGCGAAGGCGGCTCACTGGCTCGATACTGACGCTGAGGTGCGAAAGCGTGGGGAGCAAACAGG
>ASV1105
TACGTAGGTGGCAAGCGTTATCCGGATTTATTGGGCGTAAAGCGAGCGCAGGCGGTCTTTTAAGTCTAATGTGAAAGCCTTCGGCTCAACCGAAGAAGTGCATTGGAAACTGGGAGACTTGAGTGCAGAAGAGGACAGTGGAACTCCATGTGTAGCGGTGAAATGCGTAGATATATGGAAGAACACCAGTGGCGAAGGCGGCTACCTGGTCTGCAACTGACGCTGAGGTACGAAAGTATGGGGAGCAAAACGG
>ASV1106
TACGTAGGGGGCAAGCGTTGTCCGGAATTATTGGGCGTAAAGGGCGCGCAGGCGGTCTTTTAAGTCTGATGTGAAAGCCCGCGGCTTAACCGCGGTCGGGCATTGGAAACTGGAAGACTTGAGTACAGAAGAGGAGAGTGGAATTCCACGTGTAGCGGTGAAATGCGTAGAGATGTGGAGGAACACCAGTGGCGAAGGCGACTCTCTGGTCTGTAACTGACGCTGAGGCGCGAAAGCGTGGATAGCGAACAGG
>ASV1107
TACAGAGGGTGCGAGCGTTGTCCGGAATCACTGGGCGTAAAGGGCGCGTAGGCGGTCCGGTAAGCGTGTGGTGAAAGCTCGGGGCTCAACCCCGCGTCGGCCATGCGAACTGCGGGACTGGAGCAGATCAGAGGCAGGCGGAATTCCGGGTGTAGCGGTGGAATGCGTAGAGATCCGGAAGAACACCGGTGGCGAAGGCGGCCTGCTGGGATCTTGCTGACGCTGAGGCGCGACAGCGTGGGGAGCAAACAGG
>ASV1108
TACGTAGGTGTCGAGCGTTATCCGGAATTACTGGGCGTAAAGGGCACGCAGGCGGCCCTTCAAGTCTGACGTGAAAGCTCCCGGCTTAACTGGGAGAGGTCGTTGGAAACTGAAGGGCTTGAGGTAGTGAGAGGGATGCGGAATTCCCGGTGTAGTGGTGGAATGCGTAGATATCGGGAAGAACACCAGTGGCGAAGGCGGCATCCTGGCACTGACCTGACGCTCATGTGCGAAAGCGTGGGTAGCGAACGGG
>ASV1109
TACGTAGGTGGCAAGCGTTATCCGGATTTATTGGGCGTAAAGCGAGCGCAGGCGGTCTTTTAAGTCTAATGTGAAAGCCCCCGGCTCAACCGGGGAGGGTCATTGGAAACTGGGAGACTTGAGTGCAGAAGAGGACAGTGGAACTCCATGTGTAGCGGTGAAATGCGTAGATATATGGAAGAACACCAGTGGCGAAGGCGGCTGTCTGGTCTGCAACTGACGCTGAGGCTCGAAAGCATGGGTAGCGAACAGG
>ASV1110
TACGAAGGGGGCTAGCGTTACTCGGAATTACTGGGCGTAAAGGGCGCGTAGGCGGCGCACCAAGTCAGGCGTGAAAGTCCTGGGCTCAACCTGGGAACTGCGCTTGATACTGGTGTGCTTGAGGATGGAAGAGGGTTGTGGAATTCCCAGTGTAGAGGTGAAATTCGTAGATATTGGGAAGAACACCGGTGGCGAAGGCGGCAACCTGGTCCATTACTGACGCTGAGGCGCGACAGCGTGGGGAGCAAACAGG
>ASV1111
TACGTAGGGGGCAAGCGTTGTCCGGAATTATTGGGCGTAAAGCGCGCGCAGGCGGTCATTTAAGTCTGGTGTTTAAGCCCGGGGCTCAACCCCGGATCGCACGGGAAACTGGATGACTTGAGTGCAGAAGAGGAGAGTGGAATTCCACGTGTAGCGGTGAAATGCGTAGAGATGTGGAGGAACACCAGTGGCGAAGGCGACTCTCTGGGCTGTAACTGACGCTGAGGCGCGAAAGCGTGGGGAGCAAACAGG
>ASV1112
TACCGGCAGCGCAAGTGATGGCCGATCTTATTGGGCCTAAAGCGTCCGTAGCTGGCCAGGCAAGTCCATCGGGAAATCCACCCGCTCAACGGGTGGACGGCCGGTGGAACCTGCCAGGCTTGGGACCGGAAGACCCAACGGGTACGTCCAGGGTAGGAGTGAAATCCCGTAATCCTGGACGGACCGCCGATGGCGAAAGCACGTTGGGAAGACGGATCCGACAGTGAGGGACGAAAGCTAGGGTCTCGAACCGG
>ASV1113
TACGGAGGGTCCAAGCGTTGTCCGGAATCACTGGGTGTAAAGGGTGTGTAGGCGGGCCTGCAAGTCAGAGGTGAAAGCCCCCGGCCTAACCGGGGAATTGCCTTTGAGACTGCAGGTCTTGAGTCCTGGAGGGGTCACTAGAATTCGTGGTGTAGCGGTGAAATGCGTAGATATCACGAGGAATACCAGAGGCGAAGGCGGGTGACTGGACAGGTACTGACGCTGAGGCACGAAAGCGTGGGGAGCAAACAGG
>ASV1114
TACGGAGGGGGCTAGCGTTGTTCGGAATTACTGGGCGTAAAGCGCACGTAGGCGGCTTTGTAAGTTAGGGGTGAAAGCCCGGGGCTCAACTCCGGAATTGCCCTTAAGACTGCATCGCTAGAACGTCGGAGAGGTGAGTGGAATTCCGAGTGTAGAGGTGAAATTCGTAGATATTCGGAAGAACACCAGTGGCGAAGGCGACTCACTGGACGACTGTTGACGCTGAGGTGCGAAAGCGTGGGGAGCAAACAGG
>ASV1115
TACCGGCAGCCCGAGTGATGGCCGATCTTATTGGGCCTAAAGCGTCCGTAGCTCGCCACGAAAGTCCGTCGGGAAATCCACCCGCTCAACGGGTGGGCGTCCGACGGAACCTGCGTGGCTTGGGACCGGAAGACTCAGCGGGTACGTCCTGGGTAGGAGTGAAATCCCGTAATCCTGGACGGACCACCGATGGCGAAAGCACGCTGAGAGGACGGATCCGACAGTGAGGGACGAAAGCTGGGGTCTCGAACCGG
>ASV1116
TAGCCGCACCCCAAGTGGTAGTCACTGTTATTGGGCTTAAAGTGTTCGTAGCCGGGCCTGAAAGTCCGCTGTGAAATCCAGGCGCTCAACGTTTGGACATGCAGCGGATACTTCAGGTCTAGGGACCGGACGGCGTCGAGGCTATTCCCGGGGTAGGGGTGAAATCCTAAAATCCCGGGAGGAGCACCTGTGGCGAAAGCGCTCGACGAGTACGGATCCGACGGTGAGGAACGAAAGCCAGGGGAGCAAAGCGG
>ASV1117
TACGTAGGGTGCGAGCGTTGTCCGGAATTATTGGGCGTAAAGAGCTCGTAGGCGGTGTGTCGCGTCGGCCGTGAAAACCTGGGGCTTAACTCTGGGCGTGCGGTCGATACGGGCATCACTAGAGTTCGGCAGGGGAGACTGGAATTCCTGGTGTAGCGGTGAAATGCGCAGATATCAGGAGGAACACCGGTGGCGAAGGCGGGTCTCTGGGCCGATACTGACGCTGAGGAGCGAAAGCATGGGTAGCGAACAGG
>ASV1118
TACCGGCAGCCCGAGTGATGGCCGCTATTATTGGGCCTAAAGCGTCCGTAGCCGGCCAGACAAGTCCGTTGGGAAATCGACGCGCTCAACGCGTCGGCGTCCGGCGGAAACTGTCTGGCTTGGGGCCGGAAGACCTGAGGGGTACGTCCGGGGTAGGAGTGAAATCCCGTAATCTTGGACGGACCGCCGGTGGCGAAAGCGCCTCAGGAAGACGGACCCGACGGTGAGGGACGAAAGCCAGGGTCTCGAACCGG
>ASV1119
TAGCAGAACCCCAAGTGGTAGTCGTTATTATTGGGCTTAAAGTGTTCGTAGCCTGCCATGTAAGTCCGCTGTGAAACCCACGCGCTCAACGTGTGGATGTGCAGCGGATACTGCATGGCTAGGGACCGGACGGCGTCGAGGCTATTCCAGGAGTAGGAGTGAAATCCAAAAATTCCTGGAGGAGCACCTGTGGCGAAAGCGCTCGACGAGTACGGATCCGACGGTGAGGAACGAAAGCCGGGGGAGCAAAGGGG
>ASV1120
TACATAGGGTGCAAGCGTTGTCCGGAATTATTGGGCGTAAAGAGCTCGTAGGTGGTTCGATACGTCGGATGTGAAAATCAGGGGCTCAACCCCTGACCTGCATTCGATACGGTCGAGCTAGAGTTTGGTAGGGGAGACTGGAATTCCTGGTGTAGCGGTGGAATGCGCAGATATCAGGAGGAACACCGATGGCGAAGGCAGGTCTCTGGGCCAATACTGACACTGAGGAGCGAAAGCGTGGGGAGCGAACAGG
>ASV1121
TACGTAGGTGGCAAGCGTTATCCGGAATTATTGGGCGTAAAGCGCGCGTAGGCGGCTCATTTAGTCTGATGTGAAAGCCCCCGGCTCAACCGGGGAGGGTCATTGGAAACTGATGGGCTTGAGTGCAGAAGAGGAGAGTGGAATTCCATGTGTAGCGGTGAAATGCGCAGAGATATGGAGGAACACCAGTGGCGAAGGCGGCTCTCTGGTCTGTAACTGACGCTGATGTGCGAAAGCGTGGGGATCAAACAGG
>ASV1122
TACGGAAGGTCCGGGCGTTATCCGGATTTATTGGGTTTAAAGGGAGCGTAGGCGGACTTTCAAGTCAGTGGTAAAATCGTGTGGCTCAACCATACCTCGCCATTGAAACTGGAAGTCTGGAGTGCACACAGGGGTGCCGGAATTCATGGTGTAGCGGTGAAATGCTTAGATATCATGAAGAACTCCGATCGCGAAGGCAAGTGCCCGGGGTGCGACTGACGCTGAGGCTCGAAGGTGCGGGTATCGAACAGG
>ASV1123
TACCGGCAGCCCAAGTGATGGCCGTTATTATTGGGCCTAAAGCGTCCGTAGCCGGCCGGTCAAGTCCGTCGGGAAATCCACTCGCTTAACGAGTGGGCGTCCGGCGGAAACTGATCGGCTTGGGACCGGAAGACCCGAGGGGTACGTCCGGGGTAGGAGTGAAATCCCGTAATCCTGGACGGACCGCCGGTGGCGAAAGCGCCTCAGGAAGACGGACCCGACGGTGAGGGACGAAAGCTAGGGTCTCGAACCGG
>ASV1124
TACGTAGGGTGCAAGCGTTGTCCGGAATTATTGGGCGTAAAGAGCTCGTAGGCGGTTTGTCGCGTCTGCTGTGAAAACCCGAGGCTCAACCTCGGGCTTGCAGTGGGTACGGGCAGACTAGAGTGCGGTAGGGGAGATTGGAATTCCTGGTGTAGCGGTGGAATGCGCAGATATCAGGAGGAACACCGATGGCGAAGGCAGATCTCTGGGCCGCTACTGACGCTGAGGAGCGAAAGCATGGGGAGCGAACAGG
>ASV1125
TACCGGCAGCACGAGTGATGGCCGATCTTATTGGGCCTAAAGCGTCCGTAGCTGGCCAGACAAGTCTGTTGGGAAATCCACGCGCCCAACGCGTGGGCGTCCAGCGGAAACTGTCTGGCTTGGGGCCGGAGGACTCGAGGGGTACGTCCGGGGTAGGAGTGAAATCCCGTAATCCTGGACGGACCACCGGTGGCGAAAGCGCCTCGAGAGGACGGACCCGACAGTGAGGGACGAAAGCCAGGGTCTCGAACCGG
>ASV1126
TACGTAGGGTGCAAGCGTTAATCGGAATTACTGGGCGTAAAGCGTGCGCAGGCGGTCGTGCAAGACAGATGTGAAATCCCCGGGCTTAACCTGGGAACTGCATTTGTGACTGCACGGCTGGAGTGCGGCAGAGGGGGATGGAATTCCGCGTGTAGCAGTGAAATGCGTAGATATGCGGAGGAACACCGATGGCGAAGGCAATCCCCTGGGCCTGCACTGACGCTCATGCACGAAAGCGTGGGGAGCAAACAGG
>ASV1127
TACCGGCAGCACGAGTGATGGCCGATCTTATTGGGCCTAAAGCGTCCGTAGCCGGCCGGACAAGTCCGTTGGGAAATCCACGCGCTCAACGCGTGGGCGTCCAGCGGAAACTGTCCGGCTTGGGGCCGGAGGACTCGAGGGGTACGTCCGGGGTAGGAGTGAAATCCCGTAATCCTGGACGGACCACCGGTGGCGAAAGCGCCTCGAGAAGACGGACCCGACGGTGAGGGACGAAAGCTAGGGTCTCGAACCGG
>ASV1128
TACGTAGGTGGCAAGCGTTGTCCGGAATTATTGGGCGTAAAGCGCGCGCAGGCGGTCCTTTAAGTCTGATGTGAAAGCCCACGGCTCAACCGTGGAAGGTCATTGGAAACTGGGGGACTTGAGTGCAGAAGAGGTTAGTGGAATTCCAAGTGTAGCGGTGAAATGCGTAGAGATTTGGAGGAACACCAGTGGCGAAGGCGACTAACTGGTCTGTAACTGACGCTGAGGCGCGAAAGCGTGGGGAGCAAACAGG
>ASV1129
TACGTAGGTGGCAAGCGTTGTCCGGATTTATTGGGCGTAAAGAGAATGTAGGCGGTTTATTAAGTTTGAAGTGAAAGCCCTCAGCTCAACTGAGGAATGGCTTTGGAAACTGGATGACTTGAGTGCAGTAGAGGAAAGTGGAATTCCATGTGTAGCGGTGAAATGCGTAGATATATGGAGGAACACCGGTGGCGAAGGCGGCTTTCTGGTCTGTAACTGACGCTGAGATTCGAAAGCATGGGTAGCAAACAGG
>ASV1130
TACGTATGTCGCAAGCGTTATCCGGATTTATTGGGCGTAAAGCGCGTCTAGGCGGAAAAATAAGTCTGATGTTAAAATGCGGGGCTCAACTCCGTATTGCGTTGGAAACTGTTTTTCTAGAGTACTGGAGAGGTGGGCGGAACTACAAGTGTAGAGGTGAAATTCGTAGATATTTGTAGGAATGCCGATGGAGAAGTCAGCTCACTGGACAGATACTGACGCTAAAGCGCGAAAGCGTGGGGAGCAAACAGG
>ASV1131
TACGGAGGGTGCAAGCGTTAATCGGAATTACTGGGCGTAAAGCGCGCGTAGGCGGCGCGATCAGCCGGTTGTGAAAGCCCCGGGCTCAACCTGGGAATGGCATCCGGAACTGTCGCGCTAGAGTGCAGGAGAGGAAGGTGGAATTCCCGGTGTAGCGGTGAAATGCGTAGATATCGGGAGGAATACCAGTGGCGAAGGCGGCCTTCTGGACTGACACTGACGCTGAGGTGCGAAAGCATGGGTAGCAAACAGG
>ASV1132
TACCGGCAGTCCGAGTGATGGCCGATCTTATTGGGCCTAAAGCGTCCGTAGCTGGCCGAGCAAGTCTATCGGGAAATCCACCCGCTTAACGGGTGGGCGTCCGGTGGAAACTGTTCGGCTTGGGACCGGAAGACTCGAAGGGTACGTCCGGGGTAGGAGTGAAATCCCGTAATCCTGGACGGACCACCGATGGCGAAAGCACTTCGAGAAGACGGATCCGACAGTGAGGGACGAAAGCTGGGGTCTCGAACCGG
>ASV1133
TAGCCGCACCCCAAGTGGTAGTCACTGTTATTGGGCTTAAAGTGTTCGTAGCCGGGCCTGAAAGTCCGCTGTGAAATCCAAGCGCTCAACGTTTGGACATGCAGCGGATACTTCAGGTCTAGGGACCGGACGGCGTCGAGGCTATTCCCGGGGTAGGGGTGAAATCCTAAAATCCCGGGAGGAGCACCTGTGGCGAAAGCGCTCGACGAGTACGGATCCGACGGTGAGGAACGAAAGCCAGGGGAGCAAAGCGG
>ASV1134
CACCGGAGCCCCAAGTGGCAATCAATATTATTGGGCCTAAAGCGTTCGTAGCAGGCCTCATGAATACTTCGTGAAATCGCCGTGCTTAACATGGCGAAGTGCGGAGTACACTGTGAGGCTAGAGACCGGGAGGCGTTGGAAGTATTCCGTGGGGAGCGGTAAAATGCTATAATCCACGGAGGACTACCGATGGCGAAAGCATCCAACGAGAACGGTTCTGACTGTGAGGGACGACAGCCAGGGGAGCAAACCGG
>ASV1135
TACGGAGGGGGCTAGCGTTGTTCGGAATTACTGGGCGTAAAGCGCACGTAGGCGGTTACTCAAGTCAGAGGTGAAAGCCCGGAGCTCAACTCCGGAATTGCCTTTGAAACTAGGTGACTTGAATCCAGGAGAGGTGAGTGGAATTCCGAGTGTAGAGGTGAAATTCGTAGATATTCGGAAGAACACCAGTGGCGAAGGCGGCTCACTGGACTGGTATTGACGCTGAGGTGCGAAAGCGTGGGGAGCAAACAGG
>ASV1136
TACGGAAGGTCCTGGCGTTATCCGGATTTATTGGGTTTAAAGGGAGCGTAGGCCGGAGATTAAGCGTGTTGTGAAATGTAGACGCTCAACGTCTGCACTGCAGCGCGAACTGGTTTCCTTGAGTACGTAGGAAGTTGGCGGAATTCGTGGTGTAGCGGTGAAATGCTTAGATATCACGAAGAACTCCGATTGCGAAGGCAGCTGACTGTATCGTAACTGACGCTGAAGCTCGAAAGTGTGGGTATCGAACAGG
>ASV1137
TACGTAGGGCGCGAGCGTTGTCCGGAATTATTGGGCGTAAAGAGCTCGTAGGCGGCTTGTCACGTCGGTTGTGAAAGCCCGGGGCTTAACCCCGGGTCTGCAGTCGATACGGGCAGGCTAGAGTTCGGTAGGGGAGATCGGAATTCCTGGTGTAGCGGTGAAATGCGCAGATATCAGGAGGAACACCGGTGGCGAAGGCGGATCTCTGGGCCGATACTGACGCTGAGGAGCGAAAGCGTGGGGAGCAAACAGG
>ASV1138
TACCGGCAGCACGAGTGATGGCCGCTCTTATTGGGCCTAAAGCGTCCGTAGCCAGCCGAGCAAGTCCGTCGGGAAATCTGCCCGCTTAACGGGCAGGCGTCCGGCGGAAACTGTTCGGCTTGGGGCCGAGAGACCCGAGGGGTACGTCCGGGGTAGGAGTGAAATCCCGTAATCCTGGACGGACCACCGGTGGCGAAAGCGCCTCGGGAAAACGGACCCGACGGTGAGGGACGAAAGCTAGGGTCTCGAACCGG
>ASV1139
TACGGAGGGGGCTAGCGTTGTTCGGAAATACTGGGCGTAAAGCGCACGTAGGCGGCGCAGCAAGTCAGGGGTGAAATCCCGGGGCTCAACCCCGGAACTGCCCTTGAAACTGCAGTGCTAGAATTCTGGAGAGGCGAGTGGAATTCCGAGTGTAGAGGTGAAATTCGTAGATATTCGGAAGAACACCAGTGGCGAAGGCGACTCGCTGGACAGACATTGACGCTGAGGTGCGAAAGCGTGGGGAGCAAACAGG
>ASV1140
TACGGAGGGGGTTAGCGTTGTTCGGAATGACTGGGCGTAAAGCGCGCGTAGGCGGATCGGTAAGTTGGGGGTGAAATCCCGGGGCTCAACCTCGGAATGGCCTTCAAGACTCCCGGTCTTGAGTTCGAGAGAGGTGGGTGGAATTCCGAGTGTAGAGGTGAAATTCGTAGATATTCGGAGGAACACCGGTGGCGAAGGCGGCCCACTGGCTCGACACTGACGCTGAGGTGCGAAAGCGTGGGGAGCAAACAGG
>ASV1141
TACGGAGGGGGTTAGCGTTGTTCGGAATTACTGGGCGTAAAGCGCGCGTAGGCGGACCAGAAAGTTGGGGGTGAAATCCCGGGGCTCAACCCCGGAACTGCCTCCAAAACTCCTGGTCTTGAGTTCGAGAGAGGTGAGTGGAATTCCGAGTGTAGAGGTGAAATTCGTAGATATTCGGAGGAACACCAGTGGCGAAGGCGGCTCACTGGCTCGATACTGACGCTGAGGTGCGAAAGTGTGGGGAGCAAACAGG
>ASV1142
TACCGGCAGCTCGAGTGATGTCCACTATTATTGGGCCTAAAGCGTCCGTAGCTGGCCAGCCAAGTTCGTCGGGAAATCCACCTGCCCAACAGGTGGGCGTCCGGCGAAAACTGTCTGGCTTGGAACCGGAAGGCTCAGAGGGTACGTCCGGGGTAGGAGTGAAATCCCGTAATCCCGGACGGACCACCGATGGCGAAAGCACTCTGAGAAGACGGATTCGACAGTGAGGGACGAAAGCTAGGGTCTCGAACCGG
>ASV1143
CACCGGCAGTTCAAGTGATGGCCGATATTATTGGGCCTAAAGCGTCCGTAGCCGGTCACGGAAGTCCGTTGGGAAATCTGCTCGCTCAACGAGCAGGCGTCCGGCGGAAACTCCGTGACTTGGGACCGAGAGAACCGAAGGGTACGTCTGGGGTAGGAGTGAAATCCCGTAATCCTGGACGGACCACCGATGGCGAAAGCACTTCGGTAGATCGGATCCGACGGTGAGGGACGAAAGCTAGGGTCACGAACCGG
>ASV1144
AACGTAGGACACAAGCGTTATCCGGATTTACTGGGCGTAAAGCGTAGGAAGGCGGACATGCAAGTTGGCTATGAAAGCTCCCGGCTCAACCGGGAGAGGCTAGTCAAAACTGTGTGACTGGAGGGCAGTAGAAGCACGTGGAATTCCGGGTGGAGTGGTGAAATGCGTAGAGATCCGGAGGAACACCAGAGGCGAAAGCGACGTGCTGGGCTGCGCCTGACGCTGAACTACGAAAGCCAGGGTAGCGAACGGG
>ASV1145
TACGTAGGTGGCAAGCGTTGTCCGGAATTATTGGGCGTAAAGCGCGCGCAGGCGGCTTCTTAAGTCTGATGTGAAATCTCGGGGCTCAACCCCGAGCGGCCATTGGAAACTGGGAAGCTTGAGTGCAGAAGAGGAGAGTGGAATTCCACGTGTAGCGGTGAAATGCGTAGATATGTGGAGGAACACCAGTGGCGAAGGCGACTCTCTGGTCTGTAACTGACGCTGAGGCGCGAAAGCGTGGGGAGCAAACAGG
>ASV1146
TACGGAGGGTGCAAGCGTTGTCCGGATTTATTGGGTTTAAAGGGTGCGTAGGTGGTCGTCTAAGTCTGGTTTTAAAGTTGGCTGCTTAACAGTCAAAGGTGGCTGGAAACTGGACGACTTGAATGGGATGGCGGTAGCCGGAATGGGTCATGTAGCGGTGAAATGCATAGATATGACCCGGAACACCGATTGCGAAGGCAGGCTACTACGTCTCGATTGACACTGAGGCACGAGAGCATGGGTAGCGAACAGG
>ASV1147
TACGTAGGTGGCGAGCGTTGTCCGGAATTATTGGGCGTAAAGGGAGCGCAGGTGGGCTGTCAAGTCTGTCTTAAAAGTGCGGGGCTTAACCCCGTGATGGGATAGAAACTGGCAGTCTTGAGTGCAGGAGAGGAAAGCGGAATTCCTAGTGTAGCGGTGAAATGCGTAGATATTAGGAGGAACACCAGTGGCGAAGGCGGCTTTCTGGACTGTAACTGACACTGAGGCTCGAAAGCCAGGGGAGCGAACGGG
>ASV1148
TACGAAGGGGGCTAGCGTTGTTCGGAATTACTGGGCGTAAAGGGCGCGTAGGCGGTTTTTCAAGTCAGGCGTGAAAGCCCCGGGCTTAACCTGGGAACTGCGCTTGAGACTGTGAGACTAGAGTACCGGAGAGGTAGGTGGAATTCCCAGTGTAGAGGTGAAATTCGTAGATATTGGGAAGAACACCAGTGGCGAAGGCGGCCTACTGGACGGTAACTGACGCTGAGGCGCGAAAGCGTGGGGAGCAAACAGG
>ASV1149
TAGCAGAACCCCAAGTGGTAGTCATTATTATTGGGTTTAAAGTGTTCGTAGCCGGATCTGCAAGTCCGCTGTGAAATCCACATGCTTAACATGTGGGCGTGCAGCGGATACTGCAGGTCTAGGAACCGGACGGCGTCGAGGCTATTCCAAGGGTAGGGGTGAAATCCTAAAATCCTTGGAGGAGCACCTGTGGCGAAAGCGCTCGACGAGTACGGATTCGACGGTGAGGAACGAAAGCTAGGGGAGCAAAGCGG
>ASV1150
TACCGGCAGCTCGAGTGATGACCGCTATTATTGGGCCTAAAGCGTCCGTAGCCGGCCGAACAAGTCCGTCGGGAAATCCATCGGCTTAACCGATGGGCGTCCGGCGGAAACTGTTCGGCTTGGGGCCGGAAGATCCGAGGGGTACGTCCGGGGTAGGAGTGAAATCCCGTAATCCTGGACGGACCGCCGGTGGCGAAAGCGCCTCGGAAGGACGGACCCGACGGTGAGGGACGAAAGCTAGGGTCACGAACCGG
>ASV1151
TACGGAGGGTGCAAGCGTTAATCGGAATTACTGGGCGTAAAGCGCACGCAGGCGGTTGGATAAGTCAGATGTGAAAGCCCCGGGCTCAACCTGGGAACTGCATTTGAAACTGTCCGGCTAGAGTCTTGTAGAGGGGGGTAGAATTCCAGGTGTAGCGGTGAAATGCGTAGAGATCTGGAGGAATACCGGTGGCGAAGGCGGCCCCCTGGACAAAGACTGACGCTCAGGTGCGAAAGCGTGGGGAGCAAACAGG
>ASV1152
TACGTAGGGGTCGAGCGTTGTCCGGAGTTACTGGGCGTAAAGCGCGTGCAGGTGGCTCATTACGCCCGGCGTGAAAGCCCCCGGCTCAACCGGGGAGGGTCGTCGGGGACGGGTGAGCTTGAGGGTCGCAGGGGCTGGTAGAATTCCCGGTGTAGTGGTGAAATGCGTAGAGATCGGGAGGAATACCCGTGGCGAAGGCGGCCAGCTGGGCGACACCTGACACTGAGACGCGAAGGCGTGGGGAGCGAACGGG
>ASV1153
TACGGAGGGTGCAAGCGTTAATCGGAATTACTGGGCGTAAAGCGTGCGCAGGCGGCCTGCTAAGTCGGATGTGAAAGCCCCGGGCTTAACCTGGGAATGGCATTCGATACTGGCAGGCTAGAGTCTGGTAGAGGTAAGCGGAATTCCGGGTGTAGCGGTGAAATGCGTAGATATCCGGAGGAACATCAGTGGCGAAGGCGGCTTACTGGACCAAGACTGACGCTCAGGCACGAAAGCGTGGGTAGCAAACAGG
>ASV1154
TACGTAGGGCGCAAGCGTTGTCCGGAATTATTGGGCGTAAAGAGCTCGTAGGCGGTTTGTCGCGTCTGCTGTGAAAACCCGAGGCTCAACCTCGGGCCTGCAGTGGGTACGGGCAGACTAGAGTGCGGTAGGGGAGACTGGAATTCCTGGTGTAGCGGTGGAATGCGCAGATATCAGGAGGAACACCGATGGCGAAGGCAGGTCTCTGGGCCGCAACTGACGCTGAGGAGCGAAAGCATGGGGAGCGAACAGG
>ASV1155
TACGAAGGGGGCTAGCGTTGTTCGGAATCACTGGGCGTAAAGGGCGCGTAGGCGGCTTTGTAAGTCGGGGGTGAAAGCCTGTGGCTCAACCACAGAATTGCCTTCGATACTGCATGGCTTGAGACCGGAAGAGGTAAGTGGAACTGCGAGTGTAGAGGTGAAATTCGTAGATATTCGCAAGAACACCAGTGGCGAAGGCGGCTTACTGGTCCGGTTCTGACGCTGAGGCGCGAAAGCGTGGGGAGCAAACAGG
>ASV1156
TACGAAGGGGGCTAGCGTTGCTCGGAATTACTGGGCGTAAAGGGAGCGTAGGCGGACTGTTTAGTCAGAGGTGAAAGCCCAGGGCTCAACCTTGGAATTGCCTTTGATACTGGCAGTCTTGAGTACGGAAGAGGTATGTGGAACTCCGAGTGTAGAGGTGAAATTCGTAGATATTCGGAAGAACACCAGTGGCGAAGGCGACATACTGGTCCGTTACTGACGCTGAGGCTCGAAAGCGTGGGGAGCAAACAGG
>ASV1157
TACGTAGGGGGCAAGCGTTATCCGGATTTACTGGGTGTAAAGGGAGCGTAGACGGCGATGCAAGTCTGAAGTGAAAGCCCGGGGCTCAACCCCGGGACTGCTTTGGAAACTGTGTTGCTAGAGTGCAGGAGAGGTAAGTGGAATTCCTAGTGTAGCGGTGAAATGCGTAGATATTAGGAGGAACACCAGTGGCGAAGGCGGCTTACTGGACTGTAACTGACGTTGAGGCTCGAAAGCGTGGGGAGCGAACAGG
>ASV1158
TACGTAGGGTGCGAGCGTTGTCCGGAATTATTGGGCGTAAAGAGCTCGTAGGCGGTGTGTCGCGTCGGCCGTGAAAACCTGGGGCTTAACTCTGGGCGTGCGGTCGATACGGGCATCACTGGAGTTCGGCAGGGGAGACTGGAATTCCTGGTGTAGCGGTGAAATGCGCAGATATCAGGAGGAACACCGGTGGCGAAGGCGGGTCTCTGGGCCGATACTGACGCTGAGGAGCGAAAGCATGGGTAGCGAACAGG
>ASV1159
TACGTAGGGTGCAAGCGTTAATCGGAATTACTGGGCGTAAAGCGTGCGCAGGCGGTTAGACAAGCCAGATGTGAAAGCCCCGAGCTCAACTTGGGAACTGCGTTTGGAACTGTTTGACTAGAGTGCGTCAGAGGGGGGTGGAATTCCGCGTGTAGCAGTGAAATGCGTAGAGATGCGGAGGAACACCGATGGCGAAGGCAGCCCCCTGGGATGACACTGACGCTCATGCACGAAAGCGTGGGGAGCAAACAGG
>ASV1160
TACGTAGGTGGCAAGCGTTATCCGGAATTATTGGGCGTAAAGCGCGCGTAGGCGGTCTCTTAAGTCTGATGTGAAAGCCTTCGGCTCAACCGAAGAAGTGCATCGGAAACTGGGAAACTTGAGTGCAGAAGAGGAAAGTGGAACTCCATGTGTAGCGGTGGAATGCGTAGATATATGGAAGAACACCAGTGGCGAAGGCGGCTTTCTGGTCTGTAACTGACGCTGAGATTCGAAAGCATGGGTAGCAAACAGG
>ASV1161
TACGTAGGTCCCAAGCGTTGTCCGGATTTATTGGGCGTAAAGCGAGCGCAGGCGGTTGTTTAAGTCTGAAGTTAAAGGCTGTGGCTCAACCATAGTTTGCTTTGGAAACTGGATAACTTGAGTGCAGAAGGGGAGAGTGGAATTCCATGTGTAGCGGTGAAATGCGTAGATATATGGAGGAACACCGGTGGCGAAAGCGGCTCTCTGGCCTGTAACTGACACTGAGGCTCGAAAGCGTGGGGAGCAAACAGG
>ASV1162
TACGTAGGTGGCAAGCGTTGTCCGGATTTATTGGGCGTAAAGCGAGCGCAGGCGGTTTCTTAAGTCTGATGTGAAAGCCTTCGGCTCAACTGAGGAATGGCTTTGGAAACTGGATGACTTGAGTGCAGTAGAGGAAAGTGGAACTCCATGTGTAGCGGTGAAATGCGTAGATATATGGAAGAACACCAGTGGCGAAGGCGGCTGTCTGGTCTGTAACTGACGCTGAGGCTCGAAAGCATGGGTAGCAAACAGG
>ASV1163
TACGTAGGTCCCAAGCGTTGTCCGGATTTATTGGGCGTAAAGAGAATGTAGGCGGTCTATTAAGTTTGAAGTGAAAGCCTTCGGCTCAACCGAAGAAGTGCATCGGAAACTGGGAAACTTGAGTGCAGAAGAGGACAGTGGAACTCCATGTGTAGCGGTGAAATGCGTAGATATATGGAAGAACACCAGTGGCGAAGGCGGCTTTCTGGTCTGTAACTGACGCTGAGATTCGAAAGCATGGGTAGCAAACAGG
>ASV1164
TACAGAGGGTGCAAGCGTTAATCGGAATTACTGGGCGTAAAGCGAGCGTAGGTGGCTTGATAAGTCAGATGTGAAATCCCCGGGCTTAACCTGGGAACTGCATCTGATACTGTTAGGCTAGAATAGGTGAGAGGAAGGTAGAATTCCAGGTGTAGCGGTGAAATGCGTAGAGATCTGGAGGAATACCGATGGCGAAGGCAGCCTTCTGGCATCATATTGACACTGAGGTTCGAAAGCGTGGGTAGCAAACAGG
>ASV1165
TACGTAGGGGGCAAGCGTTATCCGGATTTACTGGGTGTAAAGGGAGCGTAGACGGAAGAGCAAGTCTGATGTGAAAGGCTGGGGCTTAACCCCAGGACTGCATTGGAAACTGTTTTTCTAGAGTGCCGGAGAGGTAAGCGGAATTCCTAGTGTAGCGGTGAAATGCGTAGATATTAGGAGGAACACCAGTGGCGAAGGCGGCTTACTGGACGGTAACTGACGTTGAGGCTCGAAAGCGTGGGGAGCAAACAGG
>ASV1166
TACGTAGGTGGCAAGCGTTGTCCGGATTTATTGGGCGTAAAGCGAGCGCAGGTGGTTTCTTAAGTCTGATGTAAAAGGCAGTGGCTCAACCATTGTGTGCATTGGAAACTGGGAGACTTGAGTGCAGGAGAGGAGAGTGGAATTCCATGTGTAGCGGTGAAATGCGCAGAGATATGGAGGAACACCAGTGGCGAAGGCGGCTCTCTGGTCTGTAACTGACGCTGAGATTCGAAAGCATGGGTAGCAAACAGG
>ASV1167
TACAAAAGGTGCAAGCATTAAACATGTGATTTGGTGTAAAGCGTTTGTTTTTTAACAAAATAGGCGGCATTTTTCCGTGCTCTACAAAAGTTTAAATTTATAATTTAAAAATGTAGTTTATATGATAATGCTAGAGTGGAACAGGGGGCAACAGAAAATCACTTCAGTTGGAGTAAAATTTTGTGGTGATAGAATGCCAGCGGCGAAAGCGGTTGCCTGGGTTTTTACTGACGCTTAAGAACGAAAGCATGGGGAGCAAATGGG
>ASV1168
TACCGGCAGTTCGAGTGATGGCCGCTCTTATTGGGCCTAAAGCGTTCGTAGCTGGCCACGCAAGTCCGTCGGGAAATCTACTCGCTCAACGAGTAGACGTCCGGCGGAAACTGTGTGGCTTGGGACCGGGAGACCCGAAGAGTACGTCCGGGGTAGGAGTGAAATCCCGTAATCCTGGACGGACTACCGATGGCGAAAGCACTTCGGGAGCACGGATCCGACAGTGAGGAACGAAAGCTGGGGTCTCGAACCGG
>ASV1169
TACGGAGGGTGCAAGCATTAATCGGATTTATTGGGCGTAAAGGGCGCGTAGGCGGCAATGTAAGTCAGATGTGAAATCCCGGGGCTCACCCCCGGAACAGCATTTGAAACTACATTCCTTGAGGGTAGGCGGAGAAAATGGAATTCCACAAGTAGCGGTGAAATGCGTAGATATGTGGAAGAACACCAGTGGCGAAGGCGATTTTCTAGCTTACTCCTGACGCTGAGGCGCGAAAGCAAGGGGATCAAACAGG
>ASV1170
TACCGGCAGCACGAGTGATGGCCGATCTTATTGGGCCTAAAGCGTCCGTAGCCGGCCGGACAAGTCCGTTGGGAAATCGACGCGCTCAACGCGTCGGCGTCCAGCGGAAACTGTCCGGCTTGGGGCCAGAAGATCTGAGGGGTACGTCCGGGGTAGGAGTGAAATCCCGTAATCCTGGACGGACCACCGGTGGCGAAAGCGCCTCAGAAAGATGGACCCGACGGTGAGGGACGAAAGCTAGGGTCTCGAACCGG
>ASV1171
GGAAGGGGGGGGCAAGTGTTCTTCGGAATGACTAGTTGTAAAGGGCACGTAGGCAGTGAATCGGGTTGAAAGTGAAAGTCGCCAAAAAGTGGTGGAATGCTCTCGAAACCAATTCACTTGAGTGAGACAGAGGAGAGTGGAATTTCGTGTGTAGGGGGCACGTAGGCGGTGAATCGGGTTGAAAGTGAAAGTCGCCAAAAAGTGGCGGAATGCTCTCGAAACCAATTCACTTGAGTGAGACAGAGGAGAGTGGAATTTCGTGTGTAGGGGTGAAATCCGTAGATCTATGAAGGAACGCCAAAAGCGAAGACAGCTCTCTGAGTCCCTACCGACGCTGGGGTGCGAAAGCATGGGGAGCAAACACG
>ASV1172
TACGGAGGGTGCGAGCGTTAATCGGAATTACTGGGCGTAAAGCGCATGCAGGTGGTTTGTTAAGTCAGATGTGAAAGCCCCGGGCTCAACCTGGGAATTGCATTTGAAACTGGCAAACTAGAGTACTGTAGAGGGGGGTAGAATTTCAGGTGTAGCGGTGAAATGCGTAGAGATCTGAAGGAATACCGGTGGCGAAGGCGGCCCCCTGGACAGATACTGACACTCAGATGCGAAAGCGTGGGGAGCAAACAGG
>ASV1173
TACGGAGGGTGCGAGCGTTAATCGGAATAACTGGGCGTAAAGGGCACGCAGGCGGTGACTTAAGTGAGGTGTGAAAGCCCCGGGCTTAACCTGGGAATTGCATTTCATACTGGGTCGCTAGAGTACTTTAGGGAGGGGTAGAATTCCACGTGTAGCGGTGAAATGCGTAGAGATGTGGAGGAATACCGAAGGCGAAGGCAGCCCCTTGGGAATGTACTGACGCTCATGTGCGAAAGCGTGGGGAGCAAACAGG
>ASV1174
TACGAAGGGGGCTAGCGTTGCTCGGAATCACTGGGCGTAAAGGGCGCGTAGGCGGCCCCGTTTGTCGGGCGTGAAATCCCCGGGCTCAACCCGGGGGCTGCGCCCGATACGGCGGGGCTGGAGGCGAGGAGAGGGCCGCGGAATTCCCAGTGTAGAGGTGAAATTCGTAGATATTGGGAAGAACACCGGTGGCGAAGGCGGCGGCCTGGCCTCGATCTGACGCTGAGGCGCGACAGCGTGGGGAGCAAACAGG
>ASV1175
TACGTAGGTGACAAGCGTTGTCCGGATTTATTGGGCGTAAAGCGAGCGCAGGCGGTCTTTTAAGTCTGATGTGAAAGCCCACGGCTCAACCGTGGAGGGGCATTGGAAACTGGAAGACTTGAATACAGAAGAGGAAAGTGGAATTCCATGTGTAGCGGTGAAATGCGTAGATATATGGAGGAACACCAGTGGCGAAGGCGACTTTCTGGTCTGTAATTGACGCTGAGGTTCGAAAGCGTGGGGAGCGAACAGG
>ASV1176
TACCGGCAGTTCGAGTGATGGCCGATTTTATTGGGCCTAAAGCGTTCGTAGCTGGCCAGTCAAGTCTGTCGGGAAACCTGCTCGCTCAACGAGCAGCCGTCCGGCGGAAACTGATTGGCTTGGGACCGGAAGACCTGAAGAGTACGTCCGGGGTAGGAGTGAAATCCTGTAATCCTGGACGGACTACCGATGGCGAAAGCACTTCAGGAGCACGGATCCGACAGTGAGGAACGAAAGCTGGGGTCTCGAACCGG
>ASV1177
GACAGAGGGTGCAAACGTTGTTCGGAATCACTGGGCGTAAAGCGCGTGTAGGCGGCTATGTAAGTCGGACGTGAAATCCCACGGCTCAACCGTGGAAGAGCGCTCGAAACTGTGTAGCTTGAGTCCTGGAGAGGAAGACGGAATACTTGGTGTAGAGGTGAAATTCGTAGATATCAGGTAGAACACCAGTGGCGAAGGCGGTCTTCTGGACAGTGACTGACGCTGAGACGCGAAAGCGTGGGGAGCAAACAGG
>ASV1178
TACGAAGGGGGCTAGCGTTGTTCGGAATTACTGGGCGTAAAGCGCACGTAGGCGGATATTTAAGTCAGGGGTGAAATCCCGCAGCTCAACTGCGGAACTGCCTTTGATACTGGGTATCTTGAGTATGGAAGAGGTTAGTGGAATTGCGAGTGTAGAGGTGAAATTCGTAGATATTCGCAGGAACACCAGTGGCGAAGGCGGCTAACTGGTCCATAACTGACGCTGAGGTGCGAAAGCGTGGGGAGCAAACAGG
>ASV1179
TACGGAGGATCCAAGCGTTATCCGGAATCATTGGGTTTAAAGGGTCCGTAGGCGGTTTTATAAGTCAGTGGTGAAATCTGGTCGCTCAACGATCAAACGGCCATTGATACTGTAGAACTTGAATTACTTGGAAGTAACTAGAATATGTAGTGTAGCGGTGAAATGCTTAGAGATTACATGGAATACCAATTGCGAAGGCAGGTTACTACGAGTATATTGACGCTGATGGACGAAAGCGTGGGGAGCGAACAGG
>ASV1180
TACGTAGGGGGCAAGCGTTATCCGGAATTACTGGGTGTAAAGGGTGAGTAGGCGGCATGGTAAGTTAGATGTGAAAGCCCGAGGCTTAACCTCGGGATTGCATTTAAAACTATCAAGCTAGAGTACAGGAGAGGAAAGCGGAATTCCTAGTGTAGCGGTGAAATGCGTAGATATTAGGAAGAACACCAGTGGCGAAGGCGGCTTTCTGGACTGAAACTGACGCTGAGGCACGAAAGCGTGGGGAGCGAACAGG
>ASV1181
TACAGAGGGTGCGAGCGTTAATCGGAATTACTGGGCGTAAAGCGAGTGTAGGTGGCTTATTAAGTCACATGTGAAATCCCTGGGCTTAACCTAGGAACTGCATGTGATACTGGTGAGCTAGAGTATGTGAGAGGAAAGTAGAATTCCAGGTGTAGCGGTGAAATGCGTAGAGATCTGGAGGAATACCGATGGCGAAGGCAGCTTTCTGGCATAATACTGACACTGAGACTCGAAAGCGTGGGTAGCAAACAGG
>ASV1182
TACCGGCAGCACGAGTGATGGCCGATATTATTGGGCCTAAAGCGTCCGTAGCCGGCCGTGCAAGTCCGTTGGGAAATCGACGCGCTCAACGCGTCGGCGTCCAGCGGAAACTGTTCGGCTTGGGGCCGGAAGACCTGGGGGGTACGTCCGGGGTAGGAGTGAAATCCTGTAATCCTGGACGGACCACCAATGGCGAAAGCACCTCAGGAGAACGGACCCGACGGTGAGGGACGAAAGCTAAGGTCTCGAACCGG
>ASV1183
TACGAAGGGGGCTAGCGTTGTTCGGATTTACTGGGCGTAAAGCGCACGTAGGCGGGCTAATAAGTCAGGGGTGAAATCCCGGGGCTCAACCCCGGAACTGCCTTTGATACTGTTAGTCTTGAGTATGGTAGAGGTGAGTGGAATTCCGAGTGTAGAGGTGAAATTCGTAGATATTCGGAGGAACACCAGTGGCGAAGGCGGCTCACTGGACCATTACTGACGCTGAGGTGCGAAAGCGTGGGGAGCAAACAGG
>ASV1184
TACCGGCAGCCCGAGTGATGGCCGCTATTATTGGGCCTAAAGCGTCCGTAGCCGGCCGGGCAAGTCCGTTGGGAAATCCACCCGCTTAACGGGTGGGCGTCCGGCGGAAACTGTTCGGCTTGGGACCGGAAGACCCGAGGGGTACGTCCAGGGTAGGAGTGAAATCCCGTAATCCTGGACGGACCGCCGGTGGCGAAAGCGCCTCGGGAAGACGGATCCGACGGTGAGGGACGAAAGCTAGGGTCTCGAACCGG
>ASV1185
TACCGGCAGCTCGAGTGATGGCCGATCTTATTGGGCCTAAAGCGTCCGTAGCCGGCCACGCAAGTCCATCGGGAAATCCGCCAGCCCAACTGGCGGGCGTCCGGTGGAACCTGCGTGGCTTGGGACCGGAAGACCCGACGGGTACGTCCTGGGTAGGAGTGAAATCCCGTAATCCTGGACGGACCACCGATGGCGAAAGCACGTCGGGAAGACGGATCCGACGGTGAGGGACGAAAGCCAGGGTCTCGAACCGG
>ASV1186
TACGGAGGGGGCTAGCGTTGTTCGGAATTACTGGGCGTAAAGCGCACGTAGGCGGCTTTGTAAGTTAGAGGTGAAAGCCCGGGGCTCAACTCCGGAACTGCCTTTAAGACTGCATCGCTTGAATCATGGAGAGGTGAGTGGAATTCCGAGTGTAGAGGTGAAATTCGTAGATATTCGGAAGAACACCAGTGGCGAAGGCGACTCACTGGACATGTATTGACGCTGAGGTGCGAAAGCGTGGGGAGCAAACAGG
>ASV1187
TACGTAGGGTGCGAGCGTTGTCCGGAATTATTGGGCGTAAAGAGCTTGTAGGCGGTTGGTCACGTCGAAAGTGAAAACTCAGGGCTTAACTCTGAGCCTGCTTTCGATACGGGTCGACTAGAGGAAGTTAGGGGAGAACGGAATTCCTGGTGGAGCGGTGGAATGCGCAGATATCAGGAGGAACACCGGTGGCGAAGGCGGTTCTCTGGGACTTTCCTGACGCTGAGAAGCGAAAGCGTGGGGAGCAAACAGG
>ASV1188
TAGCAGGACCCCAAGTGGTAGCCGATGTTATTGGGCTTAAAGTGTTCGTAGCCTGCCGTGTAAGTCCGCTGTGAAATCCACGCGCTCAACGTGTGGGCGTGCAGCGGATACTGCATGGCTAGGGACCGGACGGCGTCGAGGCTATTCCCTGGGTAGGAGTGAAATCCTAAAATCCAGGGAGGAGCACCTGTGGCGAAAGCGCTCGGCGAGTACGGATCCGACGGTGAGGAACGAAAGCCAGGGGAGCAAAGCGG
>ASV1189
TACGTAGGGTGCGAGCGTTGTCCGGAATTATTGGGCGTAAAGAGCTTGTAGGCGGTTTGTCGCGTCTGCCGTGAAAGTCCAGCGCTTAACGCTGGTCGTGCGGTGGGTACGGGCAGGCTAGAGTGTGGTAGGGGAGACTGGAATTCCTGGTGTAGCGGTGAAATGCGCAGATATCAGGAGGAACACCGATGGCGAAGGCAGGTCTCTGGGCCATAACTGACGCTGAGAAGCGAAAGCATGGGGAGCGAACAGG
>ASV1190
TACGTAGGTGACAAGCGTTGTCCGGATTTATTGGGCGTAAAGCGAGCGCAGGCGGTCTTTTAAGTCTGATGTGAAAGCCCACGGCTCAACCGTGGAGGGTCATTGGAAACTGGAAGACTTGAATACAGAAGAGGAAAGCGGAATTCCATGTGTAGCGGTGAAATGCGTAGATATATGGAGGAACACCAGTGGCGAAGGCGGCTTTCTGGTCTGTAATTGACGCTGAGGTTCGAAAGCGTGGGGAGCGAACAGG
>ASV1191
TACGGAGGGGGCTAGCGTTGTTCGGAATTACTGGGCGTAAAGCGCGCGTAGGCGGCTTTGTAAGTTAGAGGTGAAAGCCCGGGGCTCAACTCCGGAACTGCCTTTAAGACTGCATCGCTAGAACGTCGGAGAGGTGAGTGGAATTCCGAGTGTAGAGGTGAAATTCGTAGATATTCGGAAGAACACCAGTGGCGAAGGCGACTCACTGGACGACTGTTGACGCTGAGGTGCGAAAGCGTGGGGAGCAAACAGG
>ASV1192
TACGGAGGGGGCTAGCGTTGTTCGGAATTACTGGGCGTAAAGCGCACGTAGGCGGATTGGAAAGTCAGAGGTGAAATCCCAGGGCTCAACCCTGGAACTGCCTTTGAAACTCCCAGTCTTGAGGTCGAGAGAGGTGAGTGGAATTCCGAGTGTAGAGGTGAAATTCGTAGATATTCGGAGGAACACCAGTGGCGAAGGCGGCTCACTGGCTCGATACTGACGCTGAGGTGCGAAAGCGTGGGGAGCAAACAGG
>ASV1193
TACGTAGGGTGCGAGCGTTGTCCGGAATTACTGGGCGTAAAGAGCTCGTAGGTGGTTTGTCGCGTCGTCTGTGAAATCCCGGGGCTTAACTTCGGGCGTGCAGGCGATACGGGCATAACTTGAGTGCTGTAGGGGAGACTGGAATTCCTGGTGTAGCGGTGAAATGCGCAGATATCAGGAGGAACACCAATGGCGAAGGCAGGTCTCTGGGCAGTAACTGACGCTGAGGAGCGAAAGCATGGGTAGCGAACAGG
>ASV1194
CACCGGCAGCCCGAGTGATGGCCGATATTATTGGGCCTAAAGCGTCCGTAGCTGGCCGCACAAGTCCGTCGGGAAATCCACTCGCTTAACGAGTGGGCGTCCGGCGGAAACTGTGCGGCTTGGGACCGGAAGATCCGAGGGGTACGTCCGGGGTAGGAGTGAAATCCTGTAATCCTGGACGGACCACCGATGGCGAAAGCACCTCGGAAGGACGGATCCGACAGTGAGGGACGAAAGCTAGGGTCTCGAACCGG
>ASV1195
TACGGAGGGAGCTAGCGTTGTTCGGAATTACTGGGCGTAAAGCGCACGTAGGCGGCTTTGTAAGTTAGAGGTGAAAGCCTGGAGCTCAACTCCAGAATTGCCTTTGATACTGCATGGCTTGAATCCAGGAGAGGTGAGTGGAATTCCGAGTGTAGAGGTGAAATTCGTAGATATTCGGAAGAACACCAGTGGCGAAGGCGGCTCACTGGACTGGTATTGACGCTGAGGTGCGAAAGCGTGGGGAGCAAACAGG
>ASV1196
TACCGGCAGCTCGAGTGATGACCGCTATTATTGGGCCTAAAGCGTCCGTAGCCGGCCGTACAAGTCCGTCGGGAAATCCATCGGCTTAACCGATGGGCGTCCGGCGGAAACTGTATGGCTTGGGGCCGGAAGATCCGAGGGGTACGTCCGGGGTAGGAGTGAAATCCCGTAATCCTGGACGGACCGCCGGTGGCGAAAGCGCCTCGGAAAGACGGACCCGACGGTGAGGGACGAAAGCTAGGGTCACGAACCGG
>ASV1197
TACGAAGGGGGCTAGCGTTGCTCGGAATTACTGGGCGTAAAGGGAGCGTAGGCGGACATTTAAGTCAGGGGTGAAATCCCGGGGCTCAACCTCGGAATTGCCTTTGATACTGGGTGTCTTGAGTGTGAGAGAGGTATGTGGAACTCCGAGTGTAGAGGTGAAATTCGTAGATATTCGGAAGAACACCAGTGGCGAAGGCGACATACTGGCTCATTACTGACGCTGAGGCTCGAAAGCGTGGGGAGCAAACAGG
>ASV1198
TACGGAGGGAGCTAGCGTTGTTCGGAATTACTGGGCGTAAAGCGCACGTAGGCGGCTTTTCAAGTCAGGGGTGAAATCCCGGGGCTCAACCCCGGAACTGCCTCTGAAACTGGAAAGCTAGAATCTTGGAGAGGCGAGTGGAATTCCGAGTGTAGAGGTGAAATTCGTAGATATTCGGAAGAACACCAGTGGCGAAGGCGACTCGCTGGACAAGTATTGACGCTGAGGTGCGAAAGCGTGGGGAGCAAACAGG
>ASV1199
TACGGAGGGGGTTAGCGTTGTTCGGAATTACTGGGCGTAAAGCGCGCGTAGGCGGACCATTAAGTCGGGGGTGAAATCCCGGGGCTCAACCCCGGAACTGCCTTCGATACTGGTGGTCTGGAGTTCGAGAGAGGTGAGTGGAATTCCGAGTGTAGAGGTGAAATTCGTAGATATTCGGAGGAACACCAGTGGCGAAGGCGGCTCACTGGCTCGATACTGACGCTGAGGTGCGAAAGTGTGGGGAGCAAACAGG
>ASV1200
TACAAGGAAGACTAGTGTTATTCATCTTTATTAGGTTTAAAGGGTACCTAGACGGTATATCTAGCCTCAAAAAGGTACAGATCTACTAGAGTTTAATGGGAGAGGTAAATATTAGGGCTATTGGTGTAGAGATGAAATTCTTTGATACTAATGGAACGGATAACGGCGAAGGCAACCCTCTATGTATAAACTGACGTTAAGGGACGAAGGCTTGGGGAGCGAATAGG
>ASV1201
TACGGAGGGTGCGAGTGTTATCCGGATTTATTGGGTTTAAAGGGTCCGTAGGCGGGCCCGTAAGTCAGTGGTGAAATCTCGCAGCTTAACTGCGAAACTGCCGTTGATACTGCGGGTCTTGAGTAAATTTGAAGTGGCTGGAATAAGTAGTGTAGCGGTGAAATGCATAGATATTACTTAGAACACCAATTGCGAAGGCAGGTCACTAAGATTTAACTGACGCTGAGGGACGAAAGCGTGGGGAGCGAACAGG
>ASV1202
TACGAAGGGGGCTAGCGTTGTTCGGAATTACTGGGCGTAAAGCGCACGTAGGCGGACATTTAAGTCAGGGGTGAAATCCCGGGGCTCAACCTCGGAACTGCCTTTGATACTGGGTGTCTTGAGTGTGGAAGAGGTCAGTGGAATTGCGAGTGTAGAGGTGAAATTCGTAGATATTCGCAGGAACACCAGTGGCGAAGGCGGCTGACTGGTCCACAACTGACGCTGAGGTGCGAAAGCGTGGGGAGCAAACAGG
>ASV1203
TACGTAGGGTGCAAGCGTTACTCGGAATTACTGGGCGTAAAGCGTGCGCAGGCGGTTTTGTAAGCTTGATGTGAAATCCCCGGGCTTAACCTGGGAACTGCATTGAGGACTGCAAGGCTAGAGTACGGCAGAGGGGGGTGGAATTCCACGTGTAGCAGTGAAATGCGTAGAGATGTGGAGGAACACCGATGGCGAAGGCAGCCCCCTGGGCCTGTACTGACGCTCATGCACGAAAGCGTGGGGAGCAAACAGG
>ASV1204
GACAGAAAGGGCGACCCATTGGAATTATAAATTGGTGTAAAGGATACGTAGCCGGCCGTAAAAATGGCTAGAGTCAAATAGAAGTGATTACAATACCTAGAGTAGGGCTGATATCTTATGATACTAGGGGGAGTGCTAAAGGCGAAGGCATATCACTAGGTAATGACTGACGGTGAGGTATGAAGGCTAAGGTAGCGATAGGG
>ASV1205
TACGGAGGGGGCAAGCGTTGTTCGGAATTACTGGGCGTAAAGGGCGCGTAGGCGGCGCGTTGCGTCAGGTGTGAAAGCCCCGGGCTCAACCTGGGAACTGCACTTGATACGGGCGTGCTTGAATCCGGCAGAGGGTGGTGGAATTCCCAGTGTAGAGGTGAAATTCGTAGATATTGGGAAGAACACCGATGGCGAAGGCAGCCACCTGGGCCGCGATTGACGCTGAGGCGCGACAGCGTGGGGAGCAAACAGG
>ASV1206
TACAGAGACTGCAAGCGTTATTCGGATTCACTGGGCGTAAAGGGTGCGCAGGCGGTTGCGTGTGTTGGATGTGAAAGCCCGGGGCTCAACCCCGGAATTGCGTCCAAAACTACGCGACTAGAGTACCGGAGAGGATAGCGGAATTCACGGTGTAGCAGTGAAATGCGTAGATATCGTGAAGAACACCAGCGGCGAAGGCGGCTATCTGGAAGGTAACTGACGCTCAGGCACGAAAGCGTGGGGAGCAAAAGGG
>ASV1207
TACGTAGGGTGCAAGCGTTGTCCGGAATTATTGGGCGTAAAGAGCTCGTAGGCGGTCTGTCGCGTCTGCTGTGAAAACTCGGGGCTCAACCCCGGGCCTGCAGTGGGTACGGGCAGACTAGAGTGCGGTAGGGGAGACTGGAATTCCTGGTGTAGCGGTGAAATGCGCAGATATCAGGAGGAACACCGGTGGCGAAGGCGGGTCTCTGGGCCGTAACTGACGCTGAGGAGCGAAAGCATGGGTAGCGAACAGG
>ASV1208
TACGGAGGGGGCTAGCGTTGTTCGGAATTACTGGGCGTAAAGCGCACGTAGGCGGCTTCCTAAGTCAGAGGTGAAAGCCTGGGGCTCAACCCCAGAACTGCCTTTGAGACTGGGTCGCTTGAATCCGGGAGAGGTGAGTGGAATTCCGAGTGTAGAGGTGAAATTCGTAGATATTCGGAAGAACACCAGTGGCGAAGGCGGCTCACTGGACCGGTATTGACGCTGAGGTGCGAAAGCGTGGGGAGCAAACAGG
>ASV1209
TACGTAGGGTGCGAGCGTTGTCCGGAATTACTGGGCGTAAAGAGCTCGTAGGCGGTTTGTCGCGTCGTCTGTGAAATTCTGCAACTCAATTGCAGGCGTGCAGGCGATACGGGCAGACTTGAGTACTACAGGGGAGACTGGAATTCCTGGTGTAGCGGTGAAATGCGCAGATATCAGGAGGAACACCGGTGGCGAAGGCGGGTCTCTGGGTAGTAACTGACGCTGAGGAGCGAAAGCGTGGGTAGCGAACAGG
>ASV1210
TACCGGCAGCTCGAGTGATGGCCGCTGTTATTGGGCCTAAAGCGTCCGTAGCCGGCCAGACAAGTCCGTCGGGAAATCCACGTGCCTAACGCGTGGGCGTCCGGCGGAAACTGTCTGGCTTGGGGCCGGAAGATCCGAGGGGTACGTCTGGGGTAGGAGTGAAATCCCGTAATCCTGGACGGACCGCCGGTGGCGAAAGCGCCTCGGAAGGACGGACCCGACGGTGAGGGACGAAAGCTAGGGTCACGAACCGG
>ASV1211
TACGTAGGTGGCAAGCGTTGTCCGGAATTATTGGGCGTAAAGCGCGCGCAGGCGGTTCCTTAAGTCTGATGTGAAAGCCCACGGCTCAACCGTGGAGGGTCATTGGAAACTGGGGAACTTGAGTGCAGAAGAGGAGAGCGGAATTCCACGTGTAGCGGTGAAATGCGTAGAGATGTGGAGGAACACCAGTGGCGAAGGCGGCTCTCTGGTCTGTAACTGACGCTGAGGCGCGAAAGCGTGGGGAGCGAACAGG
>ASV1212
TACGTAGGGTACAAGCGTTGTCCGGAATTATTGGGCGTAAAGAGCTCGTAGGTGGTTTGTCGCGTCTGCTGTGGAAACGCAAGGCTCAACCTTGCGCGTGCAGTGGGTACGGGCGAACTAGAGTGCAGTAGGGGAGTCTGGAATTCCTGGTGTAGCGGTGAAATGCGCAGATATCAGGAGGAACACCGGTGGCGAAGGCGGGACTCTGGGCTGTAACTGACGCTGAGGAGCGAAAGCATGGGGAGCGAACAGG
>ASV1213
TACGGAGGATCCGAGCGTTATCCGGAATTATTGGGTTTAAAGGGTTCGTAGGCGGTCAGATAAGTCAGTGGTGAAATTTCTTAGCTTAACTAAGACACGGCCATTGATACTGTTTGACTTGAATAGTATGGAAGTAACTAGAATATGTAGTGTAGCGGTGAAATGCTTAGATATTACATGGAATACCAATTGCGAAGGCAGGTTACTACGTACTTATTGACGCTGATGAACGAAAGCGTGGGGAGCGAACAGG
>ASV1214
TACAGAGGGTGCGAGCGTTAATCGGATTTACTGGGCGTAAAGCGTGCGTAGGCGGCCAATTAAGTCAAATGTGAAATCCCCGAGCTTAACTTGGGAATTGCATTCGATACTGGTTGGCTAGAGTATGGGAGAGGATGGTAGAATTCCAGGTGTAGCGGTGAAATGCGTAGAGATCTGGAGGAATACCGATGGCGAAGGCAGCCATCTGGCCTAATACTGACGCTGAGGTACGAAAGCATGGGGAGCAAACAGG
>ASV1215
TACGTAGGGTGCGAGCGTTAATCGGAATTACTGGGCGTAAAGCGTGCGCAGGCGGTGATGTAAGACAGTTGTGAAATCCCCGGGCTCAACCTGGGAACTGCATCTGTGACTGCATCGCTGGAGTGCGGCAGAGGGGGATGGAATTCCGCGTGTAGCAGTGAAATGCGTAGATATGCGGAGGAACACCGATGGCGAAGGCAATCCCCTGGGCCTGCACTGACGCTCATGCACGAAAGCGTGGGGAGCAAACAGG
>ASV1216
TACGTAGGGCGCGAGCGTTGTCCGGAGTTACTGGGCGTAAAGGGCTCGTAGGCGGTGTGTCGCGTCGACCGTGAAATCCCGTGGCTTAACTGCGGACGTGCGGTCGATACGGGCACACTTGAGGGCGGTAGAGGCAAGCGGAATTCCCGGTGTAGCGGTGAAATGCGCAGATATCGGGAGGAACACCGACGGCGAAGGCAGCTTGCTGGGCCGTGCCTGACGCTGAGGAGCGAAAGCGTGGGGAGCGAACAGG
>ASV1217
TACGGAGGGTGCAAGCGTTAATCGGAATGACTGGGCGTAAAGCGCACGCAGGCGGTCTGTTAAGTTGGATGTGAAATCCCCGGGCTTAACCTGGGAACTGCATTCAAAACTGACAGGCTAGAGTCTCGTAGAGGGGGGTAGAATTCCAGGTGTAGCGGTGAAATGCGTAGAGATCTGGAGGAATACCGGTGGCGAAGGCGGCCCCCTGGACGAAGACTGACGCTCAGGTGCGAAAGCGTGGGGAGCAAACAGG
>ASV1218
TAGCAGAGCCCCAAGTGGTAGTCGTTATTATTGGGCTTAAAGTGTTCGTAGCCGGCTATGCAAGTCCGCTGTGAAATCCACGCGCTTAACGTGTGGGCGTGCAGCGGATACTGCATGGCTAGGGACCGGACGGCGTCGAGGCTATTCCAGGAGTAGGGGTGAAATCCTAAAATTCCTGGAGGAGCACCTGTGGCGAAAGCGCTCGACGAGTACGGATCCGACGGTGAGGAACGAAAGCCGGGGGAGCAAAGCGG
>ASV1219
TACGGAGGGAGCTAGCGTTGTTCGGAATTACTGGGCGTAAAGCGCGCGTAGGCGGCTATTTAAGTCAGGGGTGAAATCCCGGGGCTCAACCCCGGAACTGCCCTTGAAACTGGATAGCTAGAATCCTGGAGAGGCGAGTGGAATTCCGAGTGTAGAGGTGAAATTCGTAGATATTCGGAAGAACACCAGTGGCGAAGGCGACTCGCTGGACAGGTATTGACGCTGAGGTGCGAAAGCGTGGGGAGCAAACAGG
>ASV1220
TACGGAGGGTGCAAGCGTTGTCCGGAATCACTGGGTGTAAAGGGTGTGTAGGTGGGGCTGTAAGTCAGAGGTGAAAGCCCACGGCTTAACCGTGGAATGGCCTTTGATACTGCAGTTCTTGAGTCCTGGAGAGGTCGCTAGAATTCGTGGTGTAGCGGTGAAATGCGTAGATATCACGAGGAATACCAGAGGCGTAGGCGGGCGACTGGACAGGTACTGACACTGAGGCACGAAAGCGTGGGGAGCAAACAGG
>ASV1221
TACGTAGGCGGCAAGCGTTGTCCGGAATCATTGGGCGTAAAGGGAGCGTAGGTGGATATTTAAGTGGATCTTAAAAGTGCGGGGCTTAACCCCGTGATGGGGTCCAAACTGAATATCTTGAGTGCAGGAGAGGAAAGCGGAATTCCTAGTGTAGCGGTGAAATGCGTAGATATTAGGAAGAACACCAGTGGCGAAGGCGGCTTTCTGGACTGTAACTGACACTGAGGCTCGAAAGCCAGGGTAGCGAACGGG
>ASV1222
TACGGAGGGTGCAAGCGTTGTCCGGAATCACTGGGTGTAAAGGGTGTGTAGGTGGGACGGCCAGTCAGGGGTGAAAGCCTTCGGCTCAACCGAAGAATTGCCCTTGATACTGCCGTTCTTGAGTACCGGAGAGGTGGCTGGAATTCGTGGTGTAGCGGTGAAATGCGTAGATATCACGAGGAACACCAGAAGCGTAGGCGAGTCACTGGACGGTTACTGACACTGAGGCACGAAAGCGTGGGGAGCAAACAGG
>ASV1223
TACGGAGGGAGCTAGCGTTGTTCGGAATTACTGGGCGTAAAGCGCACGTAGGCGGCTTCGCAAGTCAGAGGTGAAAGCCTGGGGCTCAACCCCAGAATTGCCTTTGAGACTGCGTCGCTCGAATCCGGGAGAGGTGAGTGGAATTCCGAGTGTAGAGGTGAAATTCGTAGATATTCGGAAGAACACCAGTGGCGAAGGCGGCTCACTGGACCGGTATTGACGCTGAGGTGCGAAAGCGTGGGGAGCAAACAGG
>ASV1224
TACGTAGGGGGCAAGCGTTATCCGGATTTACTGGGTGTAAAGGGAGCGTAGACGGCAGCGCAAGTCTGGAGTGAAATGCCGGGGCCCAACCCCGGAACTGCTTTGGAAACTGTGCAGCTGGAGTGCGGGAGAGGTAAGTGGAATTCCTAGTGTAGCGGTGAAATGCGTAGATATTAGGAGGAACACCAGTGGCGAAGGCGGCTTACTGGACCGTAACTGACGTTGAGGCTCGAAAGCGTGGGGAGCAAACAGG
>ASV1225
TACCGGCAGCACAAGTGATGGCCGCTGTTATTGGGCCTAAAGCGTCCGTAGCTGGCCAAGCAAGTCTATCGGGAAATCTCCCCGCCTAACGGGGAGGCGTCCGGTGGAAACTGCCTGGCTTGGGACCGGAAGATCCAGAGGGTACGTCCGGGGTAGGAGTGAAATCCCGTAATCCTGGACGGACCACCGGTGGCGAAAGCGCTCTGGAAAGACGGATCCGACGGTGAGGGACGAAAGCTCGGGTCACGAACCGG
>ASV1226
TACCGGCAGCTCGAGTGATGGCCGATTTTATTGGGCCTAAAGCGTCCGTAGCCGGCCACGCAAGTCCATCGGGAAATCCGCCAGCCTAACTGGCGGGCGTCCGGTGGAACCTGCCTGGCTAGGGACCGGAAGACCCGAAGGGTACGTCTTGGGTAGGAGTGAAATCCTGTAATCCTGGACGGACCGCCGATAGCGAAAGCACTTCGGGAAGACGGATCCGACGGTGAGGGACGAAAGCCAGGGTCTCGAACCGG
>ASV1227
TACGTAGGGTGCGAGCGTTGTCCGGAATTATTGGGCGTAAAGAGCTTGTAGGCGGTTTGTCGCGTCTGCTGTGAAAATCCGGGGCTCAACCCCGGACTTGCAGTGGGTACGGGCAGACTAGAGTATGGTAGGGGAGACTGGAATTCCTGGTGTAGCGGTGAAATGCGCAGATATCAGGAGGAACACCGATGGCGAAGGCAGGTCTCTGGGCCACTACTGACGCTGAGAAGCGAAAGCATGGGGAGCGAACAGG
>ASV1228
TACGTAGGGCGCAAGCGTTGTCCGGAATTATTGGGCGTAAAGAGCTCGTAGGCGGCTTGTCGCGTCGGTTGTGAAAGCCCGGGGCTTAACTCCGGGTCTGCAGTCGATACGGGCAGGCTAGAGTTCGGTAGGGGAGATCGGAATTCCTGGTGTAGCGGTGAAATGCGCAGATATCAGGAGGAACACCGGTGGCGAAGGCGGATCTCTGGGCCGATACTGACGCTGAGGAGCGAAAGCGTGGGGAGCGAACAGG
>ASV1229
TACGTAGGGTGCGAGCGTTGTCCGGAATTACTGGGCGTAAAGAGCTCGTAGGTGGTTTGTCGCGTCGTCTGTGAAATTCCGGGGCTTAACTCCGGGCGTGCAGGCGATACGGGCAATACTTGAGTGCTGTAGGGGAGACTGGAATTCCTGGTGTAGCGGTGAAATGCGCAGATATCAGGAGGAACACCAATGGCGAAGGCAGGTCTCTGGGCAGTAACTGACGCTGAGGAGCGAAAGCATGGGTAGCGAACAGG
>ASV1230
TACGTAGGGTGCGAGCGTTGTCCGGAATTACTGGGCGTAAAGAGCTCGTAGGTGGTTTGTCGCGTCGTCTGTGAAATTCCGGGGCTTAACTCCGGGCGTGCAGGCGATACGGGCATAACTTGAGTGCTGTAGGGGAGACTGGAATTCCTGGTGTAGCGGTGAAATGCGCAGATATCAGGAGGAACACCGATGGCGAAGGCAGGTCTCTGGGCAGTAACTGACGCTGAGGAGCGAAAGCATGGGGAGCAAACAGG
>ASV1231
TACGGAGGGTGCAAGCGTTAATCGGAATTACTGGGCGTAAAGCGCATGCAGGCGGTTTGTTAAGTCAGATGTGAAAGCCCGGGGCTCAACCTCGGAACCGCATTTGAAACTGGCAGGCTAGAGTCTTGTAGAGGGGGGTAGAATTCCAGGTGTAGCGGTGAAATGCGTAGAGATCTGGAGGAATACCGGTGGCGAAGGCGGCCCCCTGGACAAAGACTGACGCTCAGGTGCGAAAGCGTGGGGAGCAAACAGG
>ASV1232
TACCGGCAGCTCAAGTGATGACCGCTGTTATTGGGCCTAAAGCGTCCGTAGCTGGCCACGCAAGTTCGTCGGGAAATCCATCGGCTCAACCGATGGGCGTCCGGCGAAAACTGCGTGGCTTGGGACCGGAAGGCTCGAGGGGTACGTCCGGGGTAGGAGTGAAATCCCGTAATCCTGGACGGACCACCGATGGCGAAAGCACCTCGAGAAGACGGATCCGACAGTGAGGGACGAAAGCTGGGGTCTCGAACCGG
>ASV1233
TACGGAGGGGGCTAGCGTTGTTCGGAATTACTGGGCGTAAAGCGCACGTAGGCGGCTTTGTAAGTTAGAGGTGAAAGCCCAGAGCTCAACTCTGGAACTGCCTTTAAGACTGCATCGCTTGAATCATGGAGAGGTCAGTGGAATTCCGAGTGTAGAGGTGAAATTCGTAGATATTCGGAAGAACACCAGTGGCGAAGGCGACTGACTGGACATGTATTGACGCTGAGGTGCGAAAGCGTGGGGAGCAAACAGG
>ASV1234
TACGGAGGGGGCTAGCGTTGTTCGGAATTACTGGGCGTAAAGCGCACGTAGGCGGCTTCGCAAGTCAGAGGTGAAAGCCCGGGGCTCAACCCCGGAACTGCCTTTGAGACTGCGTCGCTCGAATCCGGGAGAGGCGGGTGGAATTCCGAGTGTAGAGGTGAAATTCGTAGATATTCGGAAGAACACCAGTGGCGAAGGCGGCCCGCTGGACCGGCATTGACGCTGAGGTGCGAAAGCGTGGGGAGCAAACAGG
>ASV1235
TACGTAGGGCGCAAGCGTTGTCCGGAATTATTGGGCGTAAAGAGCTCGTAGGCGGTTTGTCGCGTCTGCTGTGAAATCCTCAGGCTCAACTTGGGGCGTGCAGTGGGTACGGGCAGACTAGAGTGCGGTAGGGGAGACTGGAATTCCTGGTGTAGCGGTGGAATGCGCAGATATCAGGAGGAACACCGATGGCGAAGGCAGGTCTCTGGGCCGTTACTGACGCTGAGGAGCGAAAGCATGGGGAGCGAACAGG
>ASV1236
TACGGAGGGGGCTAGCGTTGTTCGGAATTACTGGGCGTAAAGCGCACGTAGGCGGATCGGACAGTCAGAGGTGAAATCCCGGGGCTCAACCCCGGAACTGCCTTTGAAACTACCGGTCTGGAGTTCGAGAGAGGTGAGTGGAATTCCGAGTGTAGAGGTGAAATTCGTAGATATTCGGAGGAACACCAGTGGCGAAGGCGGCTCACTGGCTCGATACTGACGCTGAGGTGCGAAAGCGTGGGGAGCAAACAGG
>ASV1237
TACGAAGGGGGCTAGCGTTGCTCGGAATTACTGGGCGTAAAGGGCGCGTAGGCGGACATTTAAGTCAGGGGTGAAATCCCAGAGCTCAACTCTGGAACTGCCTTTGATACTGGGTGTCTTGAGTGTGAGAGAGGTATGTGGAACTCCGAGTGTAGAGGTGAAATTCGTAGATATTCGGAAGAACACCAGTGGCGAAGGCGACATACTGGCTCATTACTGACGCTGAGGCGCGAAAGCGTGGGGAGCAAACAGG
>ASV1238
TACGAAGGGGGCTAGCGTTGCTCGGAATCACTGGGCGTAAAGGGCGCGTAGGCGGCCGTTTAAGTCGGGGGTGAAAGCCTGTGGCTCAACCACAGAATTGCCTTCGATACTGGGCGGCTTGAGTTCGGAAGAGGTCGGTGGAACTGCGAGTGTAGAGGTGAAATTCGTAGATATTCGCAAGAACACCGGTGGCGAAGGCGGCCGACTGGTCCGACACTGACGCTGAGGCGCGAAAGCGTGGGGAGCAAACAGG
>ASV1239
TACGTAGGGCGCAAGCGTTATCCGGAATTATTGGGCGTAAAGAGCTCGTAGGCGGTTTGTCGCGTCTGCTGTGAAATCCCGAGGCTCAACCTCGGGTCTGCAGTGGGTACGGGCAGACTAGAGTGCGGTAGGGGAGATTGGAATTCCTGGTGTAGCGGTGGAATGCGCAGATATCAGGAGGAACACCGATGGCGAAGGCAGATCTCTGGGCCGTTACTGACGCTGAGGAGCGAAAGGGTGGGGAGCAAACAGG
>ASV1240
TACGAAGGGGGCTAGCGTTGTTCGGATTTACTGGGCGTAAAGCGCACGTAGGCGGTTTGTTAAGTCAGGGGTGAAATCCCAGAGCTCAACTCTGGAACTGCCTTTGATACTGGCAAGCTAGAGTCCGGAAGAGGTAAGTGGAACTCCTAGTGTAGAGGTGGAATTCGTAGATATTAGGAAGAACACCAGTGGCGAAGGCGGCTTACTGGTCCGGAACTGACGCTGAGGTGCGAAAGCGTGGGGAGCAAACAGG
>ASV1241
TACGGAGGGTGCAAGCGTTAATCGGAATTACTGGGCGTAAAGCGCATGCAGGTGGTTTGTTAAGTCAGATGTGAAAGCCCGGGGCTCAACCTCGGAATTGCATTTGAAACTGGCAGGCTAGAGTCTTGTAGAGGGGGGTAGAATTCCAGGTGTAGCGGTGAAATGCGTAGAGATCTGGAGGAATACCGGTGGCGAAGGCGGCCCCCTGGACAAAGACTGACGCTCAGGTGCGAAAGCGTGGGGAGCAAACAGG
>ASV1242
TACGTAGGGCGCAAGCGTTGTCCGGAATTATTGGGCGTAAAGAGCTCGTAGGCGGTTTGTCGCGTCTGCTGTGAAATCCCCAGGCTCAACTTGGGGCGTGCAGTGGGTACGGGCAGACTAGAGTGCGGTAGGGGAGACTGGAATTCCTGGTGTAGCGGTGGAATGCGCAGATATCAGGAGGAACACCGATGGCGAAGGCAGGTCTCTGGGCCGTTACTGACGCTGAGGAGCGAAAGCATGGGGAGCGAACAGG
>ASV1243
TACGTAGGTCCCGAGCGTTGTCCGGATTTATTGGGCGTAAAGCGAGCGCAGGCGGTTTGATAAGTCTGAAGTTAAAGGCTGTGGCTCAACCATAGTTCGCTTTGGAAACTGTCAAACTTGAGTGCAGAAGGGGAGAGTGGAATTCCATGTGTAGCGGTGAAATGCGTAGATATATGGAGGAACACCGGTGGCGAAAGCGGCTCTCTGGTCTGTAACTGACGCTGAGGCTCGAAAGCGTGGGGAGCGAACAGG
>ASV1244
TACGAAGGGTGCAAGCGTTACTCGGAATTACTGGGCGTAAAGCGTGCGTAGGTGGTCGTTTAAGTCTGTTGTGAAAGCCCTGGGCTCAACCTGGGAACTGCAGTGGAAACTGGACGACTAGAGTGTGGTAGAGGGTAGCGGAATTCCTGGTGTAGCAGTGAAATGCGTAGAGATCAGGAGGAACATCCATGGCGAAGGCAGCTACCTGGACCAACACTGACACTGAGGCACGAAAGCGTGGGGAGCAAACAGG
>ASV1245
TACGGAGGATGCAAGCGTTATCCGGAATTATTGGGCGTAAAGCGTCCGCAGGTGGCTTCTCAAGTCTGCTGTCAAAGACCGTGGCTCAACCACGGATAGGCAGTGGAAACTGAGAGGCTAGAGTGCAGGAGGGGTAGAGGGAATTCCCGGTGTAGCGGTGAAATGCGTAGATATCGGGAAGAACATCGGTGGCGAAGGCGCTCTACTGGACTGCAACTGACACTCAGGGACGAAAGCTAGGGGAGCGAATGGG
>ASV1246
TACGGAGGGTGCAAGCGTTACCCGGAATCACTGGGCGTAAAGGGCGTGTAGGCGGATAGGTAAGTCTGACTTTAAAGACCGGGGCTCAACCCCGGGAGTGGGTTGGATACTGCCGATCTAGACCTCTGGAGAGGTCGCTGGAATTCCTGGTGTAGCGGTGGAATGCGTAGATACCAGGAGGAACACCAATGGCGAAGGCAGGCGACTGGACAGAAGGTGACGCTGAGGCGCGAAAGTGTGGGGAGCGAACCGG
>ASV1247
TACCGGCAGCTCGAGTGATGGCCGATCTTATTGGGCCTAAAGCGTTCGTAGCCGGCCTGTCAAGTCCGTCGGGAAATCCACGCGCTCAACGCGTGGGCGTCCGGCGGAACCTGGCAGGCTTGGGACCGGAAGGCGCGACGGGTACGTCCAGGGTAGGAGTGAAATCCCGTAATCCTGGACGGACCGCCGATGGGGAAACCACGTCGCGAGGACGGATCCGACGGTGAGGGACGAAAGCTAGGGTCTCGAACCGG
>ASV1248
TACGAAGGGGGCTAGCGTTGCTCGGAATCACTGGGCGTAAAGGGCGCGTAGGCGGCTCTGTTAGTCAGGCGTGAAATTCCTGGGCTCAACCTGGGGACTGCGCTTGATACGGCGGGGCTTGAGGATGGAAGAGGCTCGTGGAATTCCCAGTGTAGAGGTGAAATTCGTAGATATTGGGAAGAACACCGGTGGCGAAGGCGGCGAGCTGGTCCATTACTGACGCTGAGGCGCGACAGCGTGGGGAGCAAACAGG
>ASV1249
TACATAGGGTGCAAGCGTTGTCCGGAATTATTGGGCGTAAAGAGCTCGTAGGTGGTTCGATACGTCGGATGTGAAAATCAGGGGCTCAACCCCTGACCTGCATCCGATACGGTCGAGCTAGAGTTTGGTAGGGGAGACTGGAATTCCTGGTGTAGCGGTGGAATGCGCAGATATCAGGAGGAACACCGATGGCGAAGGCAGGTCTCTGGGCCAATACTGACACTGAGGAGCGAAAGCGTGGGGAGCGAACAGG
>ASV1250
TACGAAGGGGGCTAGCGTTGCTCGGAATCACTGGGCGTAAAGGGCGCGTAGGCGGCCATTCAAGTCAGAGGTGAAAGCCCAAGGCTCAACCTTGGAATTGCCTTTGATACTGTTTGGCTTGAGACCGGAAGAGGTAAGTGGAACTGCGAGTGTAGAGGTGAAATTCGTAGATATTCGCAAGAACACCAGTGGCGAAGGCGGCTTACTGGTCCGGTTCTGACGCTGAGGCGCGAAAGCGTGGGGAGCAAACAGG
>ASV1251
TACGTAGGTGGCGAGCGTTATCCGGAATGATTGGGCGTAAAGGGTGCGCAGGCGGTCTGTTAAGTCTGAAGGCAAAGGGATGAGCTCAACTCATTTATGATTCAGAAACTGGCAGACTTGAGGACAGGAGAGGGCGGTGGAACTCCATGTGTAGCGGTAAAATGCGCAGAGATATGGAAGAACACCAGTGGCGAAGGCGGCCGCCTGGCCTGTGACTGACGCTGAGGCACGAAAGCGTGGGGAGCAAATAGG
>ASV1252
TACGGAGGGGGCTAGCGTTGTTCGGAATTACTGGGCGTAAAGCGCACGTAGGCGGATTGAAAAGTTGGGGGTGAAATCCCGGGGCTCAACCTCGGAACTGCCTCCAAAACTATCAGTCTTGAGTTCGAGAGAGGTGAGTGGAATTCCGAGTGTAGAGGTGAAATTCGTAGATATTCGGAGGAACACCAGTGGCGAAGGCGGCTCACTGGCTCGATACTGACGCTGAGGTGCGAAAGCGTGGGGAGCAAACAGG
>ASV1253
TACGTAGGTGGCAAGCGTTGTCCGGAATTATTGGGCGTAAAGCGCGCGCAGGCGGCTTCTTAAGTCTGATGTGAAATCTCGGGGCTCAACCCCGAGCGGCCATTGGAAACTGGGGAGCTTGAGTGCAGAAGAGGAGAGTGGAATTCCACGTGTAGCGGTGAAATGCGTAGATATGTGGAGGAACACCAGTGGCGAAGGCGACTCTCTGGTCTGTAACTGACGCTGAGGCGCGAAAGCGTGGGGAGCAAACAGG
>ASV1254
TACCGGCAGCCCGAGTGATGGCCGATGTTATTGGGCCTAAAGCGTCCGTAGCCGGCCGGGCAAGTCCGTCGGGAAATCCGCGCGCTCAACGCGCGGGCGTCCGGCGGAAACTGCTCGGCTTGGGACCGGAAGACCCGAGGGGTACGTCCGGGGTAGGAGTGAAATCCCGTAATCCTGGACGGACCGCCGGTGGCGAAAGCGCCTCGGGAGAACGGATCCGACGGTCAGGGACGAAAGCTGGGGTCTCGAACCGG
>ASV1255
TACCGGCAGTCCGAGTGATGGCCGATCTTATTGGGCCTAAAGCGTCCGTAGCTGGCCGAGCAAGTCCGTTGGGAAATCCACCTGCTTAACAGGTGGGCGTCCAGCGGAAACTGTTCGGCTTGGGACCGGAAGACCCGAGGGGTACGTCCGGGGTAGGAGTGAAATCCCGTAATCCTGGACGGACCACCGATGGCGAAAGCACCTCGGGAAGACGGATCCGACAGTGAGGGACGAAAGCTGGGGTCTCGAACCGG
>ASV1256
TACGGAGGGTGCAAGCGTTAATCGGAATTACTGGGCGTAAAGCGCGCGTAGGCGGTCGGATAAGTCGGATGTGAAAGCCCCGGGCTCAACCTGGGAACTGCATTCGATACTGTCCGGCTAGAGTTTGGTAGAGGGTGGTGGAATTCCCGGTGTAGCGGTGAAATGCGTAGATATCGGGAGGAACATCAGTGGCGAAGGCGACCACCTGGACCAAAACTGACGCTGAGGTGCGAAAGCGTGGGGAGCAAACAGG
>ASV1257
TACGTAGGGTGCGAGCGTTAATCGGAATTACTGGGCGTAAAGCGTGCGCAGGCGGTTTTGTAAGACAGCTGTGAAATCCCCGGGCTCAACCTGGGAACTGCGGTTGTGACTGCAAGACTTGAGTACGGCAGAGGGGGGTGGAATTCCTGGTGTAGCAGTGAAATGCGTAGATATCAGGAGGAACACCGATGGCGAAGGCAGCCCCCTGGGCCAGTACTGACGCTCATGCACGAAAGCGTGGGGAGCAAACAGG
>ASV1258
TACCGGCAGCACAAGTGATGGCCGATCTTATTGGGCCTAAAGCGTCCGTAGCCGGCCAGACAAGTCCGTTGGGAAATCGACGTGCCCAACGCGTCGGCGTCCAGCGGAAACTGTCTGGCTTGGGGCCGGAAGACCCGAGGGGTACGTCCGGGGTAGGAGTGAAATCCCGTAATCCTGGACGGACCACCGGTGGCGAAAGCGCCTCGGGAAGACGGACCCGACGGTGAGGGACGAAAGCTGGGGTCTCGAACCGG
>ASV1259
TACGGAGGGGGCTAGCGTTGTTCGGAATTACTGGGCGTAAAGCGCGCGTAGGCGGCTTTGTAAGTTAGGGGTGAAAGCCCGGAGCTCAACTCCGGAATTGCCCTTAAGACTGCATCGCTTGAATCCGGGAGAGGTGAGTGGAATTCCGAGTGTAGAGGTGAAATTCGTAGATATTCGGAAGAACACCAGTGGCGAAGGCGGCTCACTGGACCGGTATTGACGCTGAGGTGCGAAAGCGTGGGGAGCAAACAGG
>ASV1260
TACGTAGGGACCAAGCGTTGTTCGGATTTACTGGGCGTAAAGGGCGCGTAGGCGGCAGTTCAAGTCAGCTGTGAAATCTCCGAGCTTAACTCGGAACGGTCAGCTGATACTGTTTTGCTAGAGTGCAGAAGGGGCAATCGGAATTCTTGGTGTAGCGGTGAAATGCGTAGATATCAAGAGGAACACCTGAGGTGAAGACGGGTTGCTGGGCTGACACTGACGCTGAGGCGCGAAAGCTAGGGTAGCAAACGGG
>ASV1261
TACGGAGGGTGCAAGCGTTAATCGGAATTACTGGGCGTAAAGGGCGCGTAGGTGGTATCTTAAGTTGGGTGTGAAATCCCCGGGCTCAACCTGGGAATTGCATCCAAAACTGGGGTGCTAGAGTGTGGTAGAGGGTAGCGGAATTTCTGGTGTAGCGGTGAAATGCGTAGATATCAGAAGGAACATCAATGGCGAAGGCAGCTACCTGGGCCAACACTGACGCTGAGGCGCGAAAGCGTGGGGAGCAAACAGG
>ASV1262
TACGTAGGGTGCGAGCGTTGTCCGGAATTATTGGGCGTAAAGGGCTCGTAGGCGGTTTGTCGCGTCGGGAGTGAAAACCAGGTGCTTAACACCTGGCTTGCTTTCGATACGGGCAGACTAGAGGTATTCAGGGGAGAACGGAATTCCTGGTGTAGCGGTGAAATGCGCAGATATCAGGAGGAACACCGGTGGCGAAGGCGGTTCTCTGGGAATGACCTGACGCTGAGGAGCGAAAGTGTGGGGAGCGAACAGG
>ASV1263
CACCGGCAGCCCGAGTGATGGCCGATCTTATTGGGCCTAAAGCGTCCGTAGCTGGCCGCGTAGGTCCGTCGGGAAATCTACTGGCTTAACCAGTAGGCGTCCGGCGGAAACCCCGTGGCTTGGGACCGGGAGACCTGAGGGGTACGTCCGGGGTAGGAGTGAAATCCTGTAATCCTGGACGGACCACCGGTGGCGAAAGCGCCTCAGGAGAACGGATCCGACAGTGAGGGACGAAAGCTAGGGTCTCGAACCGG
>ASV1264
TACGTAGGGCGCAAGCGTTATCCGGATTTATTGGGCGTAAAGAGCTCGTAGGCGGTTTGTCGCGTCTATCGTGAAAGTCCGAGGCTCAACCTCGGATCTGCGGTGGGTACGGGCAGACTAGAGTGATGTAGGGGAGACTGGAATTCCTGGTGTAGCGGTGAAATGCGCAGATATCAGGAGGAACACCGATGGCGAAGGCAGGTCTCTGGGCATTTACTGACGCTGAGGAGCGAAAGCATGGAGAGCGAACAGG
>ASV1265
TACCGGCAGCTCGAGTGATGGCCGATTTTATTGGGCCTAAAGCGTCCGTAGCCGGCCACGCAAGTCCATCGGGAAATCCGCCAGCCCAACTGGCGGGCGTCCGGTGGAAACTGCGTGGCTTGGGACCGGAAGACCCGACAGGTACGTCTTGGGTAGGAGTGAAATCCCGTAATCCTGGACGGACCACCGATAGCGAAAGCATGTCGGGAAGACGGATCCGACGGTGAGGGACGAAAGCCAGGGTCTCGAACCGG
>ASV1266
TACGGAGGATCCGAGCGTTATCCGGAATTATTGGGTTTAAAGGGTTCGTAGGCGGTTGGATAAGTCAGTGGTGAAATTTCTTAGCTTAACTAAGACCCGGCCATTGATACTGTTTGACTTGAATAGTATGGAAGTAACTAGAATATGTAGTGTAGCGGTGAAATGCTTAGATATTACATGGAATACCAATTGCGAAGGCAGGTTACTACGTACTTATTGACGCTGATGAACGAAAGCGTGGGGAGCGAACAGG
>ASV1267
TACGTAGGTGGCAAGCGTTATCCGGATTTATTGGGCGTAAAGCGAGCGCAGACGGTTATTTAAGTCTGAAGTGAAAGCCCTCAGCTCAACTGAGGAATTGCTTTGGAAACTGGATGACTTGAGTGCAGTAGAGGAAAGTGGAACTCCATGTGTAGCGGTGGAATGCGTAGATATATGGAAGAACACCAGTGGCGAAGGCGGCTTTCTGGTCTGTAACTGACGCTGAGATTCGAAAGCATGGGTAGCAAACAGG
>ASV1268
TACGTAGGTGGCAAGCGTTGTCCGGATTTATTGGGCGTAAAGCGAGCGCAGACGGTTATTTAAGTCTGAAGTGAAAGCCCTCAGCTCAACTGAGGAATGGCTTTGGAAACTGGATGACTTGAGTGCAGTAGAGGAAAGTGGAACTCCATGTGTAGCGGTGAAATGCGTAGATATATGGAAGAACACCAGTGGCGAAGGCGGCTTTCTGGTCTGTAACTGACGCTGAGATTCGAAAGCATGGGTAGCAAACAGG
>ASV1269
TACGAAGGGTGCAAGCGTTACTCGGAATTACTGGGCGTAAAGCGTGCGTAGGTGGTTGTTTAAGTCTGATGTGAAAGCCCTGGGCTCAACCTGGGAATGGCATTGGATACTGGGCAGCTAGAGTGCGGTAGAGGGTAGTGGAATTCCCGGTGTAGCAGTGAAATGCGTAGAGATCGGGAGGAACATCTGTGGCGAAGGCGACTGCCTGGACCAGCACTGACACTGAGGCACGAAAGCGTGGGGAGCAAACAGG
>ASV1270
TACGGAGGGGGCTAGCGTTGTTCGGAATTACTGGGCGTAAAGCGCGCGTAGGCGGATCGTTAAGTCAGGGGTGAAATCCCGGGGCTCAACCCCGGAACTGCCCTTGATACTGGCGGTCTTGAGTCCGAGAGAGGTGAGTGGAACTCCGAGTGTAGAGGTGAAATTCGTAGATATTCGGAAGAACACCAGTGGCGAAGGCGGCTCACTGGCTCGGTACTGACGCTGAGGTGCGAAAGTGTGGGGAGCAAACAGG
>ASV1271
TACCGGCAGCACGAGTGATGGCCGATTTTATTGGGCCTAAAGCGTCCGTAGCCGGCCGGACAAGTCCGTTGGGAAATCGACGCGCTCAACGCGTCGGCGTCCAGCGGAAACTGTCTGGCTTGGGGCCGGAAGACCTGAGGGGTACGTCCGGGGTAGGAGTGAAATCCTGTAATCCTGGACGGACCACCGGTGGCGAAAGCGCCTCAGGAAGACGGACCCGACGGTGAGGGACGAAAGCTAGGGTCTCGAACCGG
>ASV1272
TACGGAGGGTGCAAGCGTTACTCGGAATCACTGGGCGTAAAGAGCGCGTAGGCGGGATAGCAAGTCAGATGTGAAATCCTATGGCTTAACCATAGAACTGCATTTGAAACTGTTATTCTAGAGTATGGGAGAGGTAGGTGGAATTCTTGGTGTAGGGGTAAAATCCGTAGAGATCAAGAGGAATACTCATTGCGAAGGCGACCTGCTGGAACATAACTGACGCTGATGCGCGAAAGCGTGGGGAGCAAACAGG
>ASV1273
TACCGGCAGCTCGAGTGATGGCCGATCTTATTGGGCCTAAAGCGTCCGTAGCCGGCCACACAAGTCCATCGGGAAATCCGCCAGCCTAACTGGCGGGCGTCCGGTGGAAACTGTGTGGCTTGGGACCGGAAGACCCGACAGGTACGTCTTGGGTAGGAGTGAAATCCCGTAATCCTGGATGGACCACCGATAGCGAAAGCATGTCGGGAAGACGGATCCGACGGTGAGGGACGAAAGCCAGGGTCTCGAACCGG
>ASV1274
TACGGAGGGTGCAAGCGTTAATCGGAATTACTGGGCGTAAAGCGTACGTAGGCGGCTTGTTAAGCAAGATGTGAAAGCCCCGGGCTCAACCTGGGAATGGCATTTTGAACTGGCAGGCTCGAGTTCTGAAGAGGGTGGTAGAATTTCCTGTGTAGCGGTGAAATGCGTAGATATAGGAAGGAATACCGGTGGCGAAGGCGGCCACCTGGTCAGAAACTGACGCTGAGGTACGAAAGCGTGGGGAGCAAACAGG
>ASV1275
TACGGAGGGTGCAAGCGTTAATCGGAATTACTGGGCGTAAAGCGCACGCAGGCGGTCTGTCAAGTCGGATGTGAAATCCCCGGGCTCAACCTGGGAATTGCGTTGGAGACTGCAAGGCTAGAATCTGGCAGAGGGGGGTAGAATTCCAGGTGTAGCGGTGAAATGCGTAGAGATCTGGAGGAATACCGGTGGCGAAGGCGGCCCCCTGGACAAAGACTGACGCTCAGGTGCGAAAGCGTGGGGAGCAAACAGG
>ASV1276
TACGGAGGGTGCAAGCGTTAATCGGAATTACTGGGCGTAAAGCGCACGCAGGCGGTCTGTCAAGTCGGATGTGAAATCCCCGGGCTCAACCTGGGAACTGCATTCGAAACTGGCAGGCTGTAGTCTTGTAGAGGGGGGTAGAATTCCAGGTGTAGCGGTGAAATGCGTAGATATATGGAGGAACACCAGTGGCGAAGGCGGCTCTCTGGTCTGTAACTGACGCTGAGGCTCGAAAGCGTGGGGAGCGAACAGG
>ASV1277
TACGGAGGGGGCTAGCGTTGTTCGGAATTACTGGGCGTAAAGCGCACGTAGGCGGCTGTTCAAGTCAGAGGTGAAAGCCCGGAGCTCAACTTCGGAATTGCCTTTGAAACTAGACAGCTAGAACGTCGGAGAGGTGAGTGGAATTCCGAGTGTAGAGGTGAAATTCGTAGATATTCGGAAGAACACCAGTGGCGAAGGCGGCTCACTGGACGACTGTTGACGCTGAGGTGCGAAAGCGTGGGGAGCAAACAGG
>ASV1278
TACGGAGGGGGCAAGCGTTGTTCGGAATTACTGGGCGTAAAGGGCGCGTAGGCGGACGGCCAAGTCAGAGGTGAAAGGCCCGGGCTCAACCTGGGACGTGCCTTTGAAACTGGTTGTCTCGAGTGCGGGAGAGGGTGACGGAATTCCCAGTGTAGAGGTGAAATTCGTAGATATTGGGAAGAACACCGGTGGCGAAGGCGGTCACCTGGCCCGCAACTGACGCTGAGGCGCGAAAGCGTGGGGAGCAAACAGG
>ASV1279
TACGTAGGGCGCGAGCGTTGTCCGGAGTTACTGGGCGTAAAGGGCTCGTAGGCGGTGTGTCGCGTCGGCCGTGAAATCCTGCGGCTCAACCGCGGACGGGCGGCCGATACGGGCACACTTGAGGGCGGTAGAGGCAAGCGGAATTCCCGGTGTAGCGGTGAAATGCGCAGATATCGGGAGGAACACCGACGGCGAAGGCAGCTTGCTGGGCCGTGCCTGACGCTGAGGAGCGAAAGCGTGGGGAGCGAACAGG
>ASV1280
TACGGAAGGTCCGGGCGTTATCCGGATTTATTGGGTTTAAAGGGAGCGTAGGCCGCTTTGTAAGCGTGTTGTGAAATTTGCCGGCTCAACCGGTAACTTGCAGCGCGAACTGCAGAGCTTGAGTGTGCGCAACGTTGGCGGAATTCGTCGTGTAGCGGTGAAATGCTTAGATATGACGAAGAACTCCGATTGCGAAGGCAGCTGACGGGAGCACTACTGACGCTGAAGCTCGAAAGTGCGGGTATCGAACAGG
>ASV1281
TACGTAGGTGGCAAGCGTTGTCCGGATTTACTGGGTGTAAAGGGCGTGTAGGCGGGGATGCAAGTCAGATGTGAAATTCCGGGGCTCAACCCCGGCGCTGCATCTGAAACTGTATCTCTTGAGTGCTGGAGAGGAAAGCGGAATTCCTAGTGTAGCGGTGAAATGCGTAGATATTAGGAGGAACACCAGTGGCGAAGGCGGCTTTCTGGACAGTAACTGACGCTGAGGCGCGAAAGCGTGGGGAGCGAACAGG
>ASV1282
TACGGAGGGTGCGAGCGTTGTCCGGATTTATTGGGTTTAAAGGGTGCGTAGGCGGCCCGTTAAGTCGGCGGTGAAAGTCTGTGGCTCAACCATGGAACTGCCGTTGATACTGGCGGGCTTGAGTGCCGGTGGGGTACATGGAATTGGTGGTGTAGCGGTGAAATGCATAGATACCATCAGGAACACCGATAGCGTAGGCATTGTACTTACCGGCAACTGACGCTGAGGCACGAAAGCGCGGGTATCGAACAGG
>ASV1283
TACGTAGGGTGCAAGCGTTAATCGGAATTACTGGGCGTAAAGCGTGCGCAGGTGGTTTGTTAAGACAGTTGTGAAATCCCCGGGCTTAACCTGGGAACTGCAATTGTGACTGGCAGACTAGAGTGAGGCAGAGGGGGGCGGAATTCCTGGTGTAGCAGTGAAATGCGTAGATATCAGGAGGAACACCGATGGCGAAGGCAGCCCCCTGGGCCATCACTGACACTCATGCACGAAAGCGTGGGGAGCAAACAGG
>ASV1284
TACGAAGGGTGCAAGCGTTGTTCGGAATCATTGGGCGTAAAGCGCGCGCAGGCGGATCAGCAAGTCAGATGTGAAATCTCGAAGCTCAACTTCGAAACTGCGTCTGAAACTGCTAGTCTAGAATGTCGGAGGGGGCAGGGGAATTTCACGTGTAGGGGTAAAATCCGTAGAGATGTGAAGGAACACCGGAGGCGAAGGCGCCTGCCTGGACGACTATTGACGCTGAGGCGCGAAAGCGTGGGGAGCAAACAGG
>ASV1285
TACGTAGGGCGCGAGCGTTGTCCGGAATTATTGGGCGTAAAGAGCTTGTAGGCGGTTTGTCGCGTCTGCTGTGAAAGGCCGGGGCTTAACCCCGTGTATTGCAGTGGGTACGGGCAGACTAGAGTGCAGTAGGGGAGACTGGAATTCCTGGTGTAGCGGTGGAATGCGCAGATATCAGGAGGAACACCGATGGCGAAGGCAGGTCTCTGGGCTGTAACTGACGCTGAGAAGCGAAAGCATGGGGAGCGAACAGG
>ASV1286
TACGTAGGTGGCGAGCGTTGTCCGGAATTATTGGGCGTAAAGGGAGCGCAGGTGGGAAAGTAAGTCAGTCTTAAAAGTTCGGGGCTTAACCCCGTGATGGGATTGAAACTACTATTCTTGAGTGCAGGAGAGGAAAGCGGAATTCCTAGTGTAGCGGTGAAATGCGTAGATATTAGGAGGAACACCAGTGGCGAAGGCGGCTTTCTGGACTGTAACTGACACTGAGGCTCGAAAGCGTGGGGAGCGAACAGG
>ASV1287
TACGTAGGGTGCGAGCGTTGTCCGGAATTACTGGGCGTAAAGAGCTCGTAGGCGGTTTGTCACGTCGTCTGTGAAATCCCTCGGCTTAACCGGGGGCGTGCAGGCGATACGGGCAGACTTGAGTACTACAGGGGAGACTGGAATTCCTGGTGTAGCGGTGAAATGCGCAGATATCAGGAGGAACACCGGTGGCGAAGGCGGGTCTCTGGGTAGTAACTGACGCTGAGGAGCGAAAGCATGGGTAGCGAACAGG
>ASV1288
TACGTAGGGTGCGAGCGTTGTCCGGAATTACTGGGCGTAAAGAGCTCGTAGGCGGTTTGTCGCGTCGTCTGTGAAATTCTGCAGCTTAACTGTAGGCGTGCAGGCGATACGGGCAGACTTGAGTACTACAGGGGAGACTGGAATTCCTGGTGTAGCGGTGAAATGCGCAGATATCAGGAGGAACACCGGTGGCGAAGGCGGGTCTCTGGGTAGTAACTGACGCTGAGGAGCGAAAGCGTGGGTAGCGAACAGG
>ASV1289
TACGTAGGGTACAAGCGTTGTCCGGAATTATTGGGCGTAAAGAGCTCGTAGGCGGTTCGTCGCGTCTGCTGTGGAAACGCAAGGCTCAACCTTGCGCGTGCAGTGGGTACGGGCGGACTAGAGTGCAGTAGGGGAGTCTGGAATTCCTGGTGTAGCGGTGAAATGCGCAGATATCAGGAGGAACACCGGTGGCGAAGGCGGGACTCTGGGCTGTAACTGACGCTGAGGAGCGAAAGCATGGGGAGCGAACAGG
>ASV1290
TACGTAGGTGGCAAGCGTTGTCCGGAATTATTGGGCGTAAAGCGCGCGCAGGCGGATCAGTCAGTCTGTCTTAAAAGTTCGGGGCTTAACCCCGTGATGGGATGGAAACTGCTGATCTAGAGTATCGGAGAGGAAAGTGGAATTCCTAGTGTAGCGGTGAAATGCGTAGATATTAGGAAGAACACCAGTGGCGAAGGCGACTTTCTGGACGAAAACTGACGCTGAGGCGCGAAAGCCAGGGGAGCGAACGGG
>ASV1291
TACATAGGGTGCAAGCGTTGTCCGGAATTATTGGGCGTAAAGAGCTCGTAGGTGGTCGATCACGTCGGATGTGAAATTCTGAGGCTTAACCTCGGACCTGCATTCGATACGGGTTGACTAGAGTGTGGTAGGGGAGACTGGAATTCCTGGTGTAGCGGTGGAATGCGCAGATATCAGGAGGAACACCGATGGCGAAGGCAGGTCTCTGGGCCATTACTGACACTGAGGAGCGAAAGCGTGGGGAGCGAACAGG
>ASV1292
TACGGAGGGGGCTAGCGTTGTTCGGAATTACTGGGCGTAAAGCGCGCGTAGGCGGGCTGTTAAGTCGGGGGTGAAATCCCAGGGCTCAACCCTGGAACTGCCTCCGATACTGGCAGCCTAGAGGACGGGAGAGGCCAGTGGAATGGCGAGTGTAGAGGTGAAATTCGTAGATATTCGCCGGAACACCAGTGGCGAAGGCGACTGGCTGGCCCGTTTCTGACGCTGAGGTGCGAAAGCGTGGGGAGCAAACAGG
>ASV1293
TACGTAGGTGGCAAGCGTTGTCCGGAATTATTGGGCGTAAAGCGCTCGCAGGCGGTTTTTTAAGTCTGATGTGAAATCTTGCAGCTCAACTGCAAACGTGCATTGGAAACTGGAGGACTTGAGTGCAGAAGAGGAGAGTGGAATTCCACGTGTAGCGGTGAAATGCGTAGAGATGTGGAGGAACACCAGTGGCGAAGGCGACTCTCTGGTCTGTAACTGACGCTGAGGAGCGAAAGCGTGGGGAGCGAACAGG
>ASV1294
TACCGGCAGCACGAGTGATGGCCGATCTTATTGGGCCTAAAGCGTCCGTAGCTGGCCGTGCAAGTCCGTCGGGAAATCCAGTGGCTCAACCTCTGGGCTTCCGGCGGAAACTGCTCGGCTTGGGACCGGAAGACTCGAGGGGTACGTTCGGGGTAGGAGTGAAATCCCGTAATCCTGAACGGACCACCGATGGCGAAAGCACCTCGAGAGCACGGATCCGACAGTGAGGGACGAAAGCTAGGGTCTCGAACCGG
>ASV1295
TACGGAGGATCCGAGCGTTATCCGGAATTATTGGGTTTAAAGGGTTCGTAGGCGGTTAGATAAGTCAGTGGTGAAATTTCTTAGCTTAACTAAGACCCGGCCATTGATACTGTTTGACTTGAATAGTATGGAAGTAACTAGAATATGTAGTGTAGCGGTGAAATGCTTAGATATTACATGGAATACCAATTGCGAAGGCAGGTTACTACGTACTTATTGACGCTGATGAACGAAAGCGTGGGGAGCGAACAGG
>ASV1296
TACCGGCAGCACGAGTGATGGCCGCTATTATTGGGCCTAAAGCGTCCGTAGCCGGCCGGTCAAGTTCGTCGGGAAATCTGCCCGCTTAACGGGCAGGCGTCCGGCGAAAACTGATCGGCTTGGGGCCGGAAGACCTGAGGGGTACGTCCGGGGTAGGAGTGAAATCCCGTAATCCTGGACGGACCACCGGTGGCGAAAGCGCCTCAGGAAGACGGACCCGACGGTGAGGGACGAAAGCTAGGGTCTCGAACCGG
>ASV1297
TACCGGCAGCCCGAGTGATGGCCGCTATTATTGGGCCTAAAGCGTCCGTAGCCGGCCGGGCAAGTCCGTTGGGAAATCCACCCGCTTAACGGGTGGGCGTCCGGCGGAAACTGCTCGGCTTGGGACCGGAAGACCCGAGGGGTACGTCCAGGGTAGGAGTGAAATCCCGTAATCCTGGACGGACCGCCGGTGGCGAAAGCGCCTCGGGAAGACGGATCCGACGGTGAGGGACGAAAGCTAGGGTCTCGAACCGG
>ASV1298
TACCGGCAGCACGAGTGATGGCCGATATTATTGGGCCTAAAGCGTCCGTAGCCGGCCGGACAAGTCCGTTGGGAAATCGACGCGCCTAACGCGTCGGCGTCCAGCGGAAACTGTCCGGCTTGGGGCCGGAAGATCCGAGGGGTACGTCCGGGGTAGGAGTGAAATCCCGTAATCCTGGACGGACCGCCGGTGGCGAAAGCGCCTCGGAAGGACGGACCCGACGGTGAGGGACGAAAGCCAGGGTCTCGAACCGG
>ASV1299
TACCGGCAGCCCGAGTGATGGCCGATCTTATTGGGCCTAAAGCGTCCGTAGCTGGCCGCGCAAGTCCATCGGGAAATCCACCCGCCCAACGGGTGGCCGTCCGGTGGAAACTGTACGGCTTGGGACCGGAAGGCGCGACGGGTACGTCCGGGGTAGGAGTGAAATCCCGTAATCCTGGACGGACCGCCGATGGCGAAAGCACGTCGCGAGAACGGATCCGACAGTGAGGGACGAAAGCCAGGGTCTCGAACCGG
>ASV1300
TAGCAGGACCCCAAGTGGTAGTCGTTGTTATTGGGCTTAAAGTGTTCGTAGCCTGCCATGTAAGTCCGCTGTGAAATCCACGCGCTCAACGTGTGGGCGTGCAGCGGATACTGCATGGCTAGGGACCGGACGGCGTCGAGGCTATTCCCTGGGTAGGAGTGAAATCCTAAAATCCAGGGAGGAGCACCTGTGGCGAAAGCGCTCGGCGAGTACGGATCCGACGGTGAGGAACGAAAGCCAGGGGAGCAAAGCGG
>ASV1301
TACCGGCAGCTCAAGTGATGGCCGATCTTATTGGGCCTAAAGCGTCCGTAGCTGGCCTCGCAAGTCCGTCGGGAAATCCACACGCTCAACGTGTGGGCGTCCGGCGGAAACTCCGAGGCTTGGGACCGGAAGGCTCGAGGGGTACGTCCGGGGTAGGAGTGAAATCCCGTAATCCCGGACGGACCACCGATGGCGAAAGCACCTCGAGAAGACGGATCCGACAGTGAGGGACGAAAGCTAGGGTCTCGAACCGG
>ASV1302
TACGTAGGTGGCAAGCGTTATCCGGAATTATTGGGCGTAAAGCGCGCGTAGGCGGTCTCTTAAGTCTGATGTAAAAGGCAGTGGCTCAACCATTGTGTGCATTGGAAACTGGGAGACTTGAGTGCAGGAGAGGAGAGTGGAATTCCATGTGTAGCGGTGAAATGCGTAGATATATGGAAGAACACCAGTGGCGAAGGCGGCTGTCTGGTCTGTAACTGACGCTGAGGCTCGAAAGCATGGGTAGCAAACAGG
>ASV1303
TACGTAGGGCGCGAGCGTTGTCCGGAATTATTGGGCGTAAAGAGCTCGTAGGCGGTTTGTCGCGTCTGTCGTGAAATCCCATGGCTTAACTGTGGGCGTGCGGTGGGTACGGGCAGACTAGAGTGCGGTAGGGGAGACTGGAATTCCTGGTGTAGCGGTAAAATGCGCAGATATCAGGAGGAACACCGGTGGCGAAGGCGGGTCTCTGGGCCGTTACTGACGCTGAGGAGCGAAAGCATGGGGAGCGAACAGG
>ASV1304
GACGAACCGTGCGAACGTTATTCGGAATCACTGGGCTTAAAGCGCGTGTAGGCGGGCCGGTGCGTCGGTCGCTGAAAGCCCCCGGCTCAACCGGGGAAGCGGCGCCGAGACGACCGGCCTGGAGGGGGGTAGGGGGACCTGGAACTTCCGGTGGAGCGGTGAAATGCGTTGAGATCGGAAGGAACGCCCGCGGCGAAAGCGAGGTCCTGGACCCTTTCTGACGCTGAGACGCGAAAGCCAGGGGAGCGAACGGG
>ASV1305
AACGTAGGGGCCAAGCGTTATCCGGAATTACTGGGCGTAAAGCGCGTGCAGGCGGTTCTGAAAGTCGGACGTGAAAGCTCCCGGCCCAACTGGGAGAGGCCGTTCGAAACTATGGGACTAGAGGATGGTAGAGGCAAGTGGAATTCCCGGTGTAGTGGTGAAATGCGTAGATATCGGGAGGAACACCAGCGGCGAAGGCGGCTTGCTGGGCCATCACTGACGCTCAGACGCGAAAGCCAGGGGAGAGAACGGG
>ASV1306
TAGCCGGACCCCAAGTGGTAGTCATTGTTATTGGGCTTAAAGTGTTCGTAGCCGGGCCTGCAAGTCCGCTGTGAAATCCATGCGCTCAACGTATGGACATGCAGCGGATACTGTAGGTCTAGGAACCGGACGGCGTCGAGGCTATTCCCGGGGTAGGGGTGAAATCCTAAAATCCCGGGAGGAGCACCTGTGGCGGAAGCGCTCGACGAGTACGGATTCGACGGTGAGGAACGAAAGCCAGGGGAGCAAAGCGG
>ASV1307
TACGGAGGGTGCAAGCGTTATCCGGAATCATTGGGTTTAAAGGGTCCGCAGGCGGTCTTATAAGTCAGTGGTGAAAGCCTACAGCTCAACTGTAGAACTGCCATTGATACTGTAAGACTTGAATTCGGTCGAAGTGGGCGGAATATGACATGTAGCGGTGAAATGCTTAGATATGTCATAGAACACCGATAGCGAAGGCAGCTCACTAGGCCTGGATTGACGCTCAGGGACGAAAGCGTGGGGAGCAAACAGG
>ASV1308
TACGAAGGGGGCTAGCGTTGTTCGGAATTACTGGGCGTAAAGGGCGCGTAGGCGGTGTGTCAAGTCAGGCGTGAAAGCCCCGGGCTCAACCTGGGAACAGCGCTTGAGACTGGCACGCTCGAGTTCGGGAGAGGATGGTGGAATTCCCAGTGTAGAGGTGAAATTCGTAGATATTGGGAAGAACACCGATGGCGAAGGCAGCCATCTGGACCGACACTGACGCTGAGGCGCGAAAGCGTGGGGAGCAAACAGG
>ASV1309
TACGTAGGGGGCAAGCGTTGTCCGGAATTATTGGGCGTAAAGCGCGCGCAGGCGGCCGTTTAAGTCCGGTGTTTAATCCCGAAGCTCAACTTCGGGTCGCACTGGAAACTGGAGGGCTTGAGTGCAGAAGAGGAGAGTGGAATTCCACGTGTAGCGGTGAAATGCGTAGAGATGTGGAGGAACACCAGTGGCGAAGGCGACTCTCTGGGCTGTAACTGACGCTGAGGCGCGAAAGCGTGGGGAGCAAACAGG
>ASV1310
TACGAAGGGGGCTAGCGTTGTTCGGATTTACTGGGCGTAAAGCGCACGTAGGCGGTTTGTTAAGTCAGAGGTGAAATCCCGGAGCTCAACTCCGGAACTGCCTTTGATACTGGCAAGCTAGAGTCCGGAAGAGGTGAGTGGAACTCCTAGTGTAGAGGTGGAATTCGTAGATATTAGGAAGAACACCAGTGGCGAAGGCGGCTCACTGGTCCGGTACTGACGCTGAGGTGCGAAAGCGTGGGGAGCAAACAGG
>ASV1311
TACGTAGGGTGCGAGCGTTGTCCGGAATTATTGGGCGTAAAGAGCTCGTAGGTGGTTCGTCGCGTCTGCTGTGAAAGTCCGAGGCTCAACCTCGGATCTGCAGTGGGTACGGGCGGACTGGAGTGCGGTAGAGGAGATCGGAATTCCTGGTGTAGCGGTGGAATGCGCAGATATCAGGAGGAACACCGGTGGCGAAGGCGGATCTCTGGGCCGTAACTGACGCTGAGGAGCGAAAGCATGGGGAGCGAACAGG
>ASV1312
TACGGAGGGTGCAAGCGTTAATCGGAATGACTGGGCGTAAAGCGCACGCAGGCGGTCTGTTAAGCCAGATGTGAAAGCCCCGGGCTCAACCTGGGAACTGCATTTGGAACTGGCAGGCTAGAGTCTTGGAGAGGGGGGTAGAATTTCCGGTGTAGCGGTGAAATGCGTAGAGATCGGAAGGAATACCAGTGGCGAAGGCGGCCCCCTGGCCAAAGACTGACGCTCAGGTGCGAAAGCGTGGGGAGCAAACAGG
>ASV1313
TACGTAGGTGGCAAGCGTTGTCCGGATTTATTGGGCGTAAAGCGCGCGCAGGCGGTCTTTTAAGTCTGATGTGAAAGCCCCCGGCTTAACCGGGGAGGGTCATTGGAAACTGGAAGACTGGAGTGCAGAAGAGGAGAGTGGAATTCCACGTGTAGCGGTGAAATGCGTAGATATGTGGAGGAACACCAGTGGCGAAGGCGACTCTCTGGTCTGTAACTGACGCTGAGGCGCGAAAGCGTGGGGAGCAAACAGG
>ASV1314
AACCAGCACCTCGAGTGGTCAGGAGGTTTATTGGGCCTAAAGCATCCGTAGCCGGTTGCATAAGTTTTCGGTTAAATCTATGCGCTCAACGTATAGGCCGCCGAAAATACTGTGCAGCTAGGGAGTGGGAGAGGTACACGGTACTCAATAGGAAGGGGTAAAATCCTTTGATCTATTGATGACCACCTGTGGCGAAGGCGGTGTACCAGAACACGTTCGACGGTGAGGGATGAAAGCTGGGGGAGCAAACCGG
>ASV1315
TACGAAGGGGGCTAGCGTTACTCGGAATTACTGGGCGTAAAGGGCGCGTAGGCGGCGCTCCAAGTCAGGCGTGAAAGCCCTGGGCTCAACCTGGGGACTGCGCTTGATACTGGAGTGCTTGAGGATGGAAGAGGCTCGTGGAATTCCCAGTGTAGAGGTGAAATTCGTAGATATTGGGAAGAACACCGGTGGCGAAGGCGGCGAGCTGGTCCATTTCTGACGCTGAGGCGCGATAGCGTGGGGAGCAAACAGG
>ASV1316
TACGGAGGATGCGAGCGTTATCCGGATTTATTGGGTTTAAAGGGTGCGTAGGCGGAGAGCCAAGTCAGCGGTAAAATCGTGGGGCCCAACCCCATCCCGCCGTTGAAACTGGCTTCCTTGAGTGGATGAGAAGTATGCGGAATGCGTGGTGTAGCGGTGAAATGCATAGATATCACGCAGAACCCCGATTGCGAAGGCAGCATACCGGCATCCGACTGACGCTGAAGCACGAAGGCGTGGGTATCAAACAGG
>ASV1317
TACGGAGGGTGCTAGCGTTATCCGGAATCACTGGGCGTAAAGGGCGCGTAGGCGGTCTTGTAAGTCCGATGTTAAAGACCGGGGCTCAACCCCGGCATGGCGTTGGATACTGCGAGGCTTGACGACTGGAGAGGCAAGTGGAATTACCAGTGTAGCGGTGGAATGCGTAGATACTGGTAGGAACACCCATTGCGAAGGCAGCTTGCTGGACAGTCCGTGACGCTGAGGCGCGAAAGCGTGGGGAGCAAACCGG
>ASV1318
GACAGAGGGGGCAAGCGTTGTCCGGACTTACTGGGCGTACAGCGCGCGCAGGTGGTGCGGTATGTGGCCGGTGACAACCTCCCGCTCAACGGGAGGGGGCCTGGCTAGACAGCCGCGCTGGAGACGTGGAGAGGGATGTGGAATACCCGGTGGAGCGGTGAAATGCGTAGAGATCGGGTGGAACACCAGCGGCGAAGGCGGCATCCTGGCCACGATCTGACACTGAGGCGCGATAGCGTGGGGAGCAAACGGG
>ASV1319
TACCGGCAGCACGAGTGATGGCCGCTATTATTGGGCCTAAAGCGTCCGTAGCTGGCCAGACAAGTCCGTTGGGAAATCCACGCGCTCAACGCGTGGGCGTCCAGCGGAAACTGTCTGGCTTGGGGCCGGAAGACCTGAGGGGTACGTCCGGGGTAGGAGTGAAATCCCGTAATCCTGGACGGACCACCGGTGGCGAAAGCGCCTCAGGAAGACGGACCCGACAGTGAGGGACGAAAGCCAGGGTCTCGAACCGG
>ASV1320
TACCGGCAGCTCGAGTGATGGCCGATCTTATTGGGCCTAAAGCGTCCGTAGCTGGCCTCGCAAGTCCGTCGGGAAATCCACTGGCTCAACCAGTGGGCGTCCGGCGGAAACTCCGAGGCTTGGGACCGGAAGGCTCGAGGGGTACGTCCGGGGTAGGAGTGAAATCCCGTAATCCCGGACGGACCACCGATGGCGAAAGCACCTCGAGAAGACGGATCCGACAGTGAGGGACGAAAGCTTGGGTCTCGAACCGG
>ASV1321
TACGAAGGGGGCTAGCGTTGTTCGGAATCACTGGGCGTAAAGGGCGCGTAGGCGGCTTTGTAAGTCGGGGGTGAAAGCCTGTGGCTCAACCACAGAATTGCCTTCGATACTGCATGGCTTGAGACCGGAAGAGGTAAGTGGAACTGCGAGTGTAGAGGTGAAATTCGTAGATATTAGCAAGAACACCAGTGGCGAAGGCGGCTTACTGGTCCGGTTCTGACGCTAAGGCGCGAAAGCGTGGGGAGCAAACAGG
>ASV1322
TACGGAGGATGCGAGCGTTATCCGGATTTATTGGGTTTAAAGGGTGCGTAGGCGGGCTGTTAAGTCAGCGGTCAAATGTCGGGGCTCAACCCCGGCCTGCCGTTGAAACTGGCGGTCTTGAGTGAGCGAGAAGTATGCGGAATGCGTGGTGTAGCGGTGAAATGCATAGATATCACGCAGAACTCCGATTGCGAAGGCAGCATACCGGCGCTCAACTGACGCTGAGGCACGAAAGCGTGGGGATCGAACAGG
>ASV1323
TACCGGCAGCTCGAGTGATGACCGCTGTTATTGGGCCTAAAGCGTCCGTAGCCGGCCGAACAAGTCCGTCGGGAAATCCACTCGCTCAACGAGTGGGCGTCCGGCGGATACTGTTCGGCTTGGGGCCGGAAGATCCGAGGGGTACGTCCGGGGTAGGAGTGAAATCCCGTAATCCTGGACGGACCGCCGGTGGCGAAAGCGCCTCGGAAGGACGGACCCGACGGTGAGGGACGAAAGCTAGGGTCACGAACCGG
>ASV1324
TACGGAGGGTGCAAGCGTTGTCCGGATTTATTGGGTTTAAAGGGTGCGTAGGTGGCCCCTTAAGTCCATGGTGAAAGCCTGCCGCTTAACGGCAGAACTGCCATGGATACTGAGGGGCTTGAGTCCAGACGAGGTTGGCGGAATGGATGGTGTAGCGGTGAAATGCATAGATACCATCCAGAACCCCGATTGCGTAGGCAGCTGACTAGGCTGGTACTGACACTGAGGCACGAAAGCGTGGGGAGCGAACAGG
>ASV1325
TACCGGCAGCACAAGTGATGGCCGATATTATTGGGCCTAAAGCGTTCGTAGCTGGCCAGTCAAGTCTGTTGGGAAATCCACGTGCCCAACACGTGGGCGTCCAGCGGAAACTGTCTGGCTTGGGGCCGGAAGACTCGAGGGGTACGTCCGGGGTAGGAGTGAAATCCCGTAATCCTGGACGGACCACCGGTGGCGAAAGCGCCTCGAGAAGACGGACCCGACAGTGAGGAACGAAAGCCAGGGTCTCGAACCGG
>ASV1326
TACGGAGGGGGCTAGCGTTGTTCGGAATTACTGGGCGTAAAGCGCACGTAGGCGGATTGGTAAGTTGGGGGTGAAATCCCGGGGCTCAACCCCGGAACTGCCTCCAAAACTCCCAGTCTTGAGGTCGAGAGAGGTGAGTGGAATTCCGAGTGTAGAGGTGAAATTCGTAGATATTCGGAGGAACACCAGTGGCGAAGGCGGCTCACTGGCTCGATACTGACGCTGAGGTGCGAAAGCGTGGGGAGCAAACAGG
>ASV1327
TACGGAGGGGGCGAGCGTTGTTCGGAATTACTGGGCGTAAAGGGCGCGTAGGCGGTTCGCCGCGTCAGGTGTGAAAGCCCCGGGCTCAACCTGGGAGGTGCATCTGATACGGGCGGACTTGAGAGCGGGAGAGGAGTGTGGAATTCCCAGTGTAGAGGTGAAATTCGTAGATATTGGGAAGAACACCAGTGGCGAAGGCGGCACTCTGGCCCGTTTCTGACGCTGAGGCGCGAAAGCGTGGGGAGCAAACAGG
>ASV1328
TACCGGCAGCACGAGTGATGGCCGATCTTATTGGGCCTAAAGCGTCCGTAGCTGGCCGTGCAAGTTCGTCGGGAAATTCACCAGCTCAACTGGTGGGCGTCCGGCGAAAACTGCTCGGCTTGGGACCGGAAGACCCAAGGGGTACGTCCGGGGTAGGAGTGAAATCCCGTAATCCCGGACGGACCGCCGATGGCGAAAGCACCTTGGGAAGACGGATCCGACAGTGAGGGACGAAAGCTGGGGTCTCGAACCGG
>ASV1329
TACGAAGGGTGCAAGCGTTACTCGGAATTACTGGGCGTAAAGCGTGCGTAGGTGGTGGTTTAAGTCTGCTGTGAAAGCCCTGGGCTCAACCTGGGAATTGCAGTGGATACTGGGTCACTAGAGTGTGGTAGAGGGATGCGGAATTTCTGGTGTAGCAGTGAAATGCGTAGAGATCAGAAGGAACATCCGTGGCGAAGGCGGCATCCTGGGCCAACACTGACACTGAGGCACGAAAGCGTGGGGAGCAAACAGG
>ASV1330
TACGGAGGGTGCAAGCGTTAATCGGAATTACTGGGCGTAAAGGGCGCGTAGGCGGCCTGTTAAGCCAGATGTGAAAGCCCCGGGCTCAACCTGGGAACCGCATTTGGAACTGGCGGGCTTGAGTGCAGGAGAGGAAGGTAGAACTCCCGGTGTAGCGGTGAAATGCGTAGAGATCGGGAAGAATACCAGTGGCGAAGGCGGCCTTCTGGACTGACACTGACGCTGAGGCGCGAAAGCATGGGTAGCAAACAGG
>ASV1331
TACGTAGGGTGCAAGCGTTAATCGGAATTACTGGGCGTAAAGAGTGCGCAGGCGGTTTTGCAAGACCGATGTGAAATCCCCGGGCTTAACCTGGGAACTGCATTGGTGACTGCAAGGCTAGAGTGTGTCAGAGGGAGGTGGAATTCCGCATGTAGCAGTGAAATGCGTAGATATGCGGAGGAACACCGATGGCGAAGGCAGCCTCCTGGGATAACACTGACGCTCATGCACGAAAGCGTGGGGAGCAAACAGG
>ASV1332
TACAGAGGGTGCAAGCGTTAATCGGAATTACTGGGCGTAAAGCGCGCGTAGGTGGTTAGTTAAGTTGGATGTGAAATCCCCGGGCTCAACCTGGGAACTGCATTCAAAACTGACTGACTAGAGTATGGTAGAGGGTGGTGGAATTTCCTGTGTAGCGGTGAAATGCGTAGATATAGGAAGGAACACCAGTGGCGAAGGCGACCACCTGGACTGATACTGACACTGAGGTGCGAAAGCGTGGGGAGCAAACAGG
>ASV1333
TACGTAGGGTGCGAGCGTTGTCCGGAATTATTGGGCGTAAAGAGCTTGTAGGCGGTCTGTCGCGTCTGCCGTGAAAATCCGGGGCTCAACCCCGGACTTGCGGTGGGTACGGGCAGACTAGAGTGTGGTAGGGGAGACTGGAATTCCTGGTGTAGCGGTGAAATGCGCAGATATCAGGAGGAACACCGATGGCGAAGGCAGGTCTCTGGGCCACTACTGACGCTGAGAAGCGAAAGCGTGGGGAGCGAACAGG
>ASV1334
TACGTAGGGTGCAAGCGTTGTCCGGAATTATTGGGCGTAAAGAGCTCGTAGGCGGTCTGTCGCGTCTGCTGTGAAAACGCGGGGCTCAACCCCGCGCCTGCAGTGGGTACGGGCAGACTAGAGTGCAGTAGGGGAGACTGGAATTCCTGGTGTAGCGGTGGAATGCGCAGATATCAGGAGGAACACCGGTGGCGAAGGCGGGTCTCTGGGCTGTAACTGACGCTGAGGAGCGAAAGCGTGGGTAGCGAACAGG
>ASV1335
TACGTAGGTCCCGAGCGTTGTCCGGATTTATTGGGCGTAAAGCGAGCGCAGGCGGTTGTTTAAGTCTGAAGTTAAAGGCTGTGGCTCAACCATAGTATGCTTTGGAAACTGGACAACTTGAGTGCAGAAGGGGAGAGTGGAATTCCATGTGTAGCGGTGAAATGCGTAGATATATGGAGGAACACCGGTGGCGAAAGCGGCTCTCTGGTCTGTAACTGACGCTGAGGCTCGAAAGCGTGGGGAGCAAACAGG
>ASV1336
TACCGGCAGCTCGAGTGATAGCCACTATTATTGGGCCTAAAGCGTCCGTAGCCGGCCGAACGGGTCCGTCGGGAAATCCACCTGCTCAACAGGTGGACGTCCGGCGGAAACCAGTCGGCTTGGGGCCGGGAGACCAGAGAGGTACGTCCGGGGTAGGAGTGAAATCCCGTAATCCTGGACGGACCGCCGGTAGCGAAAGCGTCTCTGGAGAACGGACCCGACGGTGAGGGACGAAAGCTTGGGTCTCGAACCGG
>ASV1337
TACCGGCAGTCCAAGTGATGGCCGCTATTATTGGGCCTAAAGCGTCCGTAGCTTGCCGTGCAAGTCTATCGGGAAATCGACGTGCTCAACACGTCGGCTTCCGGTGGAAACTGTTCGGCTTGGGGCCGGAAGACTCAGCGGGTACGTCCGGGGTAGGAGTGAAATCCTGTAATCCTGGACGGACCACCAATGGCGAAAGCACGCTGAGAAGCCGGACCCGACAGTGAGGGACGAAAGCCAGGGTCTCGAACCGG
>ASV1338
TACGAAGGGTGCAAGCGTTACTCGGAATTACTGGGCGTAAAGCGTGCGTAGGTGGTTCGTTAAGTCTGATGTGAAAGCCCTGGGCTCAACCTGGGAACTGCATTGGATACTGGCGATCTGGAGTGCGGTAGAGGGTGGCGGAATTCCCGGTGTAGCAGTGAAATGCGTAGATATCGGGAGGAACATCCGTGGCGAAGGCGGCCACCTGGACCAGCACTGACACTGAGGCACGAAAGCGTGGGGAGCAAACAGG
>ASV1339
TACGTAGGGGTCGAGCGTTGTCCGGAGTTACTGGGCGTAAAGCGCATGCAGGCGGCTCATTGCGCATGGCGTGAAAGCCCCCGGCTTAACCGGGGAGGGTCGTCGTGAACGGGTGAGCTTGAGGGTATCAGGGGCTGGTGGAATTCCCGGTGTAGTGGTGAAATGCGTAGAGATCGGGAGGAACACCTGTGGCGAAGGCGGCCAGCTGGGATACACCTGACGCTGAGATGCGAAGGCGTGGGGAGCGAACGGG
>ASV1340
TACCGGCAGCCCGAGTGATGGCCGCTATTATTGGGCCTAAAGCGTCCGTAGCCGGCCAGACAGGTCCGTCGGGAAATCCATCCGCTTAACGGATGGGCGTCCGGCGGAAACCAGCTGGCTTGGGGCCGGAAGACCTGAGGGGTACGTCCGGGGTAGGAGTGAAATCCCGTAATCCTGGACGGACCGCCGGTGGCGAAAGCGCCTCAGGAGGACGGACCCGACGGTGAGGGACGAAAGCTAGGGTCACGAACCGG
>ASV1341
TACCGGCAGCACGAGTGATGGCCGATTTTATTGGGCCTAAAGCGTCCGTAGCCGGCCAAGCAAGTCCGTTGGGAAATCGACGCGCTCAACGCGTCGGCGTCCAGCGGAAACTGTTTGGCTTGGGGCCGGAAGACCTGAGGGGTACGTCCGGGGTAGGAGTGAAATCCCGTAATCCTGGACGGACCACCGGTGGCGAAAGCGCCTCAGGAAGACGGACCCGACGGTGAGGGACGAAAGCTAGGGTCTCGAACCGG
>ASV1342
TACCGGCAGCACGAGTGATGGCCGATTTTATTGGGCCTAAAGCGTCCGTAGCTGGCCGACCAAGTCTGTCGGGAAATCCAGTGGCTCAACCACTGGGCTGCCGGCGGAAACTGTTCGGCTTGGGACCGGAAGACTCGAGGGGTACGTTCGGGGTAGGAGTGAAATCCTGTAATCCTGAACGGACCACCGATGGCGAAAGCACCTCGAGAGCACGGATCCGACAGTGAGGGACGAAAGCTAGGGTCTCGAACCGG
>ASV1343
TACGTAGGGTGCGAGCGTTGTCCGGAATTATTGGGCGTAAAGAGCTTGTAGGCGGTTTGTCGCGTCTGCCGTGAAAACTCACAGCTTAACTGTGGGCGTGCGGTGGGTACGGGCAGGCTAGAGTGTGGTAGGGGAGATTGGAATTCCTGGTGTAGCGGTGAAATGCGCAGATATCAGGAGGAACACCGATGGCGAAGGCAGGTCTCTGGGCCACTACTGACGCTGAGAAGCGAAAGCATGGGGAGCGAACAGG
>ASV1344
TACAGAGGGTGCAAGCGTTAATCGGAATTACTGGGCGTAAAGCGCACGTAGGCGGTTTTTTAAGTCAGATGTGAAAGCCCCGGGCTCAACCTGGGAATTGCATTTGAAACTGGGGAACTAGAGTGTGTGAGAGGGGGGTAGAATTCCAAGTGTAGCGGTGAAATGCGTAGAGATTTGGAGGAATACCAGTGGCGAAGGCGGCCCCCTGGCACAACACTGACGCTCAGGTGCGAAAGCGTGGGGAGCAAACAGG
>ASV1345
TACGGAGGGTGCAAGCGTTAATCGGAATTACTGGGCGTAAAGCGCACGCAGGCGGTTGGATAAGCTAGATGTGAAAGCCCCGGGCTCAACCTGGGAATAGCATTTAGAACTGTCCGACTAGAGTCTTGTAGAGGGGGGTAGAATTCCAGGTGTAGCGGTGAAATGCGTAGAGATCTGGAGGAATACCGGTGGCGAAGGCGGCCCCCTGGACAAAGACTGACGCTCAGGTGCGAAAGCGTGGGGAGCAAACAGG
>ASV1346
TACGTATGGTGCAAGCGTTATCCGGATTTACTGGGTGTAAAGGGAGCGCAGGCGGTGCGCCAAGTCTGATGTGAAAGCCCGGGGCTCAACCCCGGGACTGCATTGGAAACTGGAGCACTAGAGTGTCGGAGAGGTAAGTGGAATTCCTAGTGTAGCGGTGAAATGCGTAGATATTAGGAGGAACACCAGTGGCGAAGGCGGCTTACTGGACGACAACTGACGCTGAGGCTCGAAAGCGTGGGGAGCAAACAGG
>ASV1347
TACGGAGGATCCGAGCGTTATCCGGATTTATTGGGTTTAAAGGGTGCGTAGGCGGACTGGAAAGTCAGCTGTGAAAGTTTGTGGCTCAACCACGAAATTGCAGTTGAAACTGTCGGTCTTGAGTATACATGAGGTGAGCGGAATTTGTGGTGTAGCGGTGAAATGCATAGATATCACAAGGAACTCCAATTGCGAAGGCAGCTCACTGGGGTAACACTGACGCTGAGGCACGAAGGTGCGGGTATCAAACAGG
>ASV1348
TACGTAGGTGGCAAGCGTTGTCCGGATTTATTGGGCGTAAAGCGAGCGCAGGCGGAAAAATAAGTCTAATGTGAAAGCCCTCGGCTTAACCGAGGAACTGCATCGGAAACTGTTTTTCTTGAGTGCAGAAGAGGAGAGTGGAACTCCATGTGTAGCGGTGGAATGCGTAGATATATGGAAGAACACCAGTGGCGAAGGCGGCTCTCTGGTCTGCAACTGACGCTGAGGCTCGAAAGCATGGGTAGCGAACAGG
>ASV1349
TACGGGAGTGGCAAGCGTTATCCGGAATTATTGGGCGTAAAGCGTCCGCAGGCGGTCTTGTAAGTCTGTCGTTAAAGCGTGGAGCTTAACTCCATTTAAGCGATGGAAACTGCAAGACTAGAGTGTGGTAGGGGCAGAGGGAATTCCCGGTGTAGCGGTGAAATGCGTAGATATCGGGAAGAACACCAGTGGCGAAGGCGCTCTGCTGGGCCATAACTGACGCTCATGGACGAAAGCCAGGGGAGCGAAAGGG
>ASV1350
TACGTAGGGTGCGAGCGTTGTCCGGAATTATTGGGCGTAAAGGGCTCGTAGGCGGTCTGTCGCGTCAGGAGTGAAAACTCGGGGCTCAACCCCGAGCCTGCTTCTGATACGGGCAGACTGGAGGTATGCAGGGGAGAACGGAATTCCTGGTGTAGCGGTGAAATGCGCAGATATCAGGAGGAACACCGGTGGCGAAGGCGGTTCTCTGGGCATTACCTGACGCTGAGGAGCGAAAGTGTGGGGAGCGAACAGG
>ASV1351
TACAGAGGGTGCAAGCGTTAATCGGAATTACTGGGCGTAAAGCGCACGTAGGCGGTTTCTTAAGTCAGATGTGAAAGCCCCGGGCTCAACCTGGGAATTGCATTTGAAACTGGGGAACTAGAGTGTGTGAGAGGGGGGTAGAATTCCAAGTGTAGCGGTGAAATGCGTAGAGATTTGGAGGAATACCAGTGGCGAAGGCGGCCCCCTGGCACAACACTGACGCTCAGGTGCGAAAGCGTGGGGAGCAAACAGG
>ASV1352
TACGTAAGGACCGAGCGTTGTCCGGAATCATTGGGCGTAAAGGGTACGTAGGCGGGTATTTAAGTTAGAAGTCAAAGGCTATAGCTCAACTGTAGTAAGCTTCTAAAACTAAATATCTTGAGAAATGGAAGGGAAAGTGGAATTCCTAGTGTAGCGGTGGAATGCGCAGATATTAGGAAGAATACCGGTGGCGAAGGCGACTTTCTGGCCATTTTCTGACGCTGAGGTACGAAAGCGTGGGTAGCAAACAGG
>ASV1353
TACGGAGGGGGCTAGCGTTGTTCGGAATTACTGGGCGTAAAGCGCACGTAGGCGGACCAGAAAGTTGGGGGTGAAATCCCGGGGCTCAACCCCGGAACGGCCTTCAAAACTATTGGTCTGGAGTTCGAGAGAGGTGAGTGGAATACCGAGTGTAGAGGTGAAATTCGTAGATATTCGGTGGAACACCAGTGGCGAAGGCGGCTCACTGGCTCGATACTGACGCTGAGGTGCGAAAGCGTGGGGAGCAAACAGG
>ASV1354
TACGGAGGGTGCAAACGTTGCTCGGAATTATTGGGCGTAAAGCGCACGTAGGCGGTTCGTTATGTCGGATGTGAAAGCCCTCGGCTTAACCGAGGAAGTGCATCCGAAACTGGCGAGCTTGAGTACGGAAGAGGGTCTCGGAATTCCCGGTGTAGAGGTGAAATTCGTAGATATCGGGAGGAACACCAGTGGCGAAGGCGGAGACCTGGGCCGATACTGACGCTGAGGTGCGAAAGCGTGGGGAGCAAACAGG
>ASV1355
GACGGAGGTGGCAAGCGTTATCCGGAATCACTGGGCGTAAAGGGCCCGCAGGCGGTCGTGCAAGTCGGCTGTGAAAGCTCCCGGCTCAACTGGGAGAGGTCAGTCGAAACTGCGCGGCTAGAGGGTCAGAGAGGGGTGCGGAATTCCCGGTGTAGCGGTGAAATGCGCAGATATCGGGAGGAACACCAGTAGCGAAGGCGGCACCCTGGCTGACACCTGACGCTGAGGGGCGACAGCGTGGGGAGCGATCGGG
>ASV1356
TACAGAGGATGCAAGTATTATTCGGAATTATTAGGCGTAAAGCGTTTGTAGATGGATATTATAAATTTTTTATTAAATTGTTAAGCTTAACTTAATATTGTAAAAAAGATTAAATATCTAGAGAATAAAAAAGGTAAAGGGAATTTTCAGTGTAATAGTGAAATGTATAGAGATTGAAAGGAACACCAAAGGCGAAGGCACTTTACTGGATTATATCTGACATTCAAAAACGAAAGCTAGGGGAGCAAACAGG
>ASV1357
TACGAAGGGGGCTAGCGTTGTTCGGAATTACTGGGCGTAAAGGGCGCGTAGGCGGTGCTTCAAGTCAGGCGTGAAAGCCCCGGGCTCAACCTGGGAACCGCGCTTGAGACTGGAGGACTAGAGTTCGGGAGAGGATGGTGGAATTCCCAGTGTAGAGGTGAAATTCGTAGATATTGGGAAGAACACCGATGGCGAAGGCAGCCATCTGGACCGACACTGACGCTGAGGCGCGAAAGCGTGGGGAGCAAACAGG
>ASV1358
CACGTAGGGGGCAAGCGTTGTTCGGAATTATTGGGCGTAAAGGGCATGTAGGCGGTTTTGTAAGCCTGGTGTGAAATCCTGCAGCTTAACTGTAGAATTGCATCGGGTACTGCGAGACTTGAATCACAGAGGGGAAACTAGAATTCCAGGTGTAGGGGTGGAATCTGTAGATATCTGGAAGAATACCGGTGGCGAAGGCGGGTTTCTAGCTGATGATTGACGCTGAGGTGCGAAAGTGCGGGGAGCAAACAGG
>ASV1359
TACCGGCAGTTCGAGTGATGGCCGCTCTTATTGGGCCTAAAGCGTTCGTAGCTGGCCAGTCAAGTCCGTTGGGAAATCGGCGTGCCTAACACGTCGGCGTCCAGCGGAAACTGACTGGCTTGGGACCGGGAGACCCGAAGAGTACGTCCGGGGTAGGAGTGAAATCCCGTAATCCTGGACGGACTACCGATGGCGAAAGCACTTCGGGAGCACGGATCCGACGGTGAGGAACGAAAGCTGGGGTCTCGAACCGG
>ASV1360
TACCGGCAGCCCGAGTGATGACCGCTATTATTGGGCCTAAAGCGTCCGTAGCCGGCCAGACAAGTTCGTCGGGAAATCCACCCGCTCAACGGGTGGGCGTCCGGCGAAAACTGTCTGGCTTGGGACCGGAAGACCCGAGGGGTACGTCCGGGGTAGGAGTGAAATCCCGTAATCCTGGACGGACCGCCGGTGGCGAAAGCGCCTCGGGAGGACGGATCCGACGGTCAGGGACGAAAGCTAGGGTCTCGAACCGG
>ASV1361
TACGAAGGGGGCTAGCGTTGCTCGGAATTACTGGGCGTAAAGGGAGCGTAGGCGGACATTTAAGTCAGGGGTGAAATCCCAGAGCTCAACTCTGGAACTGCCTTTGATACTGGGTGTCTTGAGTGTGATAGAGGTATGTGGAACTCCGAGTGTAGAGGTGAAATTCGTAGATATTCGGAAGAACACCAGTGGCGAAGGCGACATACTGGATCATTACTGACGCTGAGGCTCGAAAGCGTGGGGAGCAAACAGG
>ASV1362
TACGGAGGATCCGAGCGTTATCCGGAATTATTGGGTTTAAAGGGTTCGTAGGCGGTTGAGTAAGTCAGTGGTGAAATCTTATAGCTTAACTATAAAATTGCCGTTGATACTGCTTGACTTGAATAGTATGGAAGTAATTAGAATATGTAGTGTAGCGGTGAAATGCTTAGATATTACATGGAATACCAATTGCGAAGGCAGATTACTACGTACTTATTGACGCTGATGAACGAAAGCGTGGGTAGCGAACAGG
>ASV1363
TACCGGCAGCTCAAGTGATGGCCGATCTTATTGGGCCTAAAGCGTCCGTAGCCGGCCTCGCAAGTCCGTCGGGAAATCCACGCGCCCAACGCGTGGGCGTCCGGCGGAAACTCCGAGGCTTGGGACCGGAAGGCTCGAGGGGTACGTCCGGGGTAGGAGTGAAATCCCGTAATCCCGGACGGACCACCGATGGCGAAAGCACCTCGAGAAGACGGATCCGACGGTGAGGGACGAAAGCTCGGGTCTCGAACCGG
>ASV1364
CACGTAGGGCGCGAGCGTTGTTCGGAATCATTGGGCGTAAAGGGCGTGTAGGCGGCAGCGCAAGCGCGGCGTGAAAGGCCGGGGCCCAACCCCGGGAGTGCGCCGCGGACTGCGCAGCTGGAGCGGCCGGGGGGCAGCCGGAATTCCTGGTGTAGGGGTGAAATCTGTAGATATCAGGAGGAACACCGATGGCGAAGGCAGGCTGCCGGCGGACCGCTGACGCTGAGGCGCGAAGGCGCGGGGAGCGAACAGG
>ASV1365
TACGGAGGGTGCAAGCGTTGTCCGGATTTATTGGGTTTAAAGGGTGCGTAGGTGGCCCCTTAAGTCCGTGGTGAAAGCCTGCCGCTTAACGGCAGAACTGCCATGGATACTGAGGGGCTTGAGTCCAGACGAGGTTGGCGGAATGGATGGTGTAGCGGTGAAATGCATAGATACCATCCAGAACCCCGATTGCGTAGGCAGCTGACTAGGCTGGTACTGACACTGAGGCACGAAAGCGTGGGGAGCGAACAGG
>ASV1366
TACGAAGGGTGCAAGCGTTACTCGGAATTACTGGGCGTAAAGCGTGCGTAGGTGGTGATTTAAGTCAGATGTGAAAGCCCTGGGCTCAACCTGGGAACTGCATTTGATACTGGGTCACTAGAGTGCGGTAGAGGATAGCGGAATTCCTGGTGTAGCAGTGAAATGCGTAGAGATCAGGAGGAACATCCGTGGCGAAGGCGGCTATCTGGGCCAGCACTGACACTGAGGCACGAAAGCGTGGGGAGCAAACAGG
>ASV1367
TACGTAGGGGGCAAGCGTTATCCGGATTTACTGGGTGTAAAGGGAGCGTAGACGGCAGCGCAAGTCTGGAGTGAAATGCCGGGGCCCAACCCCGGAACTGCTTTGGAAACTGTGCAGCTGGAGTGCAGGAGAGGTAAGCGGAATTCCTAGTGTAGCGGTGAAATGCGTAGATATTAGGAGGAACACCAGTGGCGAAGGCGGCTTACTGGACTGTAACTGACGTTGAGGCTCGAAAGCGTGGGGAGCAAACAGG
>ASV1368
TACGGAGGGGGCTAGCGTTGTTCGGAATTACTGGGCGTAAAGCGCGCGTAGGCGGACTGTTAAGTCGGGGGTGAAATCCCGGGGCTCAACCCCGGAACTGCCCCCGATACTGGCAGCCTGGAGGTCGAGAGAGGTGAGTGGAATGGCGAGTGTAGAGGTGAAATTCGTAGATATTCGCCGGAACACCAGTGGCGAAGGCGGCTCACTGGCTCGAACCTGACGCTGAGGCGCGAAAGCGTGGGGAGCAAACAGG
>ASV1369
TACGTAGATGGCAAGCGTTGTCCGGATTTATTGGGCGTAAAGCGAGCGCAGGCGGTTCTTTAAGTCTGATGTGAAAGCCCCTGGCTCAACCAGGGAAGGTCATTGGAAACTGGAGAACTTGAGTGCAGAAGAGGAAAGTGGAATTCCATGTGTAGCGGTGAAATGCGTAGATATATGGAGGAACACCAGTGGCGAAGGCGACTTTCTGGTCTGTAACTGACGCTGAGGCTCGAAAGCATGGGGAGCAAACAGG
>ASV1370
TACCGGCAGCACGAGTGATGGCCGATATTATTGGGCCTAAAGCGTCCGTAGCCGGCCGGACAAGTCCGTTGGGAAATCTGCTCGCCTAACGAGCAGGCGTCCAGCGGAAACTGTCCGGCTTGGGGCCGGAAGACTCGAGGGGTACGTCCGGGGTAGGAGTGAAATCCCGTAATCCTGGACGGACCGCCGGTGGCGAAAGCGCCTCGAGAGGACGGACCCGACGGTGAGGGACGAAAGCTAGGGTCTCGAACCGG
>ASV1371
TACGAAGGGGGCTAGCGTTGTTCGGAATTACTGGGCGTAAAGCGCACGTAGGCGGATATTTAAGTCAGGGGTGAAATCCCGGGGCTCAACCCCGGAACTGCCTTTGATACTGGGTATCTCGAGTCCGGAAGAGGTGAGTGGAATTGCGAGTGTAGAGGTGAAATTCGTAGATATTCGCAGGAACACCAGTGGCGAAGGCGGCTCACTGGTCCGGAACTGACGCTGAGGTGCGAAAGCGTGGGGAGCAAACAGG
>ASV1372
TACGTAGGGTGCAAGCGTTAATCGGAATTACTGGGCGTAAAGCGTGCGCAGGCGGTGATGTAAGACAGATGTGAAATCCCCGGGCTCAACCTGGGAACTGCATTTGTGACTGCATCGCTGGAGTACGGCAGAGGGGGATGGAATTCCGCGTGTAGCAGTGAAATGCGTAGATATGCGGAGGAACACCGATGGCGAAGGCAATCCCCTGGGCCTGTACTGACGCTCATGCACGAAAGCGTGGGGAGCAAACAGG
>ASV1373
GACAGAGGATGCAAGCGTTATCCGGAATGATTGGGCGTAAAGCGTCTGTAGGTGGCTTTTTAAGTTCGCCGTCAAATCCCAGGGCTCAACCCTGGACAGGTGGTGAAAACTACTAAGCTAGAGTACGGTAGGGGCAGAGGGAATTTCCGGTGGAGCGATGAAATGCGTAGAGATCGGAAGGAACACCAACGGCGAAAGCACTCTGCTGGGCCGACACTGACACTGAGAGACGAAAGCTAGGGGAGCGAATGGG
>ASV1374
TACGGAGGGTGCAAGCGTTATCCGGATTCACTGGGTTTAAAGGGTGCGTAGGAGGGCAGGTAAGTCAGTGGTGAAATCTTCGAGCTTAACTCGGAAACTGCCGTTGATACTATCTGTCTTGAATACCGTGGAGATGAGCGGAATATGTCATGTAGCGGTGAAATGCTTAGATATGACATAGAACACCAATTGCGAAGGCAGCTCGTTACACGAATATTGACTCTGAGGCACGAAAGCGTGGGGATCAAACAGG
>ASV1375
TACGGAGGGTGCAAGCGTTATCCGGATTCACTGGGTTTAAAGGGTGCGTAGGCGGGCAGGTAAGTCAGTGGTGAAATCTCTGGGCTTAACCCAGAAACTGCCGTTGATACTATCTGTCTTGAATACTCGGGAGGTGAGCGGAATATGTCATGTAGCGGTGAAATGCTTAGATATGACATAGAACACCAATTGCGAAGGCAGCTCACTACAGAGTCATTGACGCTGAGGCACGAAAGCGTGGGGATCAAACAGG
>ASV1376
TACGGAGGGTGCGAGCGTTAATCGGAATTACTGGGCGTAAAGCGCGCGTAGGTGGCTTGGCACGCCGGTTGTGAAAGCCCCGGGCTCAACCTGGGAACGGCATCCGGAACGGCCAGGCTAGAGTGCAGGAGAGGAAGGTAGAATTCCCGGTGTAGCGGTGAAATGCGTAGAGATCGGGAGGAATACCAGTGGCGAAGGCGGCCTTCTGGCCTGACACTGACACTGAGGTGCGAAAGCGTGGGTAGCAAACAGG
>ASV1377
TACGTAGGGCGCAAGCGTTGTCCGGAATTATTGGGCGTAAAGAGCTCGTAGGCGGCTGGTCGCGTCTGCCGTGAAATCCCCTGGCTTAACTGGGGGCTTGCGGTGGGTACGGGCCGGCTTGAGTGCGGTAGGGGAGACTGGAACTCCTGGTGTAGCGGTGGAATGCGCAGATATCAGGAAGAACACCGGTGGCGAAGGCGGGTCTCTGGGCCGTTACTGACGCTGAGGAGCGAAAGCGTGGGGAGCGAACAGG
>ASV1378
TACGGAGGGTGCAAGCGTTACCCGGAATCACTGGGCGTAAAGGGCGTGTAGGCGGATCGTTAAGTCTGGTTTTAAAGACCGTGGCTCAACCACGGGAGTGGACTGGATACTGGCAATCTTGACCTCTGGAGAGGTAACTGGAATTCCTGGTGTAGCGGTGGAATGCGTAGATACCAGGAGGAACACCAATGGCGAAGGCAAGTTACTGGACAGAAGGTGACGCTGAGGCGCGAAAGTGTGGGGAGCGAACCGG
>ASV1379
TACGTATGTCGCAAGCGTTATCCGGATTTATTGGGCGTAAAGCGCGTCTAGGCGGTTTGGTAAGTCTGATGTGAAAATGCGGGGCTCAACTCCGTATTGCGTTGGAAACTGTCAAACTAGAGTACTGGAGAGGTGGGCGGAACTACAAGTGTAGAGGTGAAATTCGTAGATATTTGTAGGAATGCCGATGGGGAAGCCAGCCCACTGGACAGATACTGACGCTAAAGCGCGAAAGCGTGGGTAGCAAACAGG
>ASV1380
TACGGAGGGTGCAAGCGTTATCCGGATTTATTGGGTTTAAAGGGTCCGTAGGCGGACTTATAAGTCAGTGGTGAAATCCTGTCGCTTAACGATAGAACTGCCATTGATACTGTAAGTCTTGAGTATATTTGAGGTAGCTGGAATAAGTAGTGTAGCGGTGAAATGCATAGATATTACTTAGAACACCAATTGCGAAGGCAGGTTACCAAGATATAACTGACGCTGAGGGACGAAAGCGTGGGTAGCGAACAGG
>ASV1381
TAGCAGCACCCCAAGTGGTGGCCGATATTATTGGGCTTAAAGCGTTCGTAGCCGGCCATGTAAGTCCGCTGTGAAATCCACGCGCTTAACGTGTGGGCGTGCAGCGGATACTGCATGGCTAGGGACCGGACGGCGTCGAGGCTATTCCAGGGGTAGGGGTGAAATCCTAAAATCCCTGGAGGAGCACCTGTGGCGAAAGCGCTCGACGAGTACGGATCCGACGGTGAGGAACGAAAGCCAGGGGAGCAAAGCGG
>ASV1382
TACCGGCAGCTCGAGTGATGACCGCTGTTATTGGGCCTAAAGCGTCCGTAGCTGGCCACGCAAGTTCGTCGGGAAATCCACTAGCTCAACTAGTGGGCGTCCGGCGAAAACTGCGTGGCTTGGGACCGGAAGGCTCGAGGGGTACGTCCGGGGTAGGAGTGAAATCCTGTAATCCTGGACGGACCACCGATGGCGAAAGCACCTCGAGAAGACGGATCCGACAGTGAGGGACGAAAGCTGGGGTCTCGAACCGG
>ASV1383
TACGGAGGATGCGAGCGTTATCCGGATTTATTGGGTTTAAAGGGTGCGTAGGCGGGCTGGCAAGTCGGCGGTCAAATGTCGGGGCTCAACCCCGGCCTGCCGTCGAAACTGCCGGTCTTGAGTGAGCGAGAAGCAGGCGGAATGCGTGGTGTAGCGGTGAAATGCATAGATATCACGCAGAACCCCGATTGCGAAGGCAGCCTGCCGGCGCTCAACTGACGCTGAGGCACGAAAGTGCGGGGATCGAACAGG
>ASV1384
TACCGGCAGCCCAAGTGATGGCCGATATTATTGGGCCTAAAGCGTCCGTAGCCGGCCGGGCAGGTCCATCGGGAAATCCACACGCTCAACGTGTGGGCGTCCGGTGGATACCGTCCGGCTTGGGACCGGGAGACCCGAGGGGTACGTCCGGGGTAGGAGTGAAATCCCGTAATCCTGGACGGACCGCCGGTGGCGAAAGCGCCTCGGGAGAACGGATCCGACGGTGAGGGACGAAAGCTAGGGTCTCGAACCGG
>ASV1385
AACGTAGGGGCCAAGCGTTATCCGGAATTACTGGGCGTAAAGCGCGTGCAGGCGGTTTCGCAAGTCGGACGTGAAAGCTCCCGGCCCAACTGGGAGAGGCCGTTCGAAACTGCGGGGCTAGAGGATGGTAGAGGCAAGTGGAATTCCCGGTGTAGTGGTGAAATGCGTAGATATCGGGAGGAACACCAGTGGCGAAAGCGGCTTGCTGGGCCATCACTGACGCTCAGACGCGAAAGCTAGGGGAGAGAACGGG
>ASV1386
TACAGAGGGTGCGAGCGTTGTTCGGAATTACTGGGCGTAAAGCGCGCGCAGGCGGTTCTTTAAGTCTACCCGTGAAATGCCGGAGCTCAACTCCGCGCACGCCGGGGGATACTGGAGGACTGGAGACGAGTAGAGGCAAGCGGAATTCCGGGTGTAGCGGTGGAATGCGTAGAGATCCGGAAGAACACCGGAGGCGAAGGCGGCTTGCTGGGCTTGGTCTGACGCTGAGGCGCGAAAGCGTGGGGAGCGAACAGG
>ASV1387
TACGGAGGGTGCAAGCGTTAATCGGAATTACTGGGCGTAAAGCGCGCGTAGGCGGCTTGATCAGCCGGTTGTGAAAGCCCCGGGCTCAACCTGGGAATGGCATCCGGAACTGTCAGGCTAGAGTGCAGGAGAGGAAGGTAGAATTCCCGGTGTAGCGGTGAAATGCGTAGATATCGGGAGGAATACCAGTGGCGAAGGCGGCCTTCTGGACTGACACTGACGCTGAGGTGCGAAAGCATGGGTAGCAAACAGG
>ASV1388
TACGTAGGGCGCAAGCGTTGTCCGGAATTATTGGGCGTAAAGAGCTCGTAGGCGGCTTGTCGCGTCTGCCGTGAAAGGCCAGCGCTTAACGCTGGGAGTGCGGTGGGTACGGGCAGGCTAGAGTTCGGTAGGGGAGACTGGAATTCCTGGTGTAGCGGTGGAATGCGCAGATATCAGGAGGAACACCGATGGCGAAGGCAGGTCTCTGGGCCGTTACTGACGCTGAGGAGCGAAAGCATGGGTAGCGAACAGG
>ASV1389
TACCGGCAGCCCAAGTGATGGCCGATATTATTGGGCCTAAAGCGTCCGTAGCCGGCCGGGCAAGTCCGTCGGGAAATCTGCTCGCTTAACGAGCAGACGTCCGGCGGAAACTGTTCGGCTTGGGACCGGAAGACCCGAGGGGTACGTCCTGGGTAGGAGTGAAATCCTGTAATCCTGGACGGACCGCCGGTGGCGAAAGCGCCTCGGGAGGACGGATCCGACGGTGAGGGACGAAAGCTAGGGTCTCGAACCGG
>ASV1390
TACGTAGGTGGCAAGCGTTGTCCGGAATTATTGGGCGTAAAGCGCGCGCAGGCGGATAGGTCAGTCTGTCTTAAAAGTTCGGGGCTTAACCCCGTGATGGGATGGAAACTGCCAATCTAGAGTATCGGAGAGGAAAGTGGAATTCCTAGTGTAGCGGTGAAATGCGTAGATATTAGGAAGAACACCAGTGGCGAAGGCGACTTTCTGGACGAAAACTGACGCTGAGGCGCGAAAGCCAGGGGAGCGAACGGG
>ASV1391
TACGTAGGTGGCAAGCGTTGTCCGGATTTATTGGGCGTAAAGAGAATGTAGGCGGTTTATTAAGTTTGAAGTGAAAGCCCCCGGCTCAACCGGGGAGGGTCATTGGAAACTGGGAGACTTGAGTGCAGAAGAGGAGAGTGGAATTCCATGTGTAGCGGTGAAATGCGCAGAGATATGGAGGAACACCGGAGGCGAAAGCGGCTCTCTGGCCTGTAACTGACACTGAGGCTCGAAAGCGTGGGGAGCAAACAGG
>ASV1392
GACGTAGGGCGCGAGCGTTGTCCGGATTTATTGGGCGTAAAGAGCTCGTAGGCGGCTTGTCGCGTCGACTGTGAAAACCCGCAGCTCAACTGCGGGCCTGCAGTCGATACGGGCAGGCTAGAGTTCGGTAGGGGAGACTGGAATTCCTGGTGTAGCGGTGAAATGCGCAGATATCAGGAGGAACACCGGTGGCGAAGGCGGGTCTCTGGGCCGATACTGACGCTGAGGAGCGAAAGCGTGGGGAGCGAACAGG
>ASV1393
TACGGAGGATCCAAGCGTTATCCGGAATCATTGGGTTTAAAGGGTCCGTAGGCGGCCTTATAAGTCAGCGGTGAAAGTTTTTGGCTTAACCAAAAAATTGCCATTGATACTGTAGGGCTTGAATATTTGTGAAGTAACTAGAATATGTAGTGTAGCGGTGAAATGCTTAGATATTACATGGAATACCAATTGCGAAGGCAGGTTACTAACAAATGATTGACGCTGATGGACGAAAGCGTGGGTAGCGAACAGG
>ASV1394
TACGTAGGGTGCAAGCGTTGTCCGGAATTATTGGGCGTAAAGAGCTCGTAGGCGGTTCGTCGCGTCGGCTGTGAAAACCCGGAGCTCAACTCCGGGCCGGCAGTCGATACGGGCGGACTTGAGTTCGGTAGGGGAGACTGGAATTCCTGGTGTAGCGGTGAAATGCGCAGATATCAGGAGGAACACCGGTGGCGAAGGCGGGTCTCTGGGCCGATACTGACGCTGAGGAGCGAAAGCGTGGGGAGCGAACAGG
>ASV1395
TACCGGCAGTTCGAGTGATGGCCGATCTTATTGGGCCTAAAGCGTCCGTAGCTGGCCAGGCAAGTCCGTCGGGAAATCTACCCGCTCAACGGGTAGGCGTCCGGCGGAAACTGCCTGGCTTGGGACCGGAAGACCCGAGGAGTACGTCCGGGGTAGGAGTGAAATCCCGTAATCCTGGACGGACTACCGATGGCGAAAGCACCTCGGGAGTACGGATCCGACAGTGAGGGACGAAAGCTGGGGTCTCGAACCGG
>ASV1396
TACGTAGGGTGCGAGCGTTAATCGGAATTACTGGGCGTAAAGCGTGCGCAGGCGGTTTCGTAAGACAGATGTGAAATCCCCGGGCTTAACCTGGGAACTGCATTTGTGACTGCGAGGCTAGAGTGTGTCAGAGGGAGGTGGAATTCCGCGTGTAGCAGTGAAATGCGTAGAGATGCGGAGGAACACCGATGGCGAAGGCAGCCTCCTGGGATAACACTGACGCTCAGGCACGAAAGCGTGGGGAGCAAACAGG
>ASV1397
TACGTAGGGGGCAAGCGTTGTCCGGAATTATTGGGCGTAAAGCGCGCGCAGGCGGTCCTTTAAGTCTGATGTGAAAGCCCACGGCTTAACCGTGGAGGGCCATTGGAAACTGGAGGACTTGAGTACAGAAGAGGAGAGTGGAATTCCACGTGTAGCGGTGAAATGCGTAGAGATGTGGAGGAACACCAGTGGCGAAGGCGACTCTCTGGTCTGTAACTGACGCTGAGGTGCGAAAGCGTGGGTAGCGAACAGG
>ASV1398
TACCGGCAGCACGAGTGATGGCCGATCTTATTGGGCCTAAAGCGTCCGTAGCCGGCCGGACAAGTCCGTTGGGAAATCGACGCGCCTAACGCGTCGGCGTCCAGCGGAAACTGTCCGGCTTGGGGCCGGAAGACTCGAGGGGTACGTCCGGGGTAGGAGTGAAATCCCGTAATCCTGGACGGACCACCGGTGGCGAAAGCGCCTCGAGAGGACGGACCCGACGGTCAGGGACGAAAGCTAGGGTCTCGAACCGG
>ASV1399
TACCGGCAGCACGAGTGATGGCCGCTCTTATTGGGCCTAAAGCGTCCGTAGCCGGCCAATCAAGTCCGTCGGGAAATCTGCCCGCTTAACGGGCAGGCGTCCGGCGGAAACTGATTGGCTTGGGGCCGGAAGATCCAAGGGGTACGTCCGGGGTAGGAGTGAAATCCCGTAATCCTGGACGGACCACCGATGGCGAAAGCACCTTGGAAAGACGGACCCGACGGTGAGGGACGAAAGCTAGGGTCTCGAACCGG
>ASV1400
TACCGGCAGCTCGAGTGATGGCCGCTATTATTGGGCCTAAAGCGTCCGTAGCCGGCCGAACAAGTCCGTCGGGAAATCCACTCGCTTAACGTGTGGGCGTCCGGCGGAAACTGTTCGGCTTGGGGCCGGAAGATCCGAGGGGTACGTCCGGGGTAGGAGTGAAATCCCGTAATCCTGGACGGACCGCCGGTGGCGAAAGCGCCTCGGAAGGACGGACCCGACGGTGAGGGACGAAAGCTAGGGTCACGAACCGG
>ASV1401
TACCGGCAGCTCGAGTGATGACCGATTTTATTGGGCCTAAAGCGTCCGTAGCTGGCCGCGCAAGTCTGTCGGGAAATCCACCCGCTCAACGGGTGGGCGTCCGGCGGAAACTGCACGGCTTGGGACAGGAAGGCTCGAGGGGTACGTTCGGGGTAGGAGTGAAATCCCGTAATCCTGAACGGACCACCGATGGCGAAAGCACCTCGAGAGGACTGATCCGACAGTGAGGGACGAAAGCTGGGGTCTCGAACCGG
>ASV1402
TACGATTAACCCAAATTAATAGATCCACGGCGTAAAGAGTGTTTAAGAAAAAAAAAACCACAATAGAGTTAAATTATAACTAAGCTGTAAAAAGCCCTAGTTAAAATAAAATAACCCACGAAAGTGACTCTAATAATCCTGACACACGATAGCTAGGACCCAAACTGGG
>ASV1403
TACGGAGGATCCAAGCGTTATCCGGATTTATTGGGTTTAAAGGGTGCGTAGGCGGCCTGTTAAGTCAGAGGTGAAAGACGGTAGCTCAACTATCGCAGTGCCTTTGATACTGATGGGCTTGAATGGACTAGAGGTAGGCGGAATGTGACAAGTAGCGGTGAAATGCATAGATATGTCACAGAACACCGATTGCGAAGGCAGCTTACTATGGTCCTATTGACGCTGAGGCACGAAAGCGTGGGGATCGAACAGG
>ASV1404
TACGTAGGTCCCAAGCGTTGTCCGGATTTATTGGGCGTAAAGCGAGCGCAGGCGGTTTCTTAAGTTTGAAGTGAAAGCCCTCGGCTCAACCGAGGAAGTGCATCGGAAACTGGGAAACTTGAGTGCAGAAGAGGACAGTGGAACTCCATGTGTAGCGGTGAAATGCGTAGATATATGGAAGAACACCAGTGGCGAAGGCGGCTGTCTGGTCTGTAACTGACGCTGAGGCTCGAAAGCATGGGTAGCAAACAGG
>ASV1405
TACGTAGGTGGCAAGCGTTGTCCGGAATTATTGGGCGTAAAGCGCGCGTAGGCGGTCTCTTAAGTCTGATGTGAAAGCCCCCGGCTCAACCGGGGAGGGTCATTGGAAACTGGGAGACTTGAGTGCAGAAGAGGAGAGTGGAATTCCATGTGTAGCGGTGGAATGCGTAGATATATGGAAGAACACCAGTGGCGAAGGCGGCTTTCTGGTCTGTAACTGACGCTGAGATTCGAAAGTATGGGTAGCAAACAGG
>ASV1406
TACGGAGGATCCAAGCGTTATCCGGAATCATTGGGTTTAAAGGGTCCGTAGGCGGGATAATAAGTCAGTGGTGAAAGTCTGCAGCTTAACTGTAGAACTGCCATTGATACTGTTGTCCTTGAGTAATTATGAAGTGGTTAGAATATGTAGTGTAGCGGTGAAATGCATAGATATTACATAGAATACCGATTGCGAAGGCAGATCACTAATAATGTACTGACGCTGATGGACGAAAGCGTAGGTAGCGAACAGG
>ASV1407
TACCGGCAGCTCGAGTGATGGCCGCTATTATTGGGCCTAAAGCGTTCGTAGCCTGCTGTTCAAGTCTATCGGGAAATCGACGTGCCTAACGCGTCGGCGTCCGGTGGATACTGCTCAGCTTGGGACCGAGAGACTCAGCGGGTACGTCTGGGGTAGGAGTGAAATCCCGTAATCCTAGACGGACCACCGATGGCGAAAGCACGCTGAGAGATCGGATCCGACGGTGAGGAACGAAAGCTGGGGTCTCGAACCGG
>ASV1408
TACGGAGGGGGTTAGCGTTGTTCGGAATTACTGGGCGTAAAGCGTACGTAGGCGGATTGGAAAGTAGGGGGTGAAATCCCAGGGCTCAACCCTGGAACTGCCTCCTAAACTATCAGTCTAGAGTTCGAGAGAGGTGAGTGGAATTCCAAGTGTAGAGGTGAAATTCGTAGATATTTGGAGGAACACCAGTGGCGAAGGCGGCTCACTGGCTCGATACTGACGCTGAGGTACGAAAGTGTGGGGAGCAAACAGG
>ASV1409
TACGGGGGGTGCAAGCGTTACTCGGAATCACTGGGCGTAAAGGGTGCGTAGGTGGATTGTCAAGTCTTTTGTGAAATCTAATGGCTTAACCATTAAACTGCTTGGGAAACTGACAATCTAGAGTGAGGGAGAGGTAGATGGAATTCTTGGTGTAGGGGTAAAATCCGTAGAGATCAAGAAGAATACCCATTGCGAAAGCGATCTACTAGAACTCAACTGACACTGAGGCACGAAAGCGTGGGGAGCAAACAGG
>ASV1410
TACGAAGGGGGCTAGCGTTACTCGGAATTACTGGGCGTAAAGGGCGCGTAGGCGGCGCTCCAAGTTAGGCGTGAAAGCCCTGGGCTCAACCTGGGGACTGCGCTTAAGACTGGAGTGCTAGAGGATGGAAGAGGGTTGTGGAATTCCCAGTGTAGAGGTGAAATTCGTAGATATTGGGAAGAACACCGGTGGCGAAGGCGGCAACCTGGTCCATTTCTGACGCTGAGGCGCGATAGCGTGGGGAGCAAACAGG
>ASV1411
TACGGGGGGTGCAAGCGTTACTCGGAATCACTGGGCGTAAAGAGCATGTAGGCGGATTGATAAGTTTGAAGTGAAATCCTATAGCTTAACTATAGAACTGCTTTGAAAACTGTTAATCTAGAATGTGGGAGAGGTAGATGGAATTTCTGGTGTAGGGGTAAAATCCGTAGAGATCAGAAGGAATACCGATTGCGAAGGCGATCTACTGGAACATTATTGACGCTGAGATGCGAAAGCGTGGGGAGCAAACAGG
>ASV1412
TACGGAGGGTGCAAGCGTTAATCGGAATTACTGGGCGTAAAGCGCACGCAGGCGGTCTGTCAAGTCGGTTGTGAAAGCCCCGGGCTCAACCTGGGAACGGCATCCGGAACTGTCAGGCTAGAGTGCAGGAGAGGAAGGTGGAATTCCCGGTGTAGCGGTGAAATGCGTAGAGATCGGGAGGAATACCGGTGGCGAAGGCGGCCCCCTGGACAAAGACTGACGCTCAGGTGCGAAAGCGTGGGGAGCAAACAGG
>ASV1413
TACGGAGGGTGCAAGCGTTGTCCGGATTTATTGGGTTTAAAGGGTGCGTAGGCGGCCTTTTAAGTCAGCGGTGAAAGACCCCGGCTCAACCGGGGCAGTGCCGTTGATACTGGAAGGCTTGAGTGTTGGAGGGGTACATGGAATTGATGGTGTAGCGGTGAAATGCATAGATACCATCAGGAACACCGATAGCGAAGGCATTGTACTGGCCAACAACTGACGCTGAGGCACGAAAGCATGGGTAGCGAACAGG
>ASV1414
CACCGGAGCCCCAAGTGGCAATCAATATTATTGGGCCTAAAGCGTTCGTAGCAGGCCTCATAAATACTTCGTGAAAGCGCCACGCATAACGTGGCGACGTGCGGAGTATACTGTGAGGCTAGAGACCGGGAGGCGTTGGAAGTATTCCGTGGGGAGCGGTAAAATGCTATAATCCACGGAGGACTACCGATGGCGAAAGCATCCAACGAGAACGGTTCTGACTGTGAGGGACGACAGCCAGGGGAGCAAACCGG
>ASV1415
TACCGGCAGCCCGAGTGATGGCCGCTATTATTGGGCCTAAAGCGTCCGTAGCCGGCCGGTCAAGTCCGTCGGGAAATCCACCCGCTTAACGGGTGGGCGTCCGGCGGAAACTGATCGGCTTGGGACCGAGGGACCCGAGGGGTACGTCCGGGGTAGGAGTGAAATCCTGTAATCCTGGACGGACCGCCGGTGGCGAAAGCGCCTCGGGAGAACGGATCCGACGGTGAGGGACGAAAGCTTGGATCTCGAACCGG
>ASV1416
TACCGGCAGCCCAAGTGATGGCCGTTATTATTGGGCCTAAAGCGTCCGTAGCCGGCCGTGCAAGTCCGTTGGAAAATCCATCGGCTTAACCGATGGAAGACCGGCGGAAACTGTTCGGCTTGGGACCGGGAGATCCGAGGGGTACGTCCGGGGTAGGAGTGAAATCCTGTAATCCTGGACGGACCGCCGGTGGCGAAAGCGCCTCGGAAGAACGGATCCGACGGTGAGGGACGAAAGCCAGGGTCTCGAACCGG
>ASV1417
TACCGGCAGCTCGAGTGATGGCCGATATTATTGGGCCTAAAGCGTCCGTAGCTCGCTGTTCAAGTCCATCGGGAAATCCATCGGCTTAACCGATGGGCGGCCGGTGGAAACTGGACAGCTTGGGGCCGAGAGACTCGGCGGGTACGTCCGGGGTAGGAGTGAAATCCTGTAATCCTGGACGGACCACCGATGGCGAAAGCACGCCGAGAGATCGGACCCGACGGTGAGGGACGAAAGCTGGGGTCACGAACCGG
>ASV1418
GACGAACCGTCCAAACGTTATTCGGTATCACTGGGCTTAAAGCGTGCGTAGGCGGCTTGGTAGGTGAGATGTGAAAGCCCACGGCTCAACCGTGGAATTGCGTTTCAAACCATCAGGCTTGAGGAAGACAGGGGTGTTGGGAACTTATGGTGGAGCGGTGAAATGCGTTGATATCATAGGGAACACCGGTGGCGAAGGCGCAACACTGGGTCTTTTCTGACGCTGAGGCACGAAAGCTAGGGTAGCGAACGGG
>ASV1419
TACGGAGGATGCAAGCGTTATCCGGAATGATTGGGCGTAAAGCGTCCGTAGGTGGTTAGTCAAGTCTGCTGTTAAAGAGCAAAGCTCAACTTTGTCATGGCGGTGGAAACTGATTGACTCGAGTGCGGAAGGGGCAGAGGGAATTCCTGGTGTAGCGGTGAAATGCGTAGAGATCAGGAAGAACACCGGTGGCGAAAGCGCTCTGCTAGGCCGCAACTGACACTGAGGGACGAAAGCTAGGGGAGCGAATGGG
>ASV1420
TACGTAGGGTGCGAGCGTTGTCCGGATTTATTGGGTTTAAAGGGTGCGTAGGCGGGAGAGTAAGTTCGCTTTTAAAGCCGGCCGCTTAACGGTCAGGTAGGGGGCGGATACTGCTTTTCTTGAGAGGGCTCGGGGCTGGCGGAATTTGTGGTGTAGCGGTGAAATGCATAGATACCACAAGGAACACCGATCGCGTAGGCAGCCAGCCAGGGCCTTTCTGACGCTGAGGCACGAAAGTGCGGGGAGCAAACAGG
>ASV1421
TACGTATGTCCCGAGCGTTATCCGGATTTATTGGGCGTAAAGCGAGCGCAGACGGTTGCTTAAGTCTGAAGTGAAAGCCCACAGCTCAACTGTGGAATGGCTTTGGAAACTGGGTAACTTGAGTGCAGTAGAGGTAAGTGGAACTCCATGTGTAGCGGTGGAATGCGTAGATATATGGAAGAACACCAGTGGCGAAGGCGGCTTACTGGACTGCAACTGACGTTGAGGCTCGAAAGTGTGGGTAGCAAACAGG
>ASV1422
TACCGGCAGCTCGAGTGATGACCGCTGTTATTGGGCCTAAAGCGTCCGTAGCCTGCCAGACGGGTCCGTCGGGAAATCCACGCGCTTAACGTGTGGGCGTCCGGCGGAAACCAGCTGGCTTGGGACCGGAAGACCCAGAGGGTACGTCCGGGGTAGGAGTGAAATCCCGTAATCCTGGACGGACCGCCGGTGGCGAAAGCGCTCTGGGAAGACGGATCCGACGGTGAGGGACGAAAGCTTGGGTCACGAACCGG
>ASV1423
TACGAAGGGGGCTAGCGTTGCTCGGAATCACTGGGCGTAAAGGGTGCGTAGGCGGGTCTTTAAGTCAGGGGTGAAATCCTGGAGCTCAACTCCAGAACTGCCTTTGATACTGAAGATCTTGAGTTCGGGAGAGGTGAGTGGAACTGCGAGTGTAGAGGTGAAATTCGTAGATATTCGCAAGAACACCAGTGGCGAAGGCGGCTCACTGGCCCGATACTGACGCTGAGGCACGAAAGCGTGGGGAGCAAACAGG
>ASV1424
TACAAGGAAGACTAGTGTTATTCATCTTTATTAGGTTTAAAGGGTACCTAGACGGTATATCTAGCCTCAAAAAGGTACAGATGTACTAGAGTTTAATGGGAGAGGTAAATATTAGGGCTATTGGTGTAGAGATGAAATTCTTTGATACTAATGGAACGGATAACGGCGAAGGCAACCCTCTATGTATAAACTGACGTTAAGGGACGAAGGCTTGGGGAGCGAATAGG
>ASV1425
TACGTAGGGACCAAGCGTTGTTCGGATTTACTGGGCGTAAAGGGCGCGTAGGCGGCAATTCAAGTCAGTTGTGAAATCTCTGAGCTTAACTCAGAACGGTCAACTGATACTGCTTTGCTAGAGTACAGAAGGGGCAATCGGAATTCTTGGTGTAGCGGTGAAATGCGTAGATATCAAGAGGAACACCTGAGGTGAAGACGGGTTGCTGGGCTGATACTGACGCTGAGGCGCGAAAGCTAGGGTAGCAAACGGG
>ASV1426
TACGGAGGGTGCGAGCGTTAATCGGAATTACTGGGCGTAAAGCGCGCGTAGGCGGCTTAATCAGCCGGTTGTGAAAGCCCCGGGCTCAACCTGGGAACGGCATCCGGAACTGTTAGGCTAGAGTGCAGGAGAGGAAGGTAGAATTCCCGGTGTAGCGGTGAAATGCGTAGATATCGGGAGGAATACCAGTGGCGAAGGCGGCCTTCTGGACTGACACTGACGCTGAGGTGCGAAAGCATGGGTAGCAAACAGG
>ASV1427
TACGGAGGGGGCTAGCGTTGTTCGGAAATACTGGGCGTAAAGCGAACGTAGGCGGCTTGGCAAGTCAGGGGTGAAATCCCAGTGCTCAACACTGGAACTGCCTTTGAAACTGCCTGGCTTGAATCCTGGAGAGGTCAGTGGAATTCCGAGTGTAGAGGTGAAATTCGTAGATATTCGGAAGAACACCAGTGGCGAAGGCGACTGACTGGACAGGTATTGACGCTGAGGTTCGAAAGCGTGGGGAGCAAACAGG
>ASV1428
CACCGGCAGTTCGAGTGATGACCGATTTTATTGGGCCTAAAGCGTCCGTAGCTGGCCGTGCAAGTCTGTTGGGAAATCTGCTCGCCTAACGAGCAGGCGTCCGGCAGAAACTGCGCGGCTCGGGACCGAGCGGTCCGAGGGGTACGTCTGGGGTAGGAGTGAAATCCCGTAATCCTGGACGGACCACCGATGGCGAAAGCACCTCGGAAGATCGGATCCGACAGTGAGGGACGAAAGCTGGGGTCACGAACCGG
>ASV1429
TACGAAGGGGGCTAGCGTTGTTCGGAATTACTGGGCGTAAAGGGCGCGTAGGCGGTCCGCTCAGTCAGAAGTGAAAGCCCCGGGCTCAACCTGGGAATTGCTTTTGATACTGGTGGACTTGAGTTCCGGAGAGGATGGTGGAATTCCCAGTGTAGAGGTGAAATTCGTAGATATTGGGAAGAACACCGGTGGCGAAGGCGGCCATCTGGACGGACACTGACGCTGAGGCGCGAAAGCGTGGGGAGCAAACAGG
>ASV1430
TACGGAGGGTGCAAGCGTTGTCCGGAATCACTGGGTGTAAAGGGTGTGTAGGCGGACCTGTAAGTCAGAGGTGAAAGCCTGCGGCTTAACCGTAGAATTGCCTTTGATACTGCAGGTCTTGAGTCCCGGAGGGGCCACTAGAATTCGTGGTGTAGCGGTGAAATGCGTAGATATCACGAGGAATACCGGCGGAGAAGTCGGGTGGCTGGACGGGTACTGACGCTGAGGCACGAAAGCGTGGGGAGCAAACAGG
>ASV1431
TACGGAGGATCCGAGCGTTATCCGGATTTATTGGGTTTAAAGGGAGCGTAGATGGGTTGTTAAGTCAGTTGTGAAAGTTTGCGGCTCAACCGTAAAATTGCAATTGATACTGGCAGTCTTGAGTACAGTTGAGGTAGGCGGAATTCGTGGTGTAGCGGTGAAATGCTTAGATATCACGAAGAACTCCGATTGCGAAGGCAGCTTACTAAACTGCAACTGACATTGATGCTCGAAAGTGTGGGTATCAAACAGG
>ASV1432
TACGTAGGTGGCAAGCGTTATCCGGAATTATTGGGCGTAAAGCGCGCGCAGGCGGTTTCTTAAGTCTGATGTGACAGCCCACGGCTCAACCGTGGAGGGTCATTGGAAACTGGGGAGCTTGAGTGCAGAAGAGGAGAGCGGAATTCCACGTGTAGCGGTGAAATGCGTAGATATGTGGAGGAACACCAGTGGCGAAGGCGGCTCTCTGGTCTGTAACTGACGCTGAGGCGCGAAAGCGTGGGTAGCAAACAGG
>ASV1433
TACCGGCAGCTCGAGTGATGGCCGATCTTATTGGGCCTAAAGCGTCCGTAGCTGGCCAGGCAAGTCCGTCGGGAAATCCACGTGCTCAACATGTGGGCGACCGGCGGAAACTGCCCGGCTTGGGACCGGAAGGCGCGACGGGTACGTCCAGGGTAGGAGTGAAATCCCGTAATCCTGAACGGACCGCCGATGGGGAAACCACGTCGCGAAAACGGATCCGACAGTGAGGGACGAAAGCTAGGGTCTCGAACCGG
>ASV1434
TACGTAGGGACCAAGCGTTATCCGGAATTACTGGGCGTAAAGGGTGCGCAGGCGGGCACGAAGGTCCGACGTGAAAGCCCCGAGCTCAACTCGGGAAGCGCGCCGGAAACCACGTGTCTTGAGGACCAGAGAGGCAGAGAGAATTCCCGGTGTAGCGGTGAAATGCGTAGATATCGGGAGGAATACCAGTGGCGAAAGCGCTCTGCTGGATGGTTCCTGACGCTGAGGCACGAAAGCGTGGGTAGCCAACGGG
>ASV1435
TACGGAGGGTCCGAGCGTTAATCGGAATTACTGGGCGTAAAGCGTGCGCAGGCGGTTTGTTAAGCCAGATGTGAAATCCCCGGGCTCAACCTGGGAATTGCATTTGGAACTGGCGAACTAGAGTCTTGTAGAGGGGGGTAGAATTCCAGGTGTAGCGGTGAAATGCGTAGATATCTGGAGGAATACCGGTGGCGAAGGCGGCCCCCTGGACAAAGACTGACGCTCATGCACGAAAGCGTGGGGAGCAAACAGG
>ASV1436
TACGTAGGGGGCGAGCGTTGTCCGGAATTATTGGGCGTAAAGGGCTTGTAGGTGGCTTGTCGCGTCTGTCGTGAAATTCCATGGCTTAACTGTGGGTTTGCGGTGGGTACGGATGGGCTTGAGTGCGGTAGGGGAGACTGGAATTCCTGGTGTAGCGGTGGAATGCGCAGATATCAGGAGGAACACCGGTGGCGAAGGCGGGTCTCTGGGCCGTTACTGACGCTGAGGAGCGAAAGCGTGGGGAGCGAACAGG
>ASV1437
TACCGGCAGCACGAGTGATGACCGATATTATTGGGCCTAAAGCGTCCGTAGCCGGCCAGACAAGTCCGTTGGGAAATCGACGTGCTCAACACGTCGGCGTCCAGCGGAAACTGTCTGGCTTGGGGCCGGAAGACCTGAGGGGTACGTCCGGGGTAGGAGTGAAATCCTGTAATCCTGGACGGACCACCAATGGCGAAAGCACCTCAGGAAGACGGACCCGACGGTGAGGGACGAAAGCTAGGGTCTCGAACCGG
>ASV1438
TACGTAGGGGTCGAGCGTTGTCCGGAGTTACTGGGCGTAAAGCGCGTGCAGGTGGCTCATTACGCCCGGCGTGAAAGCCCCCGGCTCAACCGGGGAGGGTCGTCGGGGACGGATGGGCTTGAGGGTCGCAGGGGCTGGTGGAATTCCCGGTGTAGTGGTGAAATGCGTAGAGATCGGGAGGAACACCCGTGGCGAAGGCGGCCAGCTGGGCGACACCTGACACTGAGACGCGAAGGCGTGGGGAGCGAACGGG
>ASV1439
TACGAAGGGTGCAAGCGTTAATCGGAATTACTGGGCGTAAAGCGCGCGTAGGTGGTTCAGCAAGTTGGATGTGAAATCCCCGGGCTCAACCTGGGAACTGCATCCAAAACTACTGAGCTAGAGTACGGTAGAGGGTGGTGGAATTTCCTGTGTAGCGGTGAAATGCGTAGATATAGGAAGGAACACCAGTGGCGAAGGCGACCACCTGGACTGATACTGACACTGAGGTGCGAAAGCGTGGGGAGCAAACAGG
>ASV1440
TACGGAGGGGGCTAGCGTTGCTCGGAATTACTGGGCGTAAAGGGCGCGTAGGCGGATCGTTAAGTCAGAGGTGAAATCCCGGAGCTCAACTTCGGAATTGCCTTTGATACTGGCGATCTTGAGTGTGAGAGAGGTATGTGGAACTCCGAGTGTAGAGGTGAAATTCGTAGATATTCGGAAGAACACCAGTGGCGAAGGCGACATACTGGCTCATTACTGATGCTGAGGCGCGAAAGCGTGGGGAGCAAACAGG
>ASV1441
TACAGAGGGTGCAAGCGTTAATCGGAATTACTGGGCGTAAAGCGCACGTAGGCGGTTGTTTAAGTTGGATGTGAAAGCCCCGGGCTCAACCTGGGAATTGCATTCAAAACTGGACAACTAGAGTGTGTGAGAGGGGGGTAGAATTCCAAGTGTAGCGGTGAAATGCGTAGAGATTTGGAGGAATACCAGTGGCGAAGGCGGCCCCCTGGCACAACACTGACGCTCAGGTGCGAAAGCGTGGGGAGCAAACAGG
>ASV1442
TACCGGCAGCCCGAGTGATGGCCGATGTTATTGGGCCTAAAGCGTCCGTAGCTGGCCGCGTAGGTCCGTCGGGAAATCTACTGGCTTAACCAGTAGGCGTCCGGCGGAAACCTCGTGGCTTGGGACCGGAAGACCTGAGGGGTACGTCTGGGGTAGGAGTGAAATCCCGTAATCCTGGACGGACCACCGGTGGCGAAAGCGCCTCAGGAAGACGGATCCGACAGTGAGGGACGAAAGCTAGGGTCTCGAACCGG
>ASV1443
TACGTAGGGTGCAAGCGTTAATCGGAATTACTGGGCGTAAAGCGTGCGCAGGCGGTCTTGTAAGACAGAGGTGAAATCCCCGGGCTCAACCTGGGAACTGCCTTTGTGACTGCAAGGCTGGAGTGCGGCAGAGGGGGATGGAATTCCGCGTGTAGCAGTGAAATGCGTAGATATGCGGAGGAACACCGATGGCGAAGGCAATCCCCTGGGCCTGCACTGACGCTCATGCACGAAAGCGTGGGGAGCAAACAGG
>ASV1444
TACGTAGGGTGCGAGCGTTGTCCGGAATTATTGGGCGTAAAGAGCTCGTAGGCGGCTCGTCGCGTCTGCTGTGAAAGCCCGGGGCTTAACCCTGGGTCTGCAGTGGGTACGGGCGAGCTAGAGTGCGGTAGGGGAGACTGGAATTCCTGGTGTAGCGGTGAAATGCGCAGATATCAGGAGGAACACCGGTGGCGAAGGCGGGTCTCTGGGCCGTAACTGACGCTGAGGAGCGAAAGCATGGGTAGCGAACAGG
>ASV1445
TACGGAGGGGGCTAGCGTTGTTCGGAATTACTGGGCGTAAAGCGCACGTAGGCGGATCGGACAGTCGGGGGTGAAATCCCGGGGCTCAACCCCGGAACGGCCTCCGAAACTCCCGGTCTGGAGGATGAGAGAGGCGAGTGGAATTCCGAGTGTAGAGGTGAAATTCGTAGATATTCGGAGGAACACCAGTGGCGAAGGCGGCTCGCTGGCTCATTTCTGACGCTGAGGTGCGAAAGCGTGGGGAGCAAACAGG
>ASV1446
TACGGAGGGTGCAAGCGTTATCCGGATTCACTGGGTTTAAAGGGTGCGTAGGAGGGCAGGTAAGTCAGTGGTGAAATCCCCGAGCTTAACTTGGGAACTGCCGTTGATACTATCTGTCTTGAATATTGTGGAGGTGAGCGGAATATGTCATGTAGCGGTGAAATGCTTAGATATGACATAGAACACCAATTGCGAAGGCAGCTCGCTACACAAATATTGACTCTGAGGCACGAAAGCGTGGGGATCAAACAGG
>ASV1447
TACGGAGGGGGCTAGCGTTGTTCGGAATTACTGGGCGTAAAGCGCACGTAGGCGGCTTTGTAAGTTAGAGGTGAAAGCCTGGAGCTCAACTCCAGAACTGCCTTTAAGACTGCATCGCTTGAATCGCGGAGAGGTGAGTGGAATTCCGAGTGTAGAGGTGAAATTCGTAGATATTCGGAAGAACACCAGTGGCGAAGGCGGCTCACTGGACGCGTATTGACGCTGAGGTGCGAAAGCGTGGGGAGCAAACAGG
>ASV1448
TACGAAGGGTGCAAGCGTTACTCGGAATTACTGGGCGTAAAGCGTGCGTAGGTGGTTCGTTAAGTCTGATGTGAAAGCCCTGGGCTCAACCTGGGAACTGCATTGGATACTGGCGATCTGGAGTGCGGTAGAGGGGTGCGGAATTCCCGGTGTAGCAGTGAAATGCGTAGATATCGGGAGGAACATCCGTGGCGAAGGCGGCACCCTGGACCAGCACTGACACTGAGGCACGAAAGCGTGGGGAGCAAACAGG
>ASV1449
TACGTAGGGTGCAAGCGTTAATCGGAATTACTGGGCGTAAAGCGTGCGCAGGCGGTTTTGTAAGTCTGACGTGAAAGCCCCGGGCTCAACCTGGGAATTGCGTTGGAGACTGCAAGGCTTGAATCTGGCAGAGGGGGGTAGAATTCCACGTGTAGCAGTGAAATGCGTAGAGATGTGGAGGAACACCGATGGCGAAGGCAGCCCCCTGGGTCAAGATTGACGCTCATGCACGAAAGCGTGGGGAGCAAACAGG
>ASV1450
TACGGAGGGTGCAAGCGTTACCCGGAATCACTGGGCGTAAAGGGCGTGTAGGCGGTTATTTAAGTCTGGTTTTAAAGACCGGGGCTCAACCCCGGGAGTGGACTGGATACTGGATGACTTGACCTCTGGAGAGGGAACTGGAATTCCTGGTGTAGCGGTGGAATGCGTAGATACCAGGAGGAACACCAATGGCGAAGGCAAGTTCCTGGACAGAAGGTGACGCTGAGGCGCGAAAGTGTGGGGAGCGAACCGG
>ASV1451
TACGTAGGTGGCAAGCGTTGTCCGGAATTATTGGGCGTAAAGCGCTCGCAGGCGGTCTTTTAAGTCTGATGTGAAAGCCCACGGCTTAACCGTGGAGGGTCATTGGAAACTGGAGGACTTGAGTACAGAAGAGGAGAGTGGAATTCCACGTGTAGCGGTGAAATGCGTAGAGATGTGGAGGAACACCAGTGGCGAAGGCGACTCTCTGGTCTGTAACTGACGCTGAGGAGCGAAAGCGTGGGTAGCGAACAGG
>ASV1452
TACCGGCAGCCCGAGTGATAGCCACTCTTATTGGGCCTAAAGCGTCCGTAGCTGGCCGAACGGGTCCGTCGGGAAATCCACCCGCTCAACGGGTGGGCGTCCGGCGGAAACCAGTCGGCTTGGGACCGGAGGACCTGCGGGGTACGTCCGGGGTAGGAGTGAAATCCCGTAATCCCGGACGGACCGCCGGTGGCGAAAGCGCCGCAGGAGGACGGATCCGACAGTGAGGGACGAAAGCTTGGGTCTCGAACCGG
>ASV1453
TACCGGCAGCTCAAGTGATGACCGATTTTATTGGGCCTAAAGCGTCCGTAGCCGGCCAGGTTGGTCCGTCGGGAAATCCACTCGCTCAACGAGTGGGCGTCCGGCGGATACCGCCTGGCTTGGGACCGGGAGACCAGAGGGGTACGTCTGGGGTAGGAGTGAAATCCTGTAATCCTAGACGGACCATCGGTGGCGAAAGCGCCTCTGGAGAACGGATCCGACGGTGAGGGACGAAAGCTAGGGTCTCGAACCGG
>ASV1454
TACGTAGGGGGCAAGCGTTATCCGGATTCATTGGGCGTAAAGAGCTCGTAGGCGGCCCGTTAGGTCAGGAGTCAAATTCGGGGGCTCAACCCCCGCGCGCTCCTGATACCGGCGGGCTTGAGTTTGGTAGGGGAAGGTGGAATTCCCAGTGTAGCGGTGGAATGCGCAGATATTGGGAAGAACACCGGTGGCGAAGGCGGCCTTCTGGGCCATAACTGACGCTGAGGAGCGAAAGCTAGGGGAGCGAACAGG
>ASV1455
TACGAAGGGGGCTAGCGTTGCTCGGAATCACTGGGCGTAAAGGGCGCGTAGGCGGCGGACTTAGTCGGGCGTGAAATCCCCGGGCTCAACCCGGGGGCTGCGCCCGATACGGGTGCGCTGGAGGACGGGAGAGGCTCGCGGAATTCCCAGTGTAGAGGTGAAATTCGTAGATATTGGGAAGAACACCGGTGGCGAAGGCGGCGAGCTGGCCCGTTTCTGACGCTGAGGCGCGACAGCGTGGGGAGCAAACAGG
>ASV1456
TACCGGCAGCACGAGTGATGGCCGCTATTATTGGGCCTAAAGCGTCCGTAGCCGGCCGATCAAGTCCGTCGGGAAATCTGCCCGCTTAACGGGCAGGCGTCCGGCGGAAACTGGTCGGCTTGGGGCCGGGAGATCCAAGGGGTACGTCCGGGGTAGGAGTGAAATCCCGTAATCCTGGACGGACCACCGGTGGCGAAAGCGCCTTGGAAAAACGGACCCGACGGTGAGGGACGAAAGCTAGGGTCTCGAACCGG
>ASV1457
TACCGGCAGTTCGAGTGATGGCCGATCTTATTGGGCCTAAAGCGTTCGTAGCTGGCTAGTCAAGTCCGTTGGGAAATCGGCGTGCCTAACACGCCGGCGTCCAGCGGAAACTGACTTGCTTGGGACCGGAAGACTCGAGGGGTACGTCCGGGGTAGGAGTGAAATCCCGTAATCCTGGACGGACCACCGATGGCGAAAGCACCTCGAGAGCACGGATCCGACAGTGAGGAACGAAAGCTGGGGTCTCGAACCGG
>ASV1458
TACGAAGGGGGCTAGCGTTGCTCGGAATCACTGGGCGTAAAGGGCGCGTAGGCGGCCCCGTTGGTCGGGCGTGAAATCCCCGGGCTCAACCCGGGGGCTGCGCCCGAAACGGCGGGGCTGGAGGCGAGGAGAGGGCCGCGGAATTCCCAGTGTAGAGGTGAAATTCGTAGATATTGGGAAGAACACCGGTGGCGAAGGCGGCGGCCTGGCCTCGAACTGACGCTGAGGCGCGACAGCGTGGGGAGCAAACAGG
>ASV1459
TACGTAGGATCCGAGCGTTATCCGGAGTGACTGGGCGTAAAGAGTTGCGTAGGTGGTTTGTAAAGCGAATAGTGAAATCTGGCGGCTCAACCGTACAGGCTATTATTCGAACTCACAAACTCGAGAGTGGTAGAGGTTACTGGAATTTCTTGTGTAGGAGTGAAATCCGTAGATATAAGAAGGAACACCAATGGCGTAGGCAGGTTACTGGACCATTTCTGACACTAAGGCACGAAAGCGTGGGGAGCGAACCGG
>ASV1460
GACGGAGGGTGCTAGCGTTGTTCGGAATTACTGGGCGTAAAGGGCGCGTAGGCGGCCTGGTCAGTCGGGTGTGAAAGCCCGGGGCTCAACCCCGGAACGGCACCCGAGACGGTCAGGCTGGAGACCGGGAGAGGAGGGTGGAATAGCCAGTGTAGAGGTGAAATTCGTAGATATTGGCTGGAACACCGGTGGCGAAAGCGGCTCTCTGGCCCGGTTCTGACGCTGAGGCGCGAAAGCGTGGGGAGCAAACAGG
>ASV1461
TACCGGCAGCACGAGTGATGACCGATATTATTGGGCCTAAAGCGTCCGTAGCTGGCCGGGCAAGTCCATTGGGAAATCCACGTGCTCAACGCGTGGGCGTCCGGTGGAAACTGTTCGGCTTGGGGCCAGAAGACCTGAGGGGTACGTCCGGGGTAGGAGTGAAATCCTGTAATCCTGGACGGACCACCAATGGGGAAACCACCTCAGGAGGATGGACCCGACAGTGAGGGACGAAAGCTAGGGTCTCGAACCGG
>ASV1462
TACGTAGGTGGCAAGCGTTGTCCGGATTTATTGGGCGTAAAGCGAGCGCAGGCGGTTTCTTAAGTCTGATGTGAAAGCCTTCAGCTCAACTGAGGAATTGCTTTGGAAACTGGATGACTTGAGTGCAGTAGAGGAAAGTGGAACTCCATGTGTAGCGGTGAAATGCGTAGATATATGGAAGAACACCAGTGGCGAAGGCGGCTGTCTGGTCTGTAACTGACGCTGAGGCTCGAAAGCGTGGGGAGCAAACAGG
>ASV1463
GACGTAGGGCGCGAGCGTTGTCCGGATTTATTGGGCGTAAAGAGCTCGTAGGCGGCTTGTCGCGTCGAATGTGAAAACTTGGGGCTCAACTCCAAGCTTGCATTCGATACGGGCAGGCTAGAGTTCGGTAGGGGAGACTGGAATTCCTGGTGTAGCGGTGAAATGCGCAGATATCAGGAGGAACACCGGTGGCGAAGGCGGGTCTCTGGGCCGATACTGACGCTGAGGAGCGAAAGCGTGGGGAGCGAACAGG
>ASV1464
TACGTAGGCGGCAAGCGTTGTCCGGAATTATTGGGCGTAAAGGGAGCGCAGGCGGGAAACTAAGCGGATCTTAAAAGTGCGGGGCTCAACCCCGTGATGGGGTCCGAACTGGTTTTCTTGAGTGCAGGAGAGGAAAGCGGAATTCCCAGTGTAGCGGTGAAATGCGTAGATATTGGGAAGAACACCAGTGGCGAAGGCGGCTTTCTGGACTGTAACTGACGCTGAGGCTCGAAAGCTAGGGTAGCGAACGGG
>ASV1465
TACGTAGGGTGCGAGCGTTAATCGGAATTACTGGGCGTAAAGCGTGCGCAGGCGGTTATACAAGACAGGCGTGAAATCCCCGGGCTTAACCTGGGAATGGCGTCTGTGACTGTATAGCTAGAGTGTGTCAGAGGGGGGTGGAATTCCACGTGTAGCAGTGAAATGCGTAGATATGTGGAGGAACACCAATGGCGAAGGCAGCCCCCTGGGATAACACTGACGCTCATGCACGAAAGCGTGGGGAGCAAACAGG
>ASV1466
TACGTAGGGTGCGAGCGTTGTCCGGAATTATTGGGCGTAAAGAGCTTGTAGGCGGTTTGTCGCGTCTGCCGTGAAAGCCCAGGGCTTAACCCTGGGTCTGCGGTGGGTACGGGCAGGCTAGAGTGTGGTAGGGGAGACTGGAATTCCTGGTGTAGCGGTGAAATGCGCAGATATCAGGAGGAACACCGATGGCGAAGGCAGGTCTCTGGGCCATTACTGACGCTGAGAAGCGAAAGCATGGGGAGCGAACAGG
>ASV1467
TACGTAGGTGACAAGCGTTGTCCGGAATTATTGGGCGTAAAGGGAGCGCAGGCGGTTGGAATAGTCTGATGTGAAAGCCCACGGCTTAACCGTGGAAGGTCATTGGAAACTGTCCAACTTGAATGCAGAAGAGGTAAGTGGAATTCCATGTGTAGCGGTGAAATGCGTAGATATATGGAGGAACCCCAGTGGCGAAGGCGACTTACTGGTCTGTGATTGACGCTGAGGCTCGAAAGCGTGGGTAGCGAACAGG
>ASV1468
TACGTAGGTGGCAAGCGTTGTCCGGATTTATTGGGCGTAAAGGGAGCGCAGGCGGTGACTTAAGTCTGATGTGAAAGCCCACGGCTTAACCGTGGAAGGTCATTGGAAACTGGGTCACTTGAGTGCAGAAGAGGAAAGTGGAATTCCATGTGTAGCGGTGAAATGCGTAGATATATGGAGGAACACCAGTGGCGAAGGCGACTTTCTGGTCTGTAACTGACGCTGAGGCTCGAAAGCGTGGGGAGCAAACAGG
>ASV1469
TACGGAGGGTGCAAGCGTTAATCGGAATTACTGGGCGTAAAGCGCATGCAGGTGGTTTGTTAAGTCAGATGTGAAAGCCCGGGGCTCAACCTCGGAATTGCATTTGAAACTGGCAGGCTAGAGTACTGTAGAGGGGGGTAGAATTTCAGGTGTAGCGGTGAAATGCGTAGAGATCTGAAGGAATACCGGTGGCGAAGGCGGCCCCCTGGACAAAGACTGACGCTCAGGTGCGAAAGCGTGGGGAGCAAACAGG
>ASV1470
TACGGAGGGTGCAAGCGTTAATCGGAATTACTGGGCGTAAAGCGCACGTAGGCGGTTTGATAAGCCAGCCGTGAAAGCCCCGGGTTCAACCTGGGAATTGCGGTTGGAACTGTCAAGCTGGAGTACAGTAGAGGGGTGTGGAATTTCAGGTGTAGCGGTGAAATGCGTAGATATCTGAAGGAACATCAGTGGCGAAGGCGACACCCTGGACTGATACTGACGCTGAGGTGCGAAAGCGTGGGGAGCGAATGGG
>ASV1471
TACGTAGGGTGCGAGCGTTAATCGGAATTACTGGGCGTAAAGGGTGCGCAGGCGGATGATTAAGTTAGAAGTGAAATGCCCGGGCTCAACCTGGGAACTGCTTTTAAGACTGGTCGTCTAGAGTTTGTCAGAGGGGGGTGGAATTCCAAGTGTAGCAGTGAAATGCGTAGAGATTTGGAGGAACACCAATGGCGAAGGCAGCCCCCTGGGATAAAACTGACGCTCATGCACGAAAGCGTGGGTAGCAAACAGG
>ASV1472
TACGTAGGTGGCGAACGTTATCCGGAATTACTGGGCGTAAAGGGTCCGCAGGCGGATATGCAAGTCTGACGTGAAAGCGCTCGGCTCAACTGAGCGAGGCCGTTAGAAACTGCATATCTTGAATCAGGCAGAGGTCGGTGGAATTCCTGGTGTAGTGGTGGAATGCGTAGAGATCAGGAGGAACGCCAAAGGCGAAGGCAGCCGGCTAGGCCATGATTGACGCTGAGGGACGAAAGCGTGGGGAGCGAACAGG
>ASV1473
TACGGAGGGTGCAAGCGTTAATCGGAATTACTGGGCGTAAAGCGCACGTAGGCGGCGAGTTAAGCTAGCTGTGAAAGCCCCGGGCTCAACCTGGGAATAGCAGTTAGAACTGGCTGGCTAGAGTACGGTAGAGGGGTGTGGAATTTCCTGTGTAGCGGTGAAATGCGTAGATATAGGAAGGAACATCAGTGGCGAAGGCGACACCCTGGACTGATACTGACGCTGAGGTGCGAAAGCGTGGGGAGCAAACAGG
>ASV1474
TACGGAGGGTGCAAGCGTTGTCCGGATTTATTGGGTTTAAAGGGTGCGTAGGTGGCCCCTTAAGTCTGACCTGAAAGTGGGCGGCTTAACCGCACAGGGTGGTTGGATACTGAGGGGCTTGAAGCAGTTGGAGGTTGCCGGAACGGATGGTGTAGCGGTGAAATGCATAGAGATCATCCAGAACGCCAATTGCGTAGGCAGGTGGCTACGACTGACTTGACACTGAGGCACGAAAGCATGGGGAGCAAACAGG
>ASV1475
TACCGGCAGCCCGAGTGATGGCCGAAATTATTGGGCCTAAAGCGTTCGTAGCTGGCCGGACAAGTCCGTTGGGAAATCCGCGCGCTTAACGCGCGGGCGTCCAGCGGAAACTGTTCGGCTTGGGACCGGAAGACCTGAGGGGTACGTCCGGGGTAGGAGTGAAATCCTGTAATCCTGGACGGACCACCGGTGGCGAAAGCGCCTCAGGAGGACGGATCCGACAGTGAGGAACGAAAGCTAGGGTCTCGAACCGG
>ASV1476
GACGTAGGGGCCGAGCGTTGTCCGGAGTTACTGGGCGTAAAGGGCGCGCAGGCGGCCGGTCGCATCGGCGGTGAAAGCCCCCCGCTCAACGGGGGAGGGTCCGTCGAGATGGATCGGCTGGAGGCAGGGAGAGGGCGGTGGAATTCCGGGTGTAGTGGTGAAATGCGTAGAGATCCGGAGGAACACCAGTGGCGAAGGCGGCCGCCTGGACCTGACCTGACGCTGAGGCGCGAAGGCGTGGGGAGCGAACGGG
>ASV1477
TACGAAGGGTGCAAGCGTTACTCGGAATTACTGGGCGTAAAGCGTGCGTAGGTGGTTGTTTAAGTCTGTTGTGAAAGCCCTGGGCTCAACCTGGGAACTGCAGTGGAAACTGGACAACTAGAGTGTGGTAGAGGGTAGCGGAATTCCCGGTGTAGCAGTGAAATGCGTAGAGATCGGGAGGAACATCCATGGCGAAGGCAGCTACCTGGACCAACACTGACACTGAGGCACGAAAGCGTGGGGAGCAAACAGG
>ASV1478
TACGTATGTCGCAAGCGTTATCCGGAATTATTGGGCATAAAGGGCATCTAGGCGGCCAGATAAGTCTGGGGTGAAAACTTGCGGCTCAACCGCAAGCCTGCCCTGGAAACTATGTGGCTAGAGTACTGGAGAGGTGGACGGAACTGCACGAGTAGAGGTGAAATTCGTAGATATGTGCAGGAATGCCGATGATGAAGATAGTTCACTGGACGGTAACTGACGCTGAAGTGCGAAAGCTAGGGGAGCAAACAGG
>ASV1479
TACGAAGGGGGCTAGCGTTGTTCGGATTTACTGGGCGTAAAGCGCACGTAGGCGGGTCGTTAAGTCAGGGGTGAAATCCCGGAGCTCAACTCCGGAACTGCCTTTGATACTGGCGACCTAGAGTCCGGAAGAGGTGAGTGGAACTCCTAGTGTAGAGGTGGAATTCGTAGATATTAGGAAGAACACCAGTGGCGAAGGCGGCTCACTGGTCCGGTACTGACGCTGAAGTGCGAAAGCGTGGGGAGCAAACAGG
>ASV1480
GACGGAGGGTGCAAGCGTTGTTCGGAATCATTGGGCGTACAGGGCGCGCAGGCGGCCGAGCATGTCCGGTGTGAAAGCCCGGGGCTCAACCCCGGAAGCGCACTGGAAACTGTTCGGCTTGAGTCCGGGAAGGGCCAGTGGAATTCCTGGTGTAGGGGTGAAATCCGTAGAGATCAGGAGGAACACCAGAGGCGAAAGCGACTGGCTGGACCGGAACTGACGCTGAGGCGCGAAAGCACGGGCAGCGAACAGG
>ASV1481
TACGTATGGGGCGAGCGTTGTCCGGAATTATTGGGCGTAAAGGGTACGTAGGCGGTTTCATAAGTCAGATGTAAAAGCGTGGGGCTCAACCCCATAAAGCATTTGAAACTGTGGAACTTGAGTAGTGGAGAGGAAAGTGGAATTCCTAGTGTAGCGGTGAAATGCGTAGATATTAGGAGGAATACCAGTGGCGAAGGCGACTTTCTGGACACAAACTGACGCTGAGGTACGAAAGCATGGGGAGCAAACAGG
>ASV1482
TACGAAGGGGGCAAGCGTTATTCAATCGAACTGGGCGTAAAGCGTCTTTAGGCTGTTTTTTGTACGTGTACTGGTAAAAATTAGGGTTAAGCCTTAAACTACTTGTACAAACTATTTAACTAGAGTCTTTCAAGGGTTAGTGGTATTTCTTAAGGATAGGTGACATTTAACGACAAAAGAGAGAGCATCAAGGGTGAAAACAACTAACTAGGATAGAACTGACGCCAATAAGACTAAAGCACGGGGAGCAAACAGG
>ASV1483
TACGGAGGGGGCTAGCGTTGTTCGGAATTACTGGGCGTAAAGCGCACGTAGGCGGGCATTTAAGTCGGGGGTGAAATCCCGGGGCTCAACCCTGGAATGGCCTTCGATACTGGGTGCCTAGAGAACGGAAGAGGTGAGTGGAATGGCGAGTGTAGAGGTGAAATTCGTAGATATTCGCCGGAACACCAGTGGCGAAGGCGGCTCACTGGTCCGTTTCTGACGCTGAGGTGCGAAAGCGTGGGGAGCAAACAGG
>ASV1484
TACAGAGGGTGCGAGCGTTGTCCGGAATCACTGGGCGTAAAGGGCGCGTAGGCGGTCTGCTAAGCGTGTGGTGAAAGCTCGGGGCTCAACCCCGAGTCGGCCGTGCGAACTGGTGGACTGGAGCACGTCAGAGGCAGGCGGAATTCCGGGTGTAGCGGTGGAATGCGTAGAGATCCGGAAGAACACCGGTGGCGAAGGCGGCCTGCTGGGACGTGGCTGACGCTGAGGCGCGACAGCGTGGGGAGCAAACAGG
>ASV1485
TACAGAGGGTGCAAGCGTTAATCGGAATTACTGGGCGTAAAGCGTGCGTAGACGGTTTATTAAGTCGGATGTGAAATCCCCGGGCTCAACCTGGGAATTGCATTCGAGACTGATCAGCTAGGGTACGGAAGAGGGAAGCGGAATTTCCGGTGTAGCGGTGAAATGCGTAGATATCGGAAGGAACATCAGTGGCGAAAGCGGCTTCCTGGTCCAGTACCGACGTTCAGGCACGAAAGCGTGGGGAGCAAACAGG
>ASV1486
TACCGGCAGCTCGAGTGATGGCCGATCTTATTGAGCCTAAAGCGTCCGTAGCTGGCCACGACGGTCCATCGGGAAATCCATCCGCTCAACGGATGGGCGTCCGGTGGATACCACGTGGCTTGGGACCGGAAGATCCGAGGGGTACGTCCGGGGTAGGAGTGAAATCCCGTAATCCTGGACGGACCGCCGATGGCGAAAGCACCTCGGAAGGACGGATCCGACAGTGAGGGACGAAAGCTAGGGTCTCGAACCGG
>ASV1487
TAGCCGGACCCCAAGTGGTAGTCACTGTTATTGGGCTTAAAGTGTCCGTAGCCGGACCTGTAAGTCCGCTGTGAAATCCACTGGCTCAACTAGTGGACATGCAGCGGATACTGCAGGTCTAGGGACCGGAAGGCGTCGAGGCTATTCCCGGGGTAGGGGTGAAATCCTAAAATCCCGGGAGGAGCACCTGTGGCGGAAGCGCTCGACGATTACGGATCCGACGGTGAGGGACGAAAGCCAGGGGAGCAAAGCGG
>ASV1488
TACGAAGGGTGCAAGCGTTACTCGGAATTACTGGGCGTAAAGCGTGCGTAGGTGGTTGTTTAAGTCTGATGTGAAAGCCCTGGGCTCAACCTGGGAATGGCATTGGATACTGGGCAGCTAGAGTGCGGTAGAGGGTAGTGGAATTCCCGGTGTAGCAGTGAAATGCGTAGAGATCGGGAGGAACATCAGTGGCGAAGGCGACTGCCTGGACCAGCACTGACACTGAGGCACGAAAGCGTGGGGAGCAAACAGG
>ASV1489
TACCGGCAGCACGAGTGATGGCCGATATTATTGGGCCTAAAGCGTCCGTAGCTTGCTGTGCAAGTCCATTGGGAAATCCACGTGCTCAACGCGTGGGCGTCCGGTGGAAACTGCACGGCTTGGGGCCGAGAGACTCGACGGGTACGTCCGGGGTAGGAGTGAAATCCTGTAATCCTGGACGGACCACCAATGGGGAAACCACGTCGAGAGACCGGACCCGACAGTGAGGGACGAAAGCCAGGGTCTCGAACCGG
>ASV1490
CACGAAGGCCTCAAACGTTATCCGGAATTACTGGGCTTACAGGGTCCGCAGGCGGTTTAGTAAGTTGGTAGTAAAATCTTCAGGCTTAACCTGGAGGCTGCTACCAAAACTACTAAACTTGAGGCTGGAAGAGGTGGGTAGAATTCTCGGTGTAGTCGTAAAAAGCGCTGATATCGAGAGGAACACCGAATGCGAAAGCAACCCACTGGAACAAGCCTGACGCTCAGGGACGAAAGCATGGGGAGCGAAGCGG
>ASV1491
TACGAAGGGTGCAAACGTTGCTCGGAATTATTGGGCGTAAAGCGCACGTAGGCGGCTTAGCAAGTCGGATGTGAAATCCCTCGGCTCAACCAAGGAAGTGCATCCGAAACTGCTGAGCTTGAGTACTTAAGAGGATCGCGGAATTCCCGGTGTAGAGGTGAAATTCGTAGATATCGGGAGGAACACCAGTGGCGAAGGCGGCGATCTGGGAAGATACTGACGCTGAGGTGCGAAAGCGTGGGGAGCAAACAGG
>ASV1492
TAGCAGCACCCCAAGTGGTAGCCAGTATTATTGGGCTTAAAGCGTTCGTAGCCGGCCATGTAAGTCCGCTGTGAAATCCACGCGCTCAACGTGTGGGCGTGCAGCGGATACTGCATGGCTAGGGACCGGACAGCGTCAGGGCTATTCCCGGGGTAGGAGTGAAATCCTAAAATCCCGGGAGGAGCACCTGTGGCGAAAGCGCCTGACGAGTACGGATCCGACGGTGAGGAACGAAAGCCGGGGGAGCAAAGCGG
>ASV1493
TACAGAGGGTGCGAGCGTTGTCCGGAATTACTGGGCGTAAAGGGCGCGTAGGCGGCCCGGTGCGCGTGCCGTGAAAGCCCGGGGCTCAACCCCGGGTCGGCGGTGCGGACGGCCGGGCTGGAGCACGTCAGAGGCAGGCGGAATTCCGGGTGTAGCGGTGGAATGCGTAGAGATCCGGAAGAACACCGGTGGCGAAGGCGGCCTGCTGGGACGTGGCTGACGCTGAGGCGCGACAGCGTGGGGAGCAAACAGG
>ASV1494
TACGGAGGGGGCTAGCGTTGTTCGGAATTACTGGGCGTAAAGCGCACGTAGGCGGCGATTTAAGTCAGAGGTGAAAGCCCGGGGCTCAACCCCGGAACTGCCTTTGAGACTGGATTGCTTGAACATCGGAGAGGTGAGTGGAATTCCGAGTGTAGAGGTGAAATTCGTAGATATTCGGAAGAACACCAGTGGCGAAGGCGGCTCACTGGACGATTGTTGACGCTGAGGTGCGAAAGCGTGGGGAGCAAACAGG
>ASV1495
TACGGAGGATCCGAGCGTTATCCGGATTTATTGGGTTTAAAGGGAGCGTAGATGGGTTGTTAAGTCAGTTGTGAAAGTTTGCGGCTCAACCGTAAAATTGCAATTGATACTGGCAGCCTTGAGTACAGTTGAGGTAGGCGGAATTCGTGGTGTAGCGGTGAAATGCTTAGATATCACGAAGAACTCCGATTGCGAAGGCAGCCTACTAAACTGCCACTGACATTGATGCTCGAAAGTGTGGGTATCAAACAGG
>ASV1496
TACCGGCAGTCCGAGTGATGGCCGCTGTTATTGGGCCTAAAGCGTCCGTAGCTTGCCGTGCAAGTCTATCGGGAAATCGACGTGCTCAACACGTCGGCTTCCGGTGGAAACTGTTCGGCTTGGGGCCGGAAGACTCAGCGGGTACGTCCGGGGTAGGAGTGAAATCCTGTAATCCTGGACGGACCACCAATGGCGAAAGCACGCTGAGAAGCCGGACCCGACAGTGAGGGACGAAAGCCAGGGTCTCGAACCGG
>ASV1497
TACGGAGGGGGTTAGCGTTGTTCGGAATGACTGGGCGTAAAGCGCGCGTAGGCGGACCAGCAAGTTGGGGGTGAAATCCCGGGGCTCAACCCCGGAATGGCCTTCAAGACTCCTGGTCTTGAGTTCGAGAGAGGTGAGTGGAATTCCGAGTGTAGAGGTGAAATTCGTAGATATTCGGAGGAACACCAGTGGCGAAGGCGGCTCACTGGCTCGACACTGACGCTGAGGTGCGAAAGCGTGGGGAGCAAACAGG
>ASV1498
TAGCCGCACCCCGAGTGGTAGTCAGTTTTATTGGGCTTAAAGTGTTCGTAGCCGGCCATGTAAGTCCGCTGTGAAACCCAGGAGCTCAACTTCTGGATGTGCAGCGGATACTGCATGGCTAGGGACCGGACGGCGTCGAGGCTATTCCAGGAGTAGGAGTGAAATCCAAAAATTCCTGGAGGAGCACCTGTGGCGAAAGCGCTCGACGAGTACGGATCCGACGGTGAGGAACGAAAGCCAGGGGAGCAAAGCGG
>ASV1499
TACGTAGGGTGCGAGCGTTGTCCGGAATTATTGGGCGTAAAGAGCTCGTAGGCGGTCTGTCGCGTCGGAAGTGAAAACTCGGGGCTCAACCCCGAGCCTGCTTTCGATACGGGCAGACTTGAGGAATGTAGGGGAGAACGGAATTCCTGGTGGAGCGGTGGAATGCGCAGATATCAGGAGGAACACCAGTGGCGAAGGCGGTTCTCTGGACATTAACTGACGCTGAGGAGCGAAAGCGTGGGGAGCAAACAGG
>ASV1500
TACGGAGGGTGCAAGCGTTATCCGGATTTATTGGGTTTAAAGGGTCCGTAGGCGGATCCGTAAGTCAGTGGTGAAATCTCATAGCTTAACTATGAAACTGCCATTGATACTGCGGGTCTTGAGTAAGGTAGAAGTAGCTGGAATAAGTAGTGTAGCGGTGAAATGCATAGATATTACTTAGAACACCAATTGCGAAGGCAGGTTACTATGTCTTAACTGACGCTGATGGACGAAAGCGTGGGGAGCGAACAGG
>ASV1501
TACGGAGGGTGCGAGCGTTACCCGGAATCACTGGGCGTAAAGGGCGTGTAGGCGGCTTGTTAAGTCTGGTTTTAAAGGCTGAGGCTCAACCTCAGAAATGGACTGGATACTGGCAAGCTTGACCTCTGGAGAGGTAACTGGAATTTCTGGTGTAGCGGTGGAATGCGTAGATACCAGAAGGAACACCAATGGCGAAGGCAAGTTACTGGACAGAAGGTGACGCTGAGGCGCGAAAGTGTGGGGAGCGAACCGG
>ASV1502
TACCGGCAGCACGAGTGATGGCCGATATTATTGGGCCTAAAGCGTCCGTAGCCGGCTGTGTAAGTCTATTGGGAAATCGACGTGCTCAACACGTCGGCGTCCGGTAGAAACTACACGGCTTGGGGCCGAGAGACTCAACGGGTACGTCCGGGGTAGGAGTGAAATCCTGTAATCCTAGACGGACCACCAATGGGGAAACCACGTTGAGAGATCGGACCCGACGGTGAGGGACGAAAGCTAGGGTCTCGAACCGG
>ASV1503
TACGGAGGGTGCAAGCGTTATCCGGATTTATTGGGTTTAAAGGGTCCGTAGGCGGACTGGTAAGTCAGCGGTGAAATCTCATAGCTTAACTATGAAACTGCCGTTGATACTGTCAGTCTTGAGTGTAGTTGAAGTAGCTGGAATGAGTAGTGTAGCGGTGAAATGCATAGATATTACTCAGAACACCAATTGCGAAGGCAGGTTACTAAGTTACAACTGACGCTGATGGACGAAAGCGTGGGTAGCGAACAGG
>ASV1504
GACGAACCGTGCGAACGTTATTCGGAATCACTGGGCTTAAAGCGCGTGTAGGCGGATGGCCGCGTCGGTCGCTGAAAGCCCCCGGCTCAACCGGGGGTGTGGCGCCGAAACGGGTCGTCTGGAGGGGCGTAGGGGGAGCTGGAACTCACGGTGGAGCGGTGATATGCGTTGAGATCGTGAGGAACGCCCGCGGCGAAAGCGAGCTCCTGGACGCCTGCTGACGCTGAGACGCGAAAGCCAGGGGAGCGAACGGG
>ASV1505
TACGGAGGATGCGAGCGTTATCCGGATTTATTGGGTTTAAAGGGTGCGCAGGCGGAAAGTGCAAGTCAGCGGTCAAACGACGGGGCTCAACCCCGTCTCGCCGTTGAAACTGTCTTTCTAGAGTGAGCGAGAAGTATGCGGAATGCGTGGTGTAGCGGTGAAATGCATAGATATCACGCAGAACTCCGATTGCGAAGGCAGCATACCGGCGCTCAACTGACGCTCATGCACGAAAGCGTGGGTATCGAACAGG
>ASV1506
TAGCCGCACCCCGAGTGGTAGTCAGTTTTATTGGGCTTAAAGTGTTCGTAGCCGGCCATGTAAGTCCGCTGTGAAACCCAGGCGCTCAACGTCTGGATGTGCAGCGGATACTGCATGGCTAGGGACCGGACGGCGTCGAGGCTATTCCAGGAGTAGGAGTGAAATCCAAAAATTCCTGGAGGAGCACCTGTGGCGAAAGCGCTCGACGAGTACGGATCCGACGGTGAGGAACGAAAGCCAGGGGAGCAAAGCGG
>ASV1507
TACAGAGGTGGCAAGCGTTGTTCGGAATTACTGGGCGTAAAGGGCGCGTAGGCGGTCGCCTAAGTCGGACGTGAAATCCCCAAGCTTAACTTGGGAACTGCGTCCGATACTGGGTGACTTGAGTTCGGGAGAGGAATGTGGAATTCCAGGTGTAGCGGTGAAATGCGTAGATATCTGGAGGAACACCGGTGGCGAAGGCGGCATTCTGGACCGAAACTGACGCTGAGGCGCGAAAGCCAGGGGAGCAAACGGG
>ASV1508
TACCGGCAGCCCGAGTGATGGCCGCTATTATTGGGCCTAAAGCGTCCGTAGCTGGCCGGGCAAGTCCGTTGGGAAATCCACCCGCTTAACGGGTGGGCGTCCGGCGGAAACTGCTCGGCTTGGGACCGGAAGACCCGAGGGGTACGTCCAGGGTAGGAGTGAAATCCCGTAATCCTGGACGGACCGCCGGTGGCGAAAGCGCCTCGGGAAGACGGATCCGACAGTGAGGGACGAAAGCTAGGGTCTCGAACCGG
>ASV1509
GACGGAGGGGGCTAGCGTTGTTCGGAATCACTGGGCGTAAAGGGCGCGTAGGCGGTCCATCAAGTCAGGGGTGAAAGGCCTGGGCTCAACCTGGGAACTGCCCTTGAAACTGGTGGACTCGAGTCCGGGAGAGGGTAGCGGAATTCCCAGTGTAGAGGTGAAATTCGTAGATATTGGGAAGAACACCAGTGGCGAAGGCGGCTACCTGGACCGGGACTGACGCTGAGGCGCGAAAGCGTGGGGAGCAAACAGG
>ASV1510
TACCGGCAGCACGAGTGATGGCCGATATTATTGGGCCTAAAGCGTCCGTAGCCTGCCGTGTAAGTCCATCGGGAAATCGACCAGCTCAACTGGTCGGCGTCCGGTGGAAACTGCGCGGCTTGGGGCCGAGAGACTCGACGGGTACGTCCGGGGTAGGAGTGAAATCCCGTAATCCTGGACGGACCACCGATGGCGAAAGCACGTCGAGAGACCGGACCCGACGGTGAGGGACGAAAGCCAGGGTCTCGAACCGG
>ASV1511
TACGTAGGGTGCAAGCGTTAATCGGAATTACTGGGCGTAAAGCGTGCGCAGGCGGTTATGCAAGACAGAGGTGAAATCCCCGGGCTCAACCTGGGAACTGCCTTTGTGACTGCATAGCTAGAGTACGGCAGAGGGGGATGGAATTCCGCGTGTAGCAGTGAAATGCGTAGATATGCGGAGGAACACCGATGGCGAAGGCAATCCCCTGGGCCTGTACTGACGCTCATGCACGAAAGCGTGGGGAGCAAACAGG
>ASV1512
TACGTAGGTGGCAAGCGTTGTCCGGATTTATTGGGCGTAAAGCGAGCGCAGGCGGTCTCTTAAGTCTGATGTGAAAGCCCCCGGCTCAACCGGGGAGGGTCATTGGAAACTGGGAGACTTGAGTGCAGAAGAGGAAAGTGGAACTCCATGTGTAGCGGTGGAATGCGTAGATATATGGAAGAACACCAGTGGCGAAGGCGGCTTTCTGGTCTGTAACTGACGCTGAGATTCGAAAGCATGGGTAGCAAACAGG
>ASV1513
GACAGAGGATGCAAGCATTTTCCGGAATGATTGGGCGTAAAGTGTCAGTAGGTGGCTTTTCAAGTCCGCCGTCAAATCCCAGGGCTCAACCCTGGACAGGCGGTGGAAACTACCAAGCTGGAGTACGGGAATTTCCGATGGAACGGTGAAATGCATAGAGATCGGGAAGAACAGCGAAAGCACTCTACTGGCCAACACTGAGAGGTGAAAGCTAGGGGAGCAAATAGA
>ASV1514
TACGTAGGGTGCGAGCGTTGTCCGGAATTATTGGGCGTAAAGAGCTTGTAGGCGGCTTGTCGCGTCTGCTGTGAAAATTCGGGGCTTAACCCCGGACGTGCAGTGGGTACGGGCAGGCTAGAGTGTGGTAGGGGAGACTGGAATTCCTGGTGTAGCGGTGAAATGCGCAGATATCAGGAGGAACACCGATGGCGAAGGCAGGTCTCTGGGCCATAACTGACGCTGAGAAGCGAAAGCATGGGGAGCGAACAGG
>ASV1515
TACCGGCAGCACAAGTGATGGCCGATCTTATTGGGCCTAAAGCGTTCGTAGCCGGCCGGACAAGTTCGTTGGGAAATCCGCGCGCTCAACGCGTGGGCGTCCAGCGAAAACTGTTCGGCTTGGGGCCGGAAGACTCGAGGGGTACGTCCGGGGTAGGAGTGAAATCCTGTAATCCTGGACGGACCGCCGATGGCGAAAGCACCTCGAGAGGACGGACCCGACGGTGAGGGACGAAAGCCAGGGTCTCGAACCGG
>ASV1516
TACGGAGGGTGCGAGCGTTATCCGGAATCACTGGGCGTAAAGGGCGCGTAGGCGGTTTGTTAAGTCCGATGTTAAAGCGTGAGGCTCAACCTCATCACGGCATTGGATACTGGCGAGCTGGACGGTTGGAGAGGAAGGTAGAATTACCAGTGTAGCGGTGGAATGCGTAGATACTGGTAGGAATACCCATTGCGAAGGCAGCCTTCTGGACAACACGTGACGCTGAGGCGCGAAAGTGTGGGGAGCAAACCGG
>ASV1517
AACGTAGGGGCCAAGCGTTATCCGGAATTACTGGGCGTAAAGCGCGTGCAGGCGGTTTCGCAAGTCGGACGTGAAAGCTCCCGGCCCAACTGGGAGAGGCCGTTCGAAACTGCGGGGCTAGAGGATGGTAGAGGCAAGTGGAATTCCCGGTGTAGTGGTGAAATGCGTAGATATCAGGAGGAACACCAGTGGCGAAAGCGGCTTGCTGGGCCATCACTGACGCTCAGACGCGAAAGCTAGGGGAGAGAACGGG
>ASV1518
TACCGGCAGCACGAGTGATGGCCGATATTATTGGGCCTAAAGCGTCCGTAGCCGGCCGGACAAGTCCGTTGGGAAATCCACGCGCCCAACGCGTGGGCGTCCAGCGGAAACTGTCCGGCTTGGGGCCGGAGGACTCGAGGGGTACGTCCGGGGTAGGAGTGAAATCCCGTAATCCTGGACGGACCACCGGTGGCGAAAGCGCCTCGAGAGGACGGACCCGACGGTGAGGGACGAAAGCCAGGGTCTCGAACCGG
>ASV1519
TACGAAGGGGGCTAGCGTTGCTCGGAATCACTGGGCGTAAAGGGCGCGTAGGCGGTTTTTTAAGTCGGGGGTGAAAGCCTGTGGCTCAACCACAGAATGGCCTTCGATACTGGAAGACTTGAGACCGGAAGAGGACAGCGGAACTGCGAGTGTAGAGGTGAAATTCGTAGATATTCGCAAGAACACCAGTGGCGAAGGCGGCTGTCTGGTCCGGTTCTGACGCTGAGGCGCGAAAGCGTGGGGAGCAAACAGG
>ASV1520
TACAGAGGGTGCGAGCGTTGTCCGGAATCACTGGGCGTAAAGGGCGCGTAGGTGGCAGGTCACGCGTGCCGTGAAAGCCCGGGGCTCAACCCCGGGTCGGCGGTGCGAACGGGCCAGCTGGAGCGTACGAGAGGCAGGCGGAATTCCGGGTGTAGCGGTGGAATGCGTAGAGATCCGGAAGAACACCGGTGGCGAAGGCGGCCTGCTGGCGTACGGCTGACACTGAGGCGCGACAGCGTGGGGAGCAAACAGG
>ASV1521
TACGGAGGGTCCAAGCGTTGTCCGGAATCACTGGGCGTAAAGGGTGTGCAGGTGGGGCAGCAAGTCAGAGGTGAAAGCCCGTGGCTTAACCACGGAAGTGCCTTTGAAACTGTTGCTCTTGAGTCCCGGAGAGGCTGCCGGAATTCGTGGTGTAGCGGTGAAATGCGTAGATATCACGAGGAACACCAGAGGCGAAAGCGGGCAGCTGGACGGGTACTGACACTGAGGCACGAAAGCGTGGGGAGCAAACAGG
>ASV1522
TACGTAGGTGGCAAGCGTTGTCCGGATTTATTGGGCGTAAAGCGAGCGCAGGCGGTTTCTTAAGTCTGATGTGAAAGCCCTCGGCTCAACCGAGGAAGGTCATTGGAAACTGGGGAACTTGAGTGCAGAAGAGGAGAGTGGAATTCCATGTGTAGCGGTGAAATGCGTAGATATATGGAGGAACACCAGTGGCGAAGGCGACTCTCTGGTCTGTAACTGACGCTGAGGCTCGAAAGCGTGGGGAGCAAACAGG
>ASV1523
[truncated: 736,920 more chars]
